# Supplementary material for: On the utility of a compartmental population kinetics model of intestinal epithelial stem cell proliferation and differentiation
Source: Theor Biol Med Model. 2017 Dec 19;14:25. doi: 10.1186/s12976-017-0071-8 (PMC5735948; doi:10.1186/s12976-017-0071-8)
Supplement: Supplementary file 1 — Baseline scenario. (XLSX 28944 kb) [file 12976_2017_71_MOESM1_ESM.xlsx]

## Sheet: Final fit with unconstr EC
CBC0	alpha	k1	k2	k3	k4	k5	k6	k7	k8	k9	beta	gamma	delta	zeta
10	1	1	1.7145	0.0677631	1.67958	3.71123	0.356518	0.142607	3.71225	0.0952381	1.75	1.75	1.75	1.75
N	lam1	lam2	lam3	lam4	lam5	omeg d	omeg e	omeg m	omeg s		phi
4000	0.353637	0.436735	0.436735	0.436735	0.047619	0.0322581	1.96123	2.05748	0.428705		0.0952381
					Constrained	0.0322581
					diff sq	1.14561e-17	Progenitor fractions			Days				TAC / EC	EEC/TC	GC/PC
	T infinity values					1.04925e-07	0.0677143	0.0122857	0.01	5				ratio	ratio	ratio
	TAC	EC	EEC	TC	GC	PC	AP	SP	GPP	Fraction EC at above time		Total cells		0.109001	2.5	4.25
Steady state	310	2844	40	16	340	80	271	49	40	0.0687675		4000		expt	expt	expt
Experiment	310	2844	40	16	340	80	271	49	40	0.9		global SUM		0.109001	2.5	4.25
Diff sqd	1.058e-09	5.54519e-09	1.09693e-12	1.75508e-13	7.92478e-11	4.38742e-12	4.36548e-11	1.64609e-12	1.09686e-12	0.690947		6.68809e-09		diff sqd	diff sqd	diff sqd
Scaled dsq	1.04925e-07	2.61836e-08	2.61836e-08	2.61836e-08	2.61827e-08	2.61827e-08	2.43807e-08	2.61836e-08	2.61828e-08	12.0876				7.36673e-17	1.97215e-31	7.88861e-31
	abs sum	abs + pro	sec sum	sec + pro	pro sum		sum without EC fraction		Total sum
	1.31109e-07	2.07856e-07	1.04733e-07	1.8148e-07	7.67472e-08		6.73449e-09		0.690947		0.689014
delta
0.05	Exponentials
time (days)	omeg d	omeg e	omeg m	omeg s	k5	lam 1	lam 2	lam 3	lam 4	lam 5	TAC	AP	EC	SP	EEC	TC	GPP	GC	PC	sum	fraction of total cells
0	1	1	1	1	1	1	1	1	1	1	0	0	0	0	0	0	0	0	0	10	0.0025009
0.05	0.998388	0.906593	0.90224	0.978793	0.830638	0.982474	0.9784	0.9784	0.9784	0.997622	0.499597	0.0207363	0.00128748	0.000840566	4.97697e-06	1.99079e-06	2.29804e-05	1.06836e-06	2.7516e-08	10.5225	0.00263158
0.1	0.996779	0.821911	0.814038	0.958035	0.689959	0.965254	0.957266	0.957266	0.957266	0.995249	0.998389	0.0802971	0.0100069	0.00333665	3.93728e-05	1.57491e-05	0.000178239	1.66018e-05	4.29266e-07	11.0923	0.00277407
0.15	0.995173	0.745139	0.734458	0.937718	0.573106	0.948337	0.936589	0.936589	0.936589	0.992883	1.49638	0.17499	0.0328229	0.00745044	0.000131407	5.2563e-05	0.000583422	8.16472e-05	2.11945e-06	11.7125	0.00292918
0.2	0.993569	0.675538	0.662658	0.917832	0.476043	0.931716	0.916359	0.916359	0.916359	0.990521	1.99356	0.301469	0.0756365	0.013145	0.000308032	0.000123213	0.00134169	0.000250736	6.53456e-06	12.3858	0.00309758
0.25	0.991968	0.612438	0.597876	0.898367	0.39542	0.915386	0.896566	0.896566	0.896566	0.988166	2.48995	0.456698	0.143659	0.020384	0.00059497	0.000237988	0.00254319	0.000594941	1.55668e-05	13.1147	0.00327986
0.3	0.990369	0.555232	0.539428	0.879315	0.32845	0.899343	0.8772	0.8772	0.8772	0.985816	2.98553	0.637928	0.241479	0.029132	0.00101676	0.000406703	0.00426642	0.00119926	3.15045e-05	13.901	0.00347651
0.35	0.988773	0.50337	0.486694	0.860668	0.272823	0.88358	0.858252	0.858252	0.858252	0.983471	3.48032	0.842663	0.373123	0.0393545	0.00159678	0.000638713	0.00657938	0.00216028	5.69784e-05	14.7465	0.00368796
0.4	0.98718	0.456351	0.439115	0.842415	0.226617	0.868094	0.839714	0.839714	0.839714	0.981133	3.9743	1.06864	0.542109	0.0510174	0.00235732	0.00094293	0.0095407	0.0035841	9.49136e-05	15.6526	0.00391456
0.45	0.985589	0.413725	0.396187	0.82455	0.188237	0.85288	0.821576	0.821576	0.821576	0.978799	4.4675	1.31382	0.751499	0.0640875	0.00331959	0.00132783	0.0132006	0.00558453	0.000148487	16.6205	0.00415662
0.5	0.984	0.37508	0.357456	0.807064	0.156357	0.837932	0.80383	0.80383	0.80383	0.976472	4.95989	1.57633	1.00394	0.0785323	0.00450374	0.00180149	0.0176018	0.0082814	0.000221088	17.6511	0.00441437
0.55	0.982415	0.340045	0.322511	0.789948	0.129876	0.823246	0.786467	0.786467	0.786467	0.97415	5.4515	1.8545	1.30171	0.09432	0.00592894	0.00237158	0.0227801	0.0117992	0.000316286	18.7452	0.004688
0.6	0.980831	0.308283	0.290983	0.773196	0.10788	0.808817	0.76948	0.76948	0.76948	0.971833	5.94231	2.1468	1.64675	0.11142	0.00761339	0.00304536	0.0287656	0.0162657	0.000437796	19.9034	0.00497765
0.65	0.979251	0.279487	0.262537	0.756798	0.089609	0.794642	0.752859	0.752859	0.752859	0.969522	6.43233	2.45183	2.0407	0.1298	0.00957434	0.00382974	0.0355828	0.0218109	0.000589456	21.126	0.00528342
0.7	0.977672	0.253381	0.236871	0.740749	0.0744326	0.780714	0.736597	0.736597	0.736597	0.967216	6.92156	2.76836	2.48493	0.149432	0.0118282	0.00473127	0.0432513	0.0285662	0.000775198	22.4134	0.00560539
0.75	0.976097	0.229713	0.213715	0.72504	0.0618265	0.767031	0.720686	0.720686	0.720686	0.964916	7.41	3.09523	2.98056	0.170287	0.0143903	0.00575613	0.0517867	0.0366632	0.000999028	23.7657	0.00594357
0.8	0.974524	0.208257	0.192822	0.709664	0.0513554	0.753588	0.70512	0.70512	0.70512	0.962621	7.89766	3.43142	3.5285	0.192335	0.0172755	0.00691019	0.0612006	0.0462331	0.00126501	25.1828	0.00629798
0.85	0.972953	0.188804	0.173972	0.694614	0.0426578	0.74038	0.689889	0.689889	0.689889	0.960332	8.38453	3.776	4.12947	0.215549	0.0204974	0.00819897	0.0715013	0.0574064	0.00157724	26.6647	0.00666859
0.9	0.971385	0.171168	0.156964	0.679883	0.0354331	0.727404	0.674987	0.674987	0.674987	0.958048	8.87061	4.12812	4.78398	0.239902	0.0240692	0.00962769	0.0826938	0.0703116	0.00193984	28.2113	0.00705537
0.95	0.96982	0.15518	0.14162	0.665465	0.0294321	0.714655	0.660408	0.660408	0.660408	0.95577	9.35591	4.487	5.49243	0.265366	0.0280031	0.0112013	0.0947809	0.0850755	0.00235694	29.8221	0.00745823
1	0.968257	0.140685	0.127775	0.651352	0.0244474	0.70213	0.646143	0.646143	0.646143	0.953497	9.84043	4.85196	6.25504	0.291915	0.0323107	0.0129243	0.107763	0.101822	0.00283266	31.497	0.0078771
1.05	0.966696	0.127544	0.115284	0.637539	0.0203069	0.689824	0.632186	0.632186	0.632186	0.951229	10.3242	5.22236	7.07192	0.319524	0.0370028	0.0148011	0.121637	0.120673	0.00337113	33.2355	0.00831187
1.1	0.965138	0.115631	0.104014	0.624018	0.0168677	0.677734	0.618531	0.618531	0.618531	0.948967	10.8071	5.59763	7.94307	0.348168	0.0420896	0.0168358	0.136401	0.141745	0.00397642	35.037	0.00876243
1.15	0.963583	0.10483	0.0938453	0.610785	0.014011	0.665856	0.60517	0.60517	0.60517	0.946711	11.2893	5.97725	8.86838	0.377823	0.0475805	0.0190322	0.152049	0.165155	0.0046526	36.9012	0.00922864
1.2	0.96203	0.0950382	0.084671	0.597832	0.011638	0.654185	0.592099	0.592099	0.592099	0.944459	11.7707	6.36075	9.84766	0.408463	0.0534845	0.0213938	0.168573	0.191013	0.00540368	38.8275	0.00971038
1.25	0.96048	0.0861609	0.0763936	0.585153	0.00966699	0.64272	0.579309	0.579309	0.579309	0.942213	12.2513	6.7477	10.8806	0.440066	0.0598098	0.0239239	0.185967	0.219427	0.00623364	40.8151	0.0102075
1.3	0.958932	0.0781129	0.0689254	0.572744	0.00802977	0.631455	0.566796	0.566796	0.566796	0.939972	12.7312	7.13773	11.967	0.472608	0.066564	0.0266256	0.20422	0.250499	0.00714641	42.8636	0.0107198
1.35	0.957386	0.0708166	0.0621873	0.560598	0.00666983	0.620388	0.554553	0.554553	0.554553	0.937737	13.2103	7.53048	13.1063	0.506068	0.0737543	0.0295017	0.223324	0.284331	0.00814585	44.9722	0.0112471
1.4	0.955843	0.0642019	0.0561079	0.548709	0.00554021	0.609515	0.542575	0.542575	0.542575	0.935507	13.6886	7.92562	14.2981	0.540422	0.0813872	0.0325549	0.243266	0.321016	0.00923577	47.1402	0.0117893
1.45	0.954303	0.058205	0.0506228	0.537072	0.00460191	0.598832	0.530855	0.530855	0.530855	0.933282	14.1661	8.32289	15.5419	0.57565	0.0894688	0.0357875	0.264036	0.360647	0.0104199	49.3669	0.0123462
1.5	0.952765	0.0527682	0.0456739	0.525683	0.00382252	0.588337	0.519389	0.519389	0.519389	0.931063	14.6429	8.722	16.8371	0.611731	0.0980046	0.0392018	0.285622	0.403311	0.011702	51.6515	0.0129176
1.55	0.951229	0.0478393	0.0412089	0.514534	0.00317513	0.578026	0.50817	0.50817	0.50817	0.928849	15.1189	9.12274	18.1832	0.648643	0.107	0.0427998	0.308011	0.44909	0.0130856	53.9934	0.0135032
1.6	0.949696	0.0433708	0.0371803	0.503623	0.00263738	0.567895	0.497194	0.497194	0.497194	0.92664	15.5941	9.52488	19.5795	0.686367	0.116458	0.0465833	0.33119	0.498064	0.0145743	56.3917	0.014103
1.65	0.948166	0.0393197	0.0335456	0.492942	0.00219071	0.557942	0.486454	0.486454	0.486454	0.924436	16.0686	9.92823	21.0255	0.724882	0.126385	0.050554	0.355145	0.550308	0.0161715	58.8457	0.0147167
1.7	0.946638	0.0356469	0.0302662	0.482488	0.00181968	0.548163	0.475947	0.475947	0.475947	0.922238	16.5423	10.3326	22.5203	0.76417	0.136783	0.0547133	0.379864	0.605892	0.0178807	61.3545	0.0153442
1.75	0.945112	0.0323173	0.0273074	0.472256	0.0015115	0.538556	0.465666	0.465666	0.465666	0.920044	17.0152	10.7379	24.0635	0.804211	0.147656	0.0590625	0.405333	0.664883	0.0197052	63.9174	0.0159851
1.8	0.943589	0.0292986	0.0246378	0.462241	0.00125551	0.529117	0.455608	0.455608	0.455608	0.917856	17.4874	11.1439	25.6542	0.844987	0.159007	0.0636028	0.431537	0.727344	0.0216483	66.5336	0.0166394
1.85	0.942068	0.0265619	0.0222292	0.452438	0.00104287	0.519843	0.445767	0.445767	0.445767	0.915674	17.9588	11.5505	27.2918	0.88648	0.170838	0.0683352	0.458462	0.793333	0.0237131	69.2022	0.0173068
1.9	0.94055	0.0240809	0.0200561	0.442843	0.000866249	0.510732	0.436138	0.436138	0.436138	0.913496	18.4295	11.9576	28.9755	0.928672	0.183151	0.0732605	0.486095	0.862906	0.0259027	71.9225	0.0179871
1.95	0.939034	0.0218315	0.0180954	0.433452	0.000719539	0.501781	0.426717	0.426717	0.426717	0.911324	18.8994	12.365	30.7046	0.971545	0.195948	0.0783794	0.514422	0.936114	0.0282202	74.6936	0.0186801
2	0.937521	0.0197923	0.0163264	0.424259	0.000597676	0.492986	0.4175	0.4175	0.4175	0.909156	19.3685	12.7727	32.4783	1.01508	0.209231	0.0836925	0.543428	1.013	0.0306686	77.5147	0.0193857
2.05	0.93601	0.0179436	0.0147304	0.415262	0.000496452	0.484346	0.408482	0.408482	0.408482	0.906994	19.8369	13.1807	34.296	1.05927	0.223	0.0892002	0.573099	1.09362	0.0332506	80.385	0.0201035
2.1	0.934502	0.0162675	0.0132903	0.406456	0.000412372	0.475857	0.399659	0.399659	0.399659	0.904837	20.3045	13.5887	36.1569	1.10409	0.237257	0.0949028	0.603422	1.178	0.0359692	83.3038	0.0208335
2.15	0.932996	0.014748	0.0119911	0.397836	0.000342532	0.467517	0.391026	0.391026	0.391026	0.902686	20.7714	13.9968	38.0602	1.14952	0.252001	0.100801	0.634382	1.26619	0.0388271	86.2701	0.0215753
2.2	0.931492	0.0133705	0.0108188	0.389399	0.00028452	0.459323	0.38258	0.38258	0.38258	0.900539	21.2375	14.4048	40.0052	1.19555	0.267234	0.106894	0.665965	1.35821	0.0418269	89.2833	0.0223289
2.25	0.929991	0.0121216	0.00976119	0.381141	0.000236333	0.451273	0.374317	0.374317	0.374317	0.898397	21.7029	14.8128	41.9912	1.24217	0.282954	0.113182	0.698159	1.4541	0.0449713	92.3424	0.023094
2.3	0.928492	0.0109893	0.00880694	0.373058	0.000196307	0.443364	0.366231	0.366231	0.366231	0.896261	22.1675	15.2206	44.0174	1.28936	0.299162	0.119665	0.730949	1.55389	0.0482628	95.4468	0.0238703
2.35	0.926996	0.00996285	0.00794598	0.365146	0.00016306	0.435593	0.358321	0.358321	0.358321	0.894129	22.6314	15.6283	46.0831	1.33711	0.315857	0.126343	0.764321	1.65759	0.0517037	98.5956	0.0246578
2.4	0.925502	0.00903225	0.00716918	0.357403	0.000135444	0.427959	0.350581	0.350581	0.350581	0.892003	23.0945	16.0357	48.1875	1.38539	0.333037	0.133215	0.798264	1.76524	0.0552966	101.788	0.0254562
2.45	0.92401	0.00818858	0.00646833	0.349823	0.000112505	0.420458	0.343008	0.343008	0.343008	0.889882	23.5569	16.4428	50.33	1.43421	0.350703	0.140281	0.832763	1.87684	0.0590437	105.023	0.0262654
2.5	0.922521	0.00742371	0.00583599	0.342404	9.34507e-05	0.413089	0.335599	0.335599	0.335599	0.887766	24.0185	16.8497	52.5097	1.48353	0.368852	0.147541	0.867806	1.99242	0.0629472	108.301	0.027085
2.55	0.921034	0.00673028	0.00526546	0.335143	7.76237e-05	0.405849	0.32835	0.32835	0.32835	0.885654	24.4794	17.2562	54.7261	1.53336	0.387484	0.154994	0.90338	2.11198	0.0670095	111.62	0.0279151
2.6	0.91955	0.00610163	0.00475071	0.328036	6.44771e-05	0.398736	0.321258	0.321258	0.321258	0.883548	24.9395	17.6623	56.9783	1.58367	0.406596	0.162638	0.939472	2.23554	0.0712325	114.979	0.0287552
2.65	0.918068	0.00553169	0.00428629	0.321079	5.35571e-05	0.391747	0.314319	0.314319	0.314319	0.881447	25.3989	18.068	59.2658	1.63446	0.426187	0.170475	0.976071	2.3631	0.0756183	118.379	0.0296054
2.7	0.916588	0.00501499	0.00386726	0.31427	4.44866e-05	0.384882	0.307529	0.307529	0.307529	0.879351	25.8576	18.4734	61.5877	1.68571	0.446254	0.178501	1.01316	2.49468	0.0801689	121.817	0.0304653
2.75	0.915111	0.00454656	0.0034892	0.307605	3.69522e-05	0.378136	0.300887	0.300887	0.300887	0.87726	26.3155	18.8783	63.9435	1.73741	0.466795	0.186718	1.05074	2.63026	0.0848863	125.294	0.0313349
2.8	0.913636	0.00412188	0.0031481	0.301082	3.06939e-05	0.371509	0.294388	0.294388	0.294388	0.875173	26.7727	19.2827	66.3324	1.78954	0.487808	0.195123	1.08878	2.76986	0.0897724	128.809	0.0322138
2.85	0.912164	0.00373687	0.00284034	0.294696	2.54955e-05	0.364997	0.288029	0.288029	0.288029	0.873092	27.2292	19.6866	68.7538	1.8421	0.50929	0.203716	1.12729	2.91348	0.0948288	132.36	0.033102
2.9	0.910694	0.00338782	0.00256267	0.288447	2.11775e-05	0.3586	0.281807	0.281807	0.281807	0.871016	27.6849	20.0901	71.2069	1.89508	0.531239	0.212496	1.16624	3.0611	0.100057	135.948	0.0339993
2.95	0.909226	0.00307137	0.00231214	0.28233	1.75909e-05	0.352315	0.27572	0.27572	0.27572	0.868944	28.1399	20.4931	73.6913	1.94846	0.553651	0.22146	1.20563	3.21272	0.10546	139.572	0.0349055
3	0.907761	0.00278449	0.00208611	0.276342	1.46116e-05	0.34614	0.269765	0.269765	0.269765	0.866878	28.5941	20.8955	76.2062	2.00223	0.576524	0.23061	1.24544	3.36834	0.111038	143.23	0.0358205
3.05	0.906298	0.0025244	0.00188217	0.270482	1.2137e-05	0.340074	0.263938	0.263938	0.263938	0.864816	29.0476	21.2974	78.751	2.05638	0.599854	0.239942	1.28566	3.52795	0.116793	146.923	0.0367439
3.1	0.904837	0.0022886	0.00169817	0.264746	1.00814e-05	0.334113	0.258237	0.258237	0.258237	0.86276	29.5004	21.6988	81.325	2.1109	0.623639	0.249456	1.3263	3.69153	0.122727	150.649	0.0376758
3.15	0.903379	0.00207483	0.00153216	0.259131	8.37402e-06	0.328258	0.252659	0.252659	0.252659	0.860708	29.9525	22.0996	83.9277	2.16579	0.647874	0.25915	1.36732	3.85908	0.12884	154.408	0.0386159
3.2	0.901923	0.00188103	0.00138238	0.253636	6.95578e-06	0.322504	0.247201	0.247201	0.247201	0.858661	30.4038	22.4999	86.5585	2.22102	0.672557	0.269023	1.40873	4.03057	0.135136	158.199	0.0395641
3.25	0.90047	0.00170532	0.00124724	0.248257	5.77773e-06	0.316852	0.241862	0.241862	0.241862	0.856619	30.8544	22.8996	89.2167	2.27659	0.697684	0.279073	1.45051	4.206	0.141614	162.022	0.0405202
3.3	0.899019	0.00154604	0.00112531	0.242992	4.7992e-06	0.311299	0.236638	0.236638	0.236638	0.854582	31.3043	23.2987	91.9018	2.3325	0.72325	0.2893	1.49266	4.38534	0.148276	165.876	0.041484
3.35	0.89757	0.00140163	0.0010153	0.237839	3.9864e-06	0.305843	0.231526	0.231526	0.231526	0.85255	31.7534	23.6973	94.6132	2.38872	0.749253	0.299701	1.53516	4.56858	0.155124	169.76	0.0424555
3.4	0.896123	0.0012707	0.000916042	0.232795	3.31125e-06	0.300483	0.226525	0.226525	0.226525	0.850522	32.2018	24.0952	97.3504	2.44526	0.775689	0.310275	1.578	4.75569	0.162158	173.674	0.0434343
3.45	0.894679	0.00115201	0.00082649	0.227858	2.75045e-06	0.295216	0.221632	0.221632	0.221632	0.8485	32.6495	24.4926	100.113	2.5021	0.802553	0.321021	1.62118	4.94667	0.169381	177.618	0.0444205
3.5	0.893237	0.00104441	0.000745693	0.223026	2.28463e-06	0.290042	0.216845	0.216845	0.216845	0.846482	33.0965	24.8894	102.9	2.55923	0.829841	0.331937	1.66469	5.14147	0.176792	181.589	0.0454138
3.55	0.891798	0.000946851	0.000672794	0.218296	1.8977e-06	0.284959	0.212161	0.212161	0.212161	0.844469	33.5428	25.2856	105.711	2.61665	0.857551	0.34302	1.70852	5.34009	0.184393	185.589	0.0464141
3.6	0.89036	0.000858408	0.000607022	0.213667	1.5763e-06	0.279964	0.207579	0.207579	0.207579	0.84246	33.9883	25.6812	108.545	2.67435	0.885676	0.35427	1.75265	5.54249	0.192186	189.616	0.0474212
3.65	0.888925	0.000778227	0.00054768	0.209135	1.30933e-06	0.275058	0.203095	0.203095	0.203095	0.840457	34.4331	26.0762	111.403	2.73231	0.914214	0.365686	1.79709	5.74865	0.200171	193.67	0.0484351
3.7	0.887493	0.000705535	0.000494139	0.2047	1.08758e-06	0.270237	0.198708	0.198708	0.198708	0.838458	34.8772	26.4706	114.283	2.79054	0.94316	0.377264	1.84181	5.95854	0.208348	197.75	0.0494555
3.75	0.886063	0.000639634	0.000445832	0.200359	9.03387e-07	0.265501	0.194416	0.194416	0.194416	0.836464	35.3206	26.8644	117.185	2.84902	0.972509	0.389004	1.88683	6.17213	0.21672	201.856	0.0504823
3.8	0.884635	0.000579887	0.000402248	0.19611	7.50387e-07	0.260847	0.190216	0.190216	0.190216	0.834475	35.7633	27.2576	120.109	2.90774	1.00226	0.400903	1.93211	6.3894	0.225286	205.987	0.0515154
3.85	0.883209	0.000525722	0.000362924	0.191951	6.233e-07	0.256276	0.186108	0.186108	0.186108	0.832491	36.2052	27.6501	123.053	2.9667	1.0324	0.412961	1.97767	6.61032	0.234048	210.143	0.0525547
3.9	0.881786	0.000476616	0.000327445	0.18788	5.17736e-07	0.251784	0.182088	0.182088	0.182088	0.830511	36.6465	28.0421	126.018	3.02589	1.06294	0.425175	2.02349	6.83486	0.243007	214.322	0.0536
3.95	0.880364	0.000432097	0.000295434	0.183896	4.30051e-07	0.247371	0.178155	0.178155	0.178155	0.828536	37.087	28.4335	129.004	3.0853	1.09386	0.437543	2.06956	7.06298	0.252163	218.526	0.0546512
4	0.878946	0.000391736	0.000266552	0.179996	3.57217e-07	0.243035	0.174307	0.174307	0.174307	0.826565	37.5269	28.8242	132.009	3.14493	1.12516	0.450064	2.11588	7.29466	0.261517	222.752	0.0557081
4.05	0.877529	0.000355145	0.000240494	0.176179	2.96718e-07	0.238776	0.170542	0.170542	0.170542	0.8246	37.966	29.2143	135.033	3.20477	1.15684	0.462735	2.16244	7.52985	0.271069	227.001	0.0567707
4.1	0.876115	0.000321972	0.000216984	0.172443	2.46465e-07	0.234591	0.166858	0.166858	0.166858	0.822639	38.4044	29.6038	138.075	3.26481	1.18889	0.475556	2.20923	7.76854	0.280821	231.271	0.0578388
4.15	0.874703	0.000291898	0.000195772	0.168786	2.04723e-07	0.23048	0.163254	0.163254	0.163254	0.820682	38.8421	29.9928	141.136	3.32504	1.22131	0.488524	2.25624	8.01068	0.290772	235.564	0.0589122
4.2	0.873293	0.000264632	0.000176633	0.165206	1.70051e-07	0.22644	0.159727	0.159727	0.159727	0.818731	39.2791	30.381	144.215	3.38547	1.25409	0.501638	2.30347	8.25625	0.300924	239.877	0.059991
4.25	0.871886	0.000239914	0.000159365	0.161703	1.41251e-07	0.222471	0.156277	0.156277	0.156277	0.816784	39.7154	30.7687	147.311	3.44607	1.28724	0.514895	2.35092	8.5052	0.311277	244.211	0.0610748
4.3	0.870481	0.000217504	0.000143786	0.158273	1.17328e-07	0.218572	0.152902	0.152902	0.152902	0.814841	40.151	31.1558	150.424	3.50685	1.32073	0.528293	2.39857	8.7575	0.321832	248.565	0.0621637
4.35	0.869078	0.000197188	0.000129729	0.154917	9.74571e-08	0.214741	0.149599	0.149599	0.149599	0.812904	40.5859	31.5422	153.554	3.56781	1.35458	0.541832	2.44642	9.01312	0.332588	252.939	0.0632575
4.4	0.867677	0.000178769	0.000117047	0.151631	8.09515e-08	0.210978	0.146368	0.146368	0.146368	0.81097	41.0201	31.928	156.7	3.62892	1.38877	0.555508	2.49446	9.27203	0.343547	257.331	0.0643561
4.45	0.866279	0.000162071	0.000105605	0.148416	6.72414e-08	0.20728	0.143206	0.143206	0.143206	0.809042	41.4535	32.3133	159.862	3.69019	1.4233	0.569321	2.54269	9.53417	0.354709	261.743	0.0654594
4.5	0.864883	0.000146932	9.52808e-05	0.145268	5.58532e-08	0.203647	0.140113	0.140113	0.140113	0.807118	41.8863	32.6979	163.039	3.75162	1.45817	0.583268	2.5911	9.79953	0.366074	266.173	0.0665673
4.55	0.863489	0.000133208	8.59662e-05	0.142188	4.63938e-08	0.200078	0.137086	0.137086	0.137086	0.805198	42.3184	33.0818	166.231	3.81319	1.49337	0.597348	2.63969	10.0681	0.377643	270.62	0.0676796
4.6	0.862097	0.000120765	7.75622e-05	0.139172	3.85365e-08	0.196571	0.134125	0.134125	0.134125	0.803283	42.7498	33.4652	169.438	3.87491	1.5289	0.611558	2.68844	10.3397	0.389416	275.086	0.0687963
4.65	0.860708	0.000109485	6.99798e-05	0.136221	3.20098e-08	0.193126	0.131228	0.131228	0.131228	0.801373	43.1805	33.848	172.659	3.93676	1.56474	0.625898	2.73736	10.6145	0.401393	279.568	0.0699172
4.7	0.859321	9.92584e-05	6.31386e-05	0.133332	2.65886e-08	0.189741	0.128394	0.128394	0.128394	0.799467	43.6105	34.2301	175.893	3.99874	1.60091	0.640364	2.78644	10.8923	0.413575	284.066	0.0710423
4.75	0.857936	8.9987e-05	5.69662e-05	0.130504	2.20855e-08	0.186416	0.12562	0.12562	0.12562	0.797566	44.0398	34.6117	179.142	4.06085	1.63739	0.654955	2.83568	11.1732	0.425962	288.581	0.0721714
4.8	0.856553	8.15816e-05	5.13972e-05	0.127737	1.8345e-08	0.183149	0.122907	0.122907	0.122907	0.795669	44.4685	34.9926	182.403	4.12308	1.67417	0.66967	2.88506	11.457	0.438553	293.112	0.0733045
4.85	0.855173	7.39613e-05	4.63726e-05	0.125028	1.52381e-08	0.179939	0.120252	0.120252	0.120252	0.793777	44.8964	35.3729	185.678	4.18542	1.71126	0.684506	2.93458	11.7438	0.45135	297.658	0.0744414
4.9	0.853795	6.70528e-05	4.18392e-05	0.122376	1.26573e-08	0.176785	0.117655	0.117655	0.117655	0.79189	45.3236	35.7526	188.965	4.24787	1.74865	0.699461	2.98424	12.0335	0.464352	302.219	0.0755821
4.95	0.852419	6.07896e-05	3.77491e-05	0.119781	1.05136e-08	0.173687	0.115113	0.115113	0.115113	0.790006	45.7502	36.1317	192.264	4.31044	1.78634	0.714535	3.03404	12.3261	0.47756	306.795	0.0767264
5	0.851045	5.51114e-05	3.40587e-05	0.117241	8.73303e-09	0.170642	0.112627	0.112627	0.112627	0.788128	46.1761	36.5102	195.575	4.3731	1.82431	0.729725	3.08397	12.6215	0.490974	311.385	0.0778743
5.05	0.849673	4.99636e-05	3.07292e-05	0.114754	7.25398e-09	0.167652	0.110194	0.110194	0.110194	0.786253	46.6012	36.8881	198.897	4.43586	1.86257	0.745028	3.13401	12.9197	0.504593	315.988	0.0790257
5.1	0.848304	4.52967e-05	2.77251e-05	0.112321	6.02543e-09	0.164713	0.107814	0.107814	0.107814	0.784384	47.0257	37.2654	202.231	4.49871	1.90111	0.760445	3.18418	13.2206	0.518419	320.606	0.0801804
5.15	0.846937	4.10657e-05	2.50147e-05	0.109939	5.00495e-09	0.161827	0.105485	0.105485	0.105485	0.782518	47.4495	37.642	205.576	4.56166	1.93993	0.775971	3.23447	13.5243	0.53245	325.236	0.0813384
5.2	0.845572	3.72299e-05	2.25693e-05	0.107607	4.1573e-09	0.15899	0.103207	0.103207	0.103207	0.780657	47.8727	38.0181	208.931	4.62469	1.97902	0.791607	3.28486	13.8307	0.546688	329.879	0.0824996
5.25	0.844209	3.37523e-05	2.03629e-05	0.105325	3.45321e-09	0.156204	0.100977	0.100977	0.100977	0.778801	48.2951	38.3935	212.296	4.68779	2.01838	0.80735	3.33536	14.1397	0.561131	334.535	0.0836639
5.3	0.842849	3.05996e-05	1.83722e-05	0.103092	2.86837e-09	0.153466	0.0987963	0.0987963	0.0987963	0.776949	48.7169	38.7684	215.672	4.75098	2.058	0.823198	3.38597	14.4513	0.575781	339.202	0.0848313
5.35	0.84149	2.77414e-05	1.65762e-05	0.100905	2.38257e-09	0.150776	0.0966623	0.0966623	0.0966623	0.775101	49.138	39.1427	219.057	4.81424	2.09787	0.83915	3.43667	14.7655	0.590637	343.882	0.0860015
5.4	0.840134	2.51502e-05	1.49557e-05	0.0987654	1.97906e-09	0.148134	0.0945744	0.0945744	0.0945744	0.773258	49.5584	39.5163	222.452	4.87756	2.13801	0.855204	3.48747	15.0822	0.605699	348.573	0.0871747
5.45	0.83878	2.2801e-05	1.34936e-05	0.0966709	1.64388e-09	0.145538	0.0925316	0.0925316	0.0925316	0.771419	49.9781	39.8894	225.856	4.94095	2.17839	0.871357	3.53835	15.4014	0.620967	353.275	0.0883506
5.5	0.837429	2.06712e-05	1.21745e-05	0.0946208	1.36547e-09	0.142987	0.0905329	0.0905329	0.0905329	0.769584	50.3972	40.2618	229.268	5.00441	2.21902	0.887609	3.58933	15.7231	0.63644	357.987	0.0895292
5.55	0.836079	1.87404e-05	1.09843e-05	0.0926142	1.13421e-09	0.140481	0.0885774	0.0885774	0.0885774	0.767754	50.8155	40.6337	232.69	5.06792	2.2599	0.903958	3.64038	16.0472	0.65212	362.711	0.0907104
5.6	0.834732	1.69899e-05	9.91051e-06	0.0906501	9.42117e-10	0.138019	0.0866641	0.0866641	0.0866641	0.765928	51.2332	41.0049	236.12	5.13148	2.30101	0.920402	3.69152	16.3736	0.668005	367.444	0.0918942
5.65	0.833386	1.54029e-05	8.94166e-06	0.0887276	7.82558e-10	0.1356	0.0847922	0.0847922	0.0847922	0.764107	51.6503	41.3756	239.558	5.1951	2.34235	0.936939	3.74273	16.7025	0.684096	372.187	0.0930804
5.7	0.832043	1.39642e-05	8.06753e-06	0.086846	6.50022e-10	0.133223	0.0829606	0.0829606	0.0829606	0.76229	52.0666	41.7456	243.003	5.25876	2.38392	0.953568	3.79401	17.0336	0.700393	376.94	0.0942691
5.75	0.830702	1.26598e-05	7.27885e-06	0.0850042	5.39933e-10	0.130888	0.0811687	0.0811687	0.0811687	0.760477	52.4823	42.1151	246.457	5.32247	2.42572	0.970287	3.84537	17.367	0.716894	381.702	0.09546
5.8	0.829363	1.14773e-05	6.56727e-06	0.0832015	4.48489e-10	0.128594	0.0794154	0.0794154	0.0794154	0.758668	52.8973	42.4839	249.918	5.38622	2.46773	0.987094	3.89679	17.7026	0.733601	386.473	0.0966532
5.85	0.828027	1.04053e-05	5.92526e-06	0.0814371	3.72531e-10	0.12634	0.0777001	0.0777001	0.0777001	0.756864	53.3117	42.8522	253.385	5.45001	2.50997	1.00399	3.94827	18.0404	0.750513	391.252	0.0978485
5.9	0.826692	9.43333e-06	5.34601e-06	0.07971	3.09439e-10	0.124126	0.0760217	0.0760217	0.0760217	0.755064	53.7254	43.2199	256.86	5.51383	2.55242	1.02097	3.99981	18.3804	0.76763	396.041	0.099046
5.95	0.82536	8.55219e-06	4.82338e-06	0.0780196	2.57031e-10	0.121951	0.0743797	0.0743797	0.0743797	0.753269	54.1384	43.587	260.342	5.57769	2.59507	1.03803	4.0514	18.7225	0.784951	400.837	0.100245
6	0.82403	7.75336e-06	4.35185e-06	0.076365	2.135e-10	0.119813	0.0727731	0.0727731	0.0727731	0.751477	54.5507	43.9535	263.83	5.64157	2.63793	1.05517	4.10305	19.0667	0.802477	405.641	0.101447
6.05	0.822702	7.02914e-06	3.92642e-06	0.0747455	1.77341e-10	0.117713	0.0712012	0.0712012	0.0712012	0.74969	54.9624	44.3194	267.324	5.70548	2.681	1.0724	4.15475	19.4129	0.820207	410.452	0.10265
6.1	0.821376	6.37257e-06	3.54257e-06	0.0731604	1.47306e-10	0.11565	0.0696632	0.0696632	0.0696632	0.747907	55.3734	44.6847	270.824	5.76941	2.72426	1.0897	4.2065	19.7612	0.83814	415.271	0.103855
6.15	0.820052	5.77733e-06	3.19625e-06	0.0716089	1.22358e-10	0.113623	0.0681585	0.0681585	0.0681585	0.746129	55.7838	45.0494	274.33	5.83337	2.76771	1.10708	4.25829	20.1114	0.856277	420.097	0.105062
6.2	0.818731	5.23769e-06	2.88379e-06	0.0700903	1.01635e-10	0.111632	0.0666863	0.0666863	0.0666863	0.744354	56.1935	45.4136	277.841	5.89734	2.81135	1.12454	4.31012	20.4636	0.874618	424.93	0.106271
6.25	0.817411	4.74845e-06	2.60187e-06	0.0686038	8.44221e-11	0.109675	0.0652458	0.0652458	0.0652458	0.742584	56.6025	45.7771	281.358	5.96133	2.85518	1.14207	4.36199	20.8177	0.893161	429.769	0.107481
6.3	0.816094	4.30491e-06	2.34751e-06	0.0671489	7.01242e-11	0.107753	0.0638365	0.0638365	0.0638365	0.740818	57.0109	46.1401	284.88	6.02533	2.89918	1.15967	4.4139	21.1737	0.911907	434.615	0.108693
6.35	0.814779	3.90281e-06	2.11802e-06	0.0657249	5.82478e-11	0.105865	0.0624576	0.0624576	0.0624576	0.739056	57.4186	46.5025	288.408	6.08934	2.94337	1.17735	4.46584	21.5315	0.930856	439.467	0.109906
6.4	0.813466	3.53826e-06	1.91096e-06	0.0643311	4.83828e-11	0.104009	0.0611086	0.0611086	0.0611086	0.737299	57.8257	46.8643	291.939	6.15336	2.98773	1.19509	4.51781	21.8912	0.950006	444.325	0.111121
6.45	0.812155	3.20776e-06	1.72415e-06	0.0629668	4.01886e-11	0.102186	0.0597886	0.0597886	0.0597886	0.735546	58.2321	47.2255	295.476	6.21739	3.03226	1.21291	4.56981	22.2526	0.969358	449.188	0.112338
6.5	0.810846	2.90813e-06	1.5556e-06	0.0616314	3.33822e-11	0.100395	0.0584972	0.0584972	0.0584972	0.733796	58.6378	47.5861	299.017	6.28142	3.07696	1.23079	4.62184	22.6157	0.988912	454.056	0.113555
6.55	0.809539	2.63649e-06	1.40352e-06	0.0603244	2.77285e-11	0.0986357	0.0572336	0.0572336	0.0572336	0.732051	59.0429	47.9462	302.562	6.34545	3.12183	1.24873	4.67389	22.9806	1.00867	458.93	0.114774
6.6	0.808234	2.39023e-06	1.26631e-06	0.0590451	2.30323e-11	0.096907	0.0559974	0.0559974	0.0559974	0.73031	59.4474	48.3056	306.111	6.40948	3.16685	1.26674	4.72596	23.3471	1.02862	463.809	0.115994
6.65	0.806932	2.16696e-06	1.14252e-06	0.0577929	1.91315e-11	0.0952085	0.0547878	0.0547878	0.0547878	0.728574	59.8511	48.6645	309.664	6.4735	3.21203	1.28481	4.77805	23.7153	1.04878	468.692	0.117215
6.7	0.805631	1.96455e-06	1.03083e-06	0.0565673	1.58914e-11	0.0935399	0.0536044	0.0536044	0.0536044	0.726841	60.2543	49.0229	313.22	6.53752	3.25736	1.30294	4.83016	24.0851	1.06913	473.58	0.118438
6.75	0.804333	1.78105e-06	9.30054e-07	0.0553677	1.32e-11	0.0919004	0.0524466	0.0524466	0.0524466	0.725112	60.6568	49.3806	316.781	6.60154	3.30284	1.32114	4.88228	24.4565	1.08969	478.472	0.119661
6.8	0.803037	1.61469e-06	8.39133e-07	0.0541935	1.09644e-11	0.0902898	0.0513137	0.0513137	0.0513137	0.723388	61.0586	49.7378	320.344	6.66554	3.34847	1.33939	4.93442	24.8294	1.11044	483.368	0.120886
6.85	0.801743	1.46387e-06	7.57099e-07	0.0530442	9.10743e-12	0.0887073	0.0502053	0.0502053	0.0502053	0.721668	61.4598	50.0943	323.911	6.72953	3.39424	1.3577	4.98656	25.2039	1.13139	488.268	0.122111
6.9	0.80045	1.32713e-06	6.83086e-07	0.0519193	7.56498e-12	0.0871526	0.0491209	0.0491209	0.0491209	0.719952	61.8604	50.4504	327.481	6.79351	3.44015	1.37606	5.03872	25.5798	1.15255	493.172	0.123338
6.95	0.79916	1.20317e-06	6.16308e-07	0.0508182	6.28376e-12	0.0856251	0.0480599	0.0480599	0.0480599	0.718239	62.2603	50.8058	331.053	6.85748	3.4862	1.39448	5.09088	25.9572	1.17389	498.079	0.124565
7	0.797873	1.09078e-06	5.56058e-07	0.0497405	5.21952e-12	0.0841244	0.0470218	0.0470218	0.0470218	0.716531	62.6595	51.1607	334.628	6.92142	3.53237	1.41295	5.14304	26.336	1.19544	502.99	0.125793
7.05	0.796587	9.88896e-07	5.01698e-07	0.0486857	4.33553e-12	0.08265	0.0460061	0.0460061	0.0460061	0.714827	63.0581	51.515	338.206	6.98535	3.57868	1.43147	5.19521	26.7162	1.21718	507.904	0.127022
7.1	0.795303	8.96527e-07	4.52652e-07	0.0476532	3.60126e-12	0.0812014	0.0450124	0.0450124	0.0450124	0.713127	63.4561	51.8687	341.787	7.04926	3.62512	1.45005	5.24738	27.0978	1.23912	512.82	0.128251
7.15	0.794021	8.12785e-07	4.08401e-07	0.0466426	2.99134e-12	0.0797783	0.0440401	0.0440401	0.0440401	0.711431	63.8534	52.2218	345.369	7.11314	3.67168	1.46867	5.29955	27.4807	1.26126	517.739	0.129482
7.2	0.792742	7.36865e-07	3.68476e-07	0.0456534	2.48472e-12	0.07838	0.0430888	0.0430888	0.0430888	0.70974	64.2501	52.5744	348.954	7.177	3.71836	1.48734	5.35172	27.865	1.28359	522.661	0.130713
7.25	0.791464	6.68037e-07	3.32454e-07	0.0446852	2.0639e-12	0.0770063	0.0421581	0.0421581	0.0421581	0.708052	64.6462	52.9264	352.54	7.24084	3.76516	1.50606	5.40388	28.2505	1.30611	527.585	0.131944
7.3	0.790188	6.05638e-07	2.99953e-07	0.0437376	1.71436e-12	0.0756567	0.0412475	0.0412475	0.0412475	0.706368	65.0416	53.2779	356.129	7.30465	3.81207	1.52483	5.45603	28.6372	1.32883	532.512	0.133176
7.35	0.788915	5.49067e-07	2.7063e-07	0.0428101	1.42401e-12	0.0743307	0.0403565	0.0403565	0.0403565	0.704688	65.4364	53.6288	359.719	7.36843	3.8591	1.54364	5.50818	29.0252	1.35175	537.44	0.134409
7.4	0.787644	4.9778e-07	2.44173e-07	0.0419022	1.18283e-12	0.0730279	0.0394848	0.0394848	0.0394848	0.703012	65.8305	53.9791	363.311	7.43218	3.90623	1.56249	5.56032	29.4143	1.37485	542.371	0.135642
7.45	0.786374	4.51284e-07	2.20303e-07	0.0410135	9.82507e-13	0.071748	0.038632	0.038632	0.038632	0.70134	66.224	54.3288	366.904	7.49589	3.95347	1.58139	5.61245	29.8047	1.39816	547.303	0.136875
7.5	0.785107	4.09131e-07	1.98766e-07	0.0401438	8.16108e-13	0.0704905	0.0377975	0.0377975	0.0377975	0.699673	66.6169	54.678	370.498	7.55958	4.00081	1.60032	5.66456	30.1961	1.42165	552.236	0.138109
7.55	0.783842	3.70915e-07	1.79335e-07	0.0392924	6.7789e-13	0.0692551	0.0369811	0.0369811	0.0369811	0.698009	67.0091	55.0266	374.094	7.62323	4.04825	1.6193	5.71666	30.5887	1.44533	557.171	0.139343
7.6	0.782578	3.36269e-07	1.61803e-07	0.0384591	5.63081e-13	0.0680413	0.0361823	0.0361823	0.0361823	0.696349	67.4007	55.3747	377.69	7.68684	4.09579	1.63832	5.76875	30.9824	1.46921	562.107	0.140578
7.65	0.781317	3.04859e-07	1.45985e-07	0.0376435	4.67716e-13	0.0668488	0.0354008	0.0354008	0.0354008	0.694693	67.7917	55.7222	381.288	7.75041	4.14342	1.65737	5.82082	31.3771	1.49328	567.044	0.141812
7.7	0.780058	2.76384e-07	1.31714e-07	0.0368452	3.88503e-13	0.0656771	0.0346361	0.0346361	0.0346361	0.693041	68.182	56.0691	384.886	7.81395	4.19115	1.67646	5.87287	31.7728	1.51754	571.982	0.143047
7.75	0.778801	2.50567e-07	1.18838e-07	0.0360638	3.22705e-13	0.064526	0.033888	0.033888	0.033888	0.691392	68.5718	56.4155	388.486	7.87745	4.23896	1.69558	5.9249	32.1696	1.54198	576.921	0.144283
7.8	0.777546	2.27163e-07	1.0722e-07	0.035299	2.68051e-13	0.0633951	0.033156	0.033156	0.033156	0.689748	68.9608	56.7614	392.085	7.9409	4.28686	1.71474	5.97691	32.5673	1.56662	581.861	0.145518
7.85	0.776293	2.05944e-07	9.67383e-08	0.0345504	2.22653e-13	0.062284	0.0324398	0.0324398	0.0324398	0.688108	69.3493	57.1066	395.685	8.00432	4.33484	1.73394	6.0289	32.966	1.59145	586.801	0.146753
7.9	0.775042	1.86708e-07	8.72812e-08	0.0338177	1.84944e-13	0.0611924	0.0317391	0.0317391	0.0317391	0.686472	69.7371	57.4513	399.286	8.06769	4.38291	1.75316	6.08086	33.3657	1.61646	591.741	0.147989
7.95	0.773792	1.69268e-07	7.87487e-08	0.0331005	1.53622e-13	0.0601199	0.0310535	0.0310535	0.0310535	0.684839	70.1243	57.7955	402.887	8.13101	4.43105	1.77242	6.1328	33.7662	1.64166	596.682	0.149224
8	0.772545	1.53457e-07	7.10502e-08	0.0323986	1.27604e-13	0.0590663	0.0303828	0.0303828	0.0303828	0.68321	70.5109	58.1391	406.488	8.19429	4.47928	1.79171	6.18471	34.1676	1.66705	601.622	0.15046
8.05	0.7713	1.39123e-07	6.41044e-08	0.0317115	1.05993e-13	0.058031	0.0297265	0.0297265	0.0297265	0.681586	70.8969	58.4821	410.088	8.25752	4.52757	1.81103	6.2366	34.5699	1.69262	606.563	0.151696
8.1	0.770057	1.26128e-07	5.78376e-08	0.031039	8.80414e-14	0.057014	0.0290844	0.0290844	0.0290844	0.679965	71.2822	58.8246	413.689	8.3207	4.57594	1.83037	6.28846	34.973	1.71839	611.503	0.152931
8.15	0.768816	1.14347e-07	5.21834e-08	0.0303807	7.31305e-14	0.0560147	0.0284562	0.0284562	0.0284562	0.678348	71.6669	59.1666	417.29	8.38384	4.62437	1.84975	6.34029	35.3769	1.74433	616.443	0.154167
8.2	0.767577	1.03666e-07	4.7082e-08	0.0297365	6.0745e-14	0.055033	0.0278415	0.0278415	0.0278415	0.676735	72.051	59.508	420.89	8.44692	4.67287	1.86915	6.39209	35.7816	1.77046	621.383	0.155402
8.25	0.76634	9.39829e-08	4.24793e-08	0.0291058	5.04571e-14	0.0540684	0.0272402	0.0272402	0.0272402	0.675125	72.4345	59.8488	424.491	8.50995	4.72144	1.88857	6.44385	36.1871	1.79678	626.322	0.156637
8.3	0.765105	8.52042e-08	3.83265e-08	0.0284886	4.19116e-14	0.0531208	0.0266518	0.0266518	0.0266518	0.67352	72.8174	60.1891	428.09	8.57293	4.77006	1.90803	6.49559	36.5933	1.82328	631.26	0.157872
8.35	0.763872	7.72456e-08	3.45797e-08	0.0278844	3.48133e-14	0.0521898	0.0260761	0.0260761	0.0260761	0.671918	73.1996	60.5288	431.689	8.63586	4.81875	1.9275	6.54729	37.0003	1.84996	636.197	0.159107
8.4	0.762641	7.00303e-08	3.11992e-08	0.0272931	2.89173e-14	0.0512751	0.0255128	0.0255128	0.0255128	0.67032	73.5813	60.868	435.288	8.69873	4.8675	1.947	6.59895	37.4079	1.87682	641.134	0.160341
8.45	0.761412	6.3489e-08	2.81492e-08	0.0267143	2.40198e-14	0.0503764	0.0249618	0.0249618	0.0249618	0.668726	73.9623	61.2067	438.885	8.76155	4.9163	1.96652	6.65058	37.8162	1.90387	646.069	0.161576
8.5	0.760185	5.75587e-08	2.53973e-08	0.0261477	1.99517e-14	0.0494935	0.0244226	0.0244226	0.0244226	0.667136	74.3427	61.5448	442.482	8.82431	4.96515	1.98606	6.70218	38.2252	1.93109	651.004	0.16281
8.55	0.75896	5.21823e-08	2.29145e-08	0.0255932	1.65727e-14	0.0486261	0.0238951	0.0238951	0.0238951	0.665549	74.7225	61.8823	446.078	8.88702	5.01405	2.00562	6.75373	38.6348	1.9585	655.937	0.164044
8.6	0.757737	4.73081e-08	2.06744e-08	0.0250504	1.37659e-14	0.0477738	0.0233789	0.0233789	0.0233789	0.663966	75.1016	62.2194	449.673	8.94966	5.06301	2.0252	6.80525	39.045	1.98609	660.868	0.165277
8.65	0.756516	4.28892e-08	1.86533e-08	0.0245192	1.14345e-14	0.0469365	0.0228739	0.0228739	0.0228739	0.662387	75.4802	62.5558	453.267	9.01225	5.112	2.0448	6.85673	39.4558	2.01386	665.799	0.16651
8.7	0.755296	3.88831e-08	1.68297e-08	0.0239992	9.49789e-15	0.0461139	0.0223799	0.0223799	0.0223799	0.660812	75.8581	62.8918	456.86	9.07478	5.16105	2.06442	6.90817	39.8672	2.0418	670.727	0.167742
8.75	0.754079	3.52511e-08	1.51845e-08	0.0234903	7.8893e-15	0.0453057	0.0218965	0.0218965	0.0218965	0.659241	76.2355	63.2271	460.451	9.13725	5.21014	2.08405	6.95957	40.2792	2.06993	675.654	0.168975
8.8	0.752864	3.19584e-08	1.37e-08	0.0229921	6.55315e-15	0.0445116	0.0214235	0.0214235	0.0214235	0.657673	76.6122	63.562	464.042	9.19966	5.25926	2.10371	7.01092	40.6916	2.09823	680.579	0.170206
8.85	0.75165	2.89733e-08	1.23607e-08	0.0225045	5.4433e-15	0.0437315	0.0209607	0.0209607	0.0209607	0.656109	76.9884	63.8963	467.63	9.262	5.30843	2.12337	7.06223	41.1046	2.1267	685.503	0.171438
8.9	0.750439	2.6267e-08	1.11524e-08	0.0220272	4.52141e-15	0.042965	0.020508	0.020508	0.020508	0.654549	77.3639	64.2301	471.218	9.32429	5.35763	2.14305	7.1135	41.5181	2.15536	690.424	0.172668
8.95	0.74923	2.38135e-08	1.00621e-08	0.0215601	3.75565e-15	0.042212	0.020065	0.020065	0.020065	0.652992	77.7388	64.5633	474.804	9.38651	5.40687	2.16275	7.16473	41.9321	2.18419	695.343	0.173899
9	0.748022	2.15891e-08	9.07844e-09	0.0211029	3.11959e-15	0.0414722	0.0196316	0.0196316	0.0196316	0.651439	78.1131	64.896	478.388	9.44866	5.45614	2.18246	7.21591	42.3465	2.21319	700.26	0.175128
9.05	0.746817	1.95725e-08	8.19093e-09	0.0206553	2.59125e-15	0.0407453	0.0192076	0.0192076	0.0192076	0.64989	78.4868	65.2282	481.971	9.51075	5.50544	2.20218	7.26704	42.7614	2.24237	705.175	0.176357
9.1	0.745613	1.77443e-08	7.39019e-09	0.0202173	2.15239e-15	0.0400312	0.0187927	0.0187927	0.0187927	0.648344	78.8599	65.5598	485.551	9.57278	5.55477	2.22191	7.31813	43.1767	2.27172	710.087	0.177586
9.15	0.744412	1.60869e-08	6.66773e-09	0.0197886	1.78785e-15	0.0393296	0.0183868	0.0183868	0.0183868	0.646803	79.2324	65.8909	489.13	9.63474	5.60413	2.24165	7.36917	43.5924	2.30125	714.997	0.178814
9.2	0.743212	1.45843e-08	6.0159e-09	0.0193689	1.48506e-15	0.0386403	0.0179896	0.0179896	0.0179896	0.645264	79.6043	66.2214	492.707	9.69664	5.65352	2.26141	7.42017	44.0085	2.33095	719.904	0.180041
9.25	0.742014	1.3222e-08	5.42778e-09	0.0189581	1.23355e-15	0.0379631	0.017601	0.017601	0.017601	0.64373	79.9756	66.5514	496.283	9.75847	5.70293	2.28117	7.47111	44.4249	2.36082	724.809	0.181268
9.3	0.740818	1.1987e-08	4.89717e-09	0.0185561	1.02463e-15	0.0372977	0.0172208	0.0172208	0.0172208	0.642199	80.3464	66.8809	499.856	9.82023	5.75236	2.30094	7.52201	44.8417	2.39086	729.711	0.182494
9.35	0.739624	1.08673e-08	4.41842e-09	0.0181626	8.51096e-16	0.036644	0.0168489	0.0168489	0.0168489	0.640672	80.7165	67.2099	503.427	9.88192	5.80181	2.32072	7.57286	45.2589	2.42107	734.611	0.183719
9.4	0.738432	9.85222e-09	3.98648e-09	0.0177774	7.06952e-16	0.0360018	0.0164849	0.0164849	0.0164849	0.639148	81.086	67.5383	506.996	9.94354	5.85128	2.34051	7.62365	45.6764	2.45145	739.507	0.184944
9.45	0.737242	8.93196e-09	3.59676e-09	0.0174004	5.87221e-16	0.0353708	0.0161289	0.0161289	0.0161289	0.637628	81.4549	67.8662	510.563	10.0051	5.90077	2.36031	7.6744	46.0941	2.482	744.401	0.186167
9.5	0.736054	8.09765e-09	3.24514e-09	0.0170314	4.87768e-16	0.0347509	0.0157805	0.0157805	0.0157805	0.636112	81.8232	68.1936	514.127	10.0666	5.95027	2.38011	7.72509	46.5122	2.51272	749.291	0.187391
9.55	0.734868	7.34128e-09	2.9279e-09	0.0166702	4.05159e-16	0.0341418	0.0154396	0.0154396	0.0154396	0.634599	82.191	68.5204	517.689	10.128	5.99979	2.39992	7.77573	46.9305	2.54361	754.178	0.188613
9.6	0.733684	6.65555e-09	2.64167e-09	0.0163167	3.3654e-16	0.0335434	0.0151061	0.0151061	0.0151061	0.63309	82.5581	68.8467	521.249	10.1893	6.04932	2.41973	7.82632	47.3491	2.57467	759.063	0.189834
9.65	0.732501	6.03388e-09	2.38342e-09	0.0159706	2.79543e-16	0.0329555	0.0147798	0.0147798	0.0147798	0.631584	82.9246	69.1725	524.807	10.2506	6.09886	2.43955	7.87686	47.7679	2.60589	763.944	0.191055
9.7	0.731321	5.47027e-09	2.15042e-09	0.0156319	2.32199e-16	0.0323779	0.0144606	0.0144606	0.0144606	0.630082	83.2906	69.4978	528.362	10.3118	6.14842	2.45937	7.92734	48.187	2.63727	768.821	0.192275
9.75	0.730142	4.95931e-09	1.9402e-09	0.0153004	1.92873e-16	0.0318105	0.0141482	0.0141482	0.0141482	0.628584	83.656	69.8225	531.914	10.3729	6.19798	2.47919	7.97777	48.6063	2.66883	773.696	0.193494
9.8	0.728965	4.49608e-09	1.75052e-09	0.0149759	1.60208e-16	0.0312529	0.0138426	0.0138426	0.0138426	0.627089	84.0207	70.1468	535.464	10.434	6.24754	2.49902	8.02815	49.0257	2.70054	778.566	0.194712
9.85	0.727791	4.07611e-09	1.57939e-09	0.0146584	1.33075e-16	0.0307052	0.0135436	0.0135436	0.0135436	0.625598	84.3849	70.4705	539.011	10.495	6.29711	2.51885	8.07847	49.4454	2.73243	783.434	0.195929
9.9	0.726618	3.69537e-09	1.42499e-09	0.0143475	1.10537e-16	0.030167	0.0132511	0.0132511	0.0132511	0.62411	84.7485	70.7936	542.556	10.5559	6.34669	2.53868	8.12873	49.8652	2.76447	788.298	0.197146
9.95	0.725447	3.3502e-09	1.28568e-09	0.0140432	9.1816e-17	0.0296383	0.0129649	0.0129649	0.0129649	0.622626	85.1115	71.1163	546.098	10.6167	6.39627	2.55851	8.17894	50.2852	2.79668	793.158	0.198361
10	0.724278	3.03727e-09	1.16e-09	0.0137454	7.62658e-17	0.0291189	0.0126848	0.0126848	0.0126848	0.621145	85.474	71.4384	549.637	10.6775	6.44585	2.57834	8.22909	50.7053	2.82905	798.014	0.199576
10.05	0.72311	2.75357e-09	1.0466e-09	0.0134539	6.33493e-17	0.0286085	0.0124108	0.0124108	0.0124108	0.619668	85.8358	71.76	553.173	10.7382	6.49543	2.59817	8.27919	51.1255	2.86158	802.867	0.200789
10.1	0.721945	2.49637e-09	9.44281e-10	0.0131686	5.26203e-17	0.0281071	0.0121428	0.0121428	0.0121428	0.618194	86.1971	72.0811	556.706	10.7988	6.54501	2.618	8.32922	51.5459	2.89427	807.716	0.202002
10.15	0.720781	2.26319e-09	8.51969e-10	0.0128893	4.37084e-17	0.0276145	0.0118805	0.0118805	0.0118805	0.616724	86.5578	72.4017	560.237	10.8593	6.59458	2.63783	8.3792	51.9663	2.92712	812.561	0.203214
10.2	0.71962	2.05179e-09	7.68681e-10	0.012616	3.63058e-17	0.0271305	0.0116239	0.0116239	0.0116239	0.615258	86.9179	72.7218	563.764	10.9198	6.64415	2.65766	8.42912	52.3869	2.96013	817.401	0.204424
10.25	0.71846	1.86014e-09	6.93535e-10	0.0123484	3.0157e-17	0.026655	0.0113728	0.0113728	0.0113728	0.613794	87.2774	73.0413	567.289	10.9802	6.69372	2.67749	8.47899	52.8075	2.9933	822.238	0.205634
10.3	0.717302	1.68639e-09	6.25735e-10	0.0120865	2.50495e-17	0.0261878	0.0111271	0.0111271	0.0111271	0.612335	87.6363	73.3603	570.81	11.0405	6.74328	2.69731	8.52879	53.2282	3.02663	827.071	0.206843
10.35	0.716146	1.52887e-09	5.64564e-10	0.0118302	2.08071e-17	0.0257288	0.0108868	0.0108868	0.0108868	0.610879	87.9947	73.6789	574.328	11.1007	6.79283	2.71713	8.57854	53.649	3.06012	831.9	0.20805
10.4	0.714992	1.38606e-09	5.09372e-10	0.0115793	1.72832e-17	0.0252779	0.0106516	0.0106516	0.0106516	0.609426	88.3525	73.9969	577.844	11.1609	6.84237	2.73695	8.62822	54.0697	3.09376	836.725	0.209257
10.45	0.71384	1.25659e-09	4.59576e-10	0.0113338	1.4356e-17	0.0248349	0.0104215	0.0104215	0.0104215	0.607977	88.7097	74.3144	581.356	11.2209	6.8919	2.75676	8.67785	54.4905	3.12756	841.545	0.210462
10.5	0.712689	1.13922e-09	4.14648e-10	0.0110934	1.19247e-17	0.0243996	0.0101964	0.0101964	0.0101964	0.606531	89.0663	74.6313	584.864	11.2809	6.94142	2.77657	8.72741	54.9114	3.16151	846.361	0.211667
10.55	0.711541	1.03281e-09	3.74112e-10	0.0108582	9.90508e-18	0.023972	0.0099762	0.0099762	0.0099762	0.605088	89.4224	74.9478	588.37	11.3409	6.99093	2.79637	8.77692	55.3322	3.19562	851.173	0.21287
10.6	0.710394	9.36337e-10	3.37539e-10	0.0106279	8.22753e-18	0.0235518	0.00976071	0.00976071	0.00976071	0.603649	89.7779	75.2638	591.872	11.4007	7.04043	2.81617	8.82636	55.753	3.22988	855.981	0.214073
10.65	0.709249	8.48877e-10	3.04542e-10	0.0104025	6.8341e-18	0.0231391	0.00954988	0.00954988	0.00954988	0.602214	90.1328	75.5792	595.371	11.4605	7.08991	2.83596	8.87575	56.1738	3.2643	860.784	0.215274
10.7	0.708106	7.69586e-10	2.7477e-10	0.0101819	5.67666e-18	0.0227335	0.0093436	0.0093436	0.0093436	0.600782	90.4871	75.8942	598.867	11.5202	7.13937	2.85575	8.92507	56.5946	3.29887	865.582	0.216474
10.75	0.706965	6.97701e-10	2.47908e-10	0.00996596	4.71525e-18	0.0223351	0.00914178	0.00914178	0.00914178	0.599353	90.8409	76.2086	602.359	11.5798	7.18882	2.87553	8.97433	57.0154	3.33359	870.376	0.217673
10.8	0.705826	6.32531e-10	2.23673e-10	0.00975461	3.91666e-18	0.0219436	0.00894432	0.00894432	0.00894432	0.597928	91.1941	76.5225	605.848	11.6393	7.23825	2.8953	9.02353	57.436	3.36847	875.166	0.218871
10.85	0.704688	5.73448e-10	2.01807e-10	0.00954775	3.25333e-18	0.021559	0.00875112	0.00875112	0.00875112	0.596506	91.5467	76.8359	609.333	11.6987	7.28766	2.91506	9.07266	57.8567	3.40349	879.95	0.220067
10.9	0.703552	5.19884e-10	1.82078e-10	0.00934527	2.70234e-18	0.0211812	0.00856209	0.00856209	0.00856209	0.595087	91.8988	77.1488	612.815	11.7581	7.33705	2.93482	9.12174	58.2772	3.43866	884.731	0.221263
10.95	0.702419	4.71324e-10	1.64278e-10	0.00914708	2.24466e-18	0.0208099	0.00837715	0.00837715	0.00837715	0.593672	92.2502	77.4613	616.294	11.8174	7.38643	2.95457	9.17075	58.6977	3.47399	889.506	0.222457
11	0.701287	4.27299e-10	1.48219e-10	0.0089531	1.8645e-18	0.0204452	0.0081962	0.0081962	0.0081962	0.59226	92.6012	77.7732	619.769	11.8766	7.43577	2.97431	9.2197	59.1181	3.50946	894.277	0.22365
11.05	0.700156	3.87386e-10	1.33729e-10	0.00876323	1.54873e-18	0.0200869	0.00801917	0.00801917	0.00801917	0.590852	92.9515	78.0846	623.24	11.9357	7.4851	2.99404	9.26858	59.5384	3.54508	899.043	0.224842
11.1	0.699028	3.51202e-10	1.20655e-10	0.00857738	1.28643e-18	0.0197348	0.00784595	0.00784595	0.00784595	0.589446	93.3013	78.3955	626.707	11.9948	7.5344	3.01376	9.3174	59.9586	3.58085	903.804	0.226033
11.15	0.697901	3.18397e-10	1.0886e-10	0.00839548	1.06856e-18	0.019389	0.00767648	0.00767648	0.00767648	0.588045	93.6506	78.7059	630.172	12.0538	7.58368	3.03347	9.36616	60.3786	3.61677	908.56	0.227222
11.2	0.696777	2.88656e-10	9.82181e-11	0.00821744	8.87584e-19	0.0190491	0.00751067	0.00751067	0.00751067	0.586646	93.9992	79.0158	633.632	12.1126	7.63294	3.05317	9.41485	60.7986	3.65283	913.312	0.228411
11.25	0.695654	2.61694e-10	8.86164e-11	0.00804317	7.37261e-19	0.0187153	0.00734844	0.00734844	0.00734844	0.585251	94.3473	79.3252	637.089	12.1714	7.68216	3.07287	9.46348	61.2184	3.68904	918.058	0.229598
11.3	0.694533	2.3725e-10	7.99533e-11	0.0078726	6.12397e-19	0.0183873	0.00718971	0.00718971	0.00718971	0.583859	94.6949	79.6341	640.541	12.2302	7.73136	3.09255	9.51204	61.638	3.72539	922.8	0.230783
11.35	0.693413	2.15089e-10	7.21371e-11	0.00770564	5.0868e-19	0.018065	0.00703441	0.00703441	0.00703441	0.582471	95.0419	79.9425	643.991	12.2888	7.78054	3.11221	9.56055	62.0575	3.76189	927.537	0.231968
11.4	0.692296	1.94998e-10	6.5085e-11	0.00754223	4.22529e-19	0.0177484	0.00688247	0.00688247	0.00688247	0.581086	95.3883	80.2504	647.436	12.3474	7.82968	3.13187	9.60898	62.4769	3.79853	932.268	0.233151
11.45	0.69118	1.76784e-10	5.87223e-11	0.00738228	3.50968e-19	0.0174373	0.00673381	0.00673381	0.00673381	0.579704	95.7342	80.5578	650.878	12.4059	7.87879	3.15152	9.65735	62.896	3.83532	936.995	0.234333
11.5	0.690066	1.60271e-10	5.29816e-11	0.00722572	2.91527e-19	0.0171317	0.00658836	0.00658836	0.00658836	0.578325	96.0795	80.8647	654.315	12.4643	7.92788	3.17115	9.70566	63.315	3.87224	941.716	0.235514
11.55	0.688954	1.45301e-10	4.78022e-11	0.00707248	2.42154e-19	0.0168314	0.00644605	0.00644605	0.00644605	0.57695	96.4242	81.1712	657.749	12.5226	7.97693	3.19077	9.7539	63.7338	3.90931	946.432	0.236694
11.6	0.687844	1.31729e-10	4.31291e-11	0.0069225	2.01142e-19	0.0165364	0.00630681	0.00630681	0.00630681	0.575578	96.7684	81.4771	661.18	12.5808	8.02595	3.21038	9.80207	64.1524	3.94652	951.143	0.237872
11.65	0.686735	1.19424e-10	3.89128e-11	0.00677569	1.67076e-19	0.0162466	0.00617058	0.00617058	0.00617058	0.574209	97.1121	81.7825	664.606	12.639	8.07493	3.22997	9.85018	64.5708	3.98387	955.849	0.239049
11.7	0.685629	1.08269e-10	3.51087e-11	0.006632	1.3878e-19	0.0159619	0.0060373	0.0060373	0.0060373	0.572843	97.4552	82.0875	668.028	12.697	8.12389	3.24956	9.89823	64.989	4.02136	960.55	0.240224
11.75	0.684524	9.81562e-11	3.16765e-11	0.00649135	1.15276e-19	0.0156821	0.00590689	0.00590689	0.00590689	0.571481	97.7977	82.3919	671.446	12.755	8.17281	3.26912	9.9462	65.407	4.05899	965.245	0.241399
11.8	0.68342	8.89878e-11	2.85798e-11	0.00635369	9.57523e-20	0.0154073	0.0057793	0.0057793	0.0057793	0.570122	98.1397	82.6959	674.861	12.8129	8.22169	3.28868	9.99411	65.8247	4.09676	969.935	0.242572
11.85	0.682319	8.06757e-11	2.57858e-11	0.00621894	7.95355e-20	0.0151372	0.00565447	0.00565447	0.00565447	0.568766	98.4811	82.9993	678.271	12.8707	8.27054	3.30822	10.042	66.2423	4.13466	974.62	0.243743
11.9	0.681219	7.314e-11	2.3265e-11	0.00608706	6.60652e-20	0.0148719	0.00553233	0.00553233	0.00553233	0.567414	98.822	83.3023	681.677	12.9285	8.31935	3.32774	10.0897	66.6595	4.17271	979.299	0.244913
11.95	0.680121	6.63082e-11	2.09907e-11	0.00595797	5.48762e-20	0.0146113	0.00541284	0.00541284	0.00541284	0.566064	99.1623	83.6048	685.08	12.9861	8.36813	3.34725	10.1375	67.0766	4.21089	983.973	0.246082
12	0.679025	6.01146e-11	1.89386e-11	0.00583162	4.55823e-20	0.0143552	0.00529592	0.00529592	0.00529592	0.564718	99.5021	83.9068	688.478	13.0437	8.41687	3.36675	10.1851	67.4933	4.2492	988.642	0.24725
12.05	0.677931	5.44995e-11	1.70872e-11	0.00570794	3.78623e-20	0.0141036	0.00518153	0.00518153	0.00518153	0.563375	99.8414	84.2083	691.872	13.1012	8.46557	3.38623	10.2327	67.9099	4.28765	993.305	0.248416
12.1	0.676839	4.94089e-11	1.54167e-11	0.0055869	3.14499e-20	0.0138564	0.0050696	0.0050696	0.0050696	0.562035	100.18	84.5094	695.263	13.1586	8.51423	3.40569	10.2802	68.3261	4.32624	997.963	0.249581
12.15	0.675748	4.47937e-11	1.39096e-11	0.00546841	2.61235e-20	0.0136136	0.0049601	0.0049601	0.0049601	0.560699	100.518	84.8099	698.649	13.2159	8.56285	3.42514	10.3276	68.7421	4.36496	1002.62	0.250745
12.2	0.674659	4.06097e-11	1.25498e-11	0.00535244	2.16991e-20	0.013375	0.00485296	0.00485296	0.00485296	0.559365	100.856	85.11	702.031	13.2732	8.61143	3.44457	10.375	69.1578	4.40381	1007.26	0.251907
12.25	0.673571	3.68165e-11	1.1323e-11	0.00523893	1.80241e-20	0.0131405	0.00474814	0.00474814	0.00474814	0.558035	101.193	85.4096	705.409	13.3303	8.65997	3.46399	10.4223	69.5732	4.4428	1011.9	0.253067
12.3	0.672486	3.33775e-11	1.0216e-11	0.00512783	1.49715e-20	0.0129102	0.00464558	0.00464558	0.00464558	0.556708	101.529	85.7087	708.782	13.3874	8.70847	3.48339	10.4696	69.9883	4.48192	1016.54	0.254227
12.35	0.671402	3.02599e-11	9.21731e-12	0.00501908	1.24359e-20	0.012684	0.00454523	0.00454523	0.00454523	0.555384	101.865	86.0073	712.152	13.4444	8.75693	3.50277	10.5168	70.4031	4.52116	1021.17	0.255385
12.4	0.67032	2.74334e-11	8.31623e-12	0.00491264	1.03297e-20	0.0124617	0.00444706	0.00444706	0.00444706	0.554063	102.201	86.3054	715.517	13.5013	8.80534	3.52214	10.5639	70.8176	4.56055	1025.79	0.256541
12.45	0.66924	2.48709e-11	7.50324e-12	0.00480846	8.58026e-21	0.0122433	0.004351	0.004351	0.004351	0.552746	102.536	86.6031	718.879	13.5581	8.85372	3.54149	10.6109	71.2318	4.60006	1030.41	0.257697
12.5	0.668161	2.25478e-11	6.76972e-12	0.00470649	7.12709e-21	0.0120287	0.00425702	0.00425702	0.00425702	0.551431	102.87	86.9003	722.236	13.6149	8.90204	3.56082	10.6579	71.6457	4.6397	1035.03	0.25885
12.55	0.667084	2.04417e-11	6.10792e-12	0.00460668	5.92003e-21	0.0118179	0.00416507	0.00416507	0.00416507	0.55012	103.204	87.197	725.588	13.6715	8.95033	3.58013	10.7048	72.0593	4.67947	1039.63	0.260003
12.6	0.666009	1.85323e-11	5.51081e-12	0.00450898	4.9174e-21	0.0116107	0.0040751	0.0040751	0.0040751	0.548812	103.537	87.4932	728.937	13.7281	8.99857	3.59943	10.7516	72.4725	4.71936	1044.24	0.261154
12.65	0.664936	1.68012e-11	4.97208e-12	0.00441336	4.08458e-21	0.0114072	0.00398708	0.00398708	0.00398708	0.547506	103.87	87.7889	732.281	13.7846	9.04676	3.6187	10.7984	72.8854	4.75939	1048.83	0.262303
12.7	0.663864	1.52319e-11	4.48601e-12	0.00431976	3.39281e-21	0.0112073	0.00390096	0.00390096	0.00390096	0.546204	104.202	88.0842	735.621	13.841	9.09491	3.63796	10.8451	73.298	4.79954	1053.42	0.263451
12.75	0.662795	1.38091e-11	4.04746e-12	0.00422815	2.81819e-21	0.0110109	0.0038167	0.0038167	0.0038167	0.544906	104.534	88.379	738.957	13.8973	9.14301	3.6572	10.8918	73.7102	4.83982	1058.01	0.264598
12.8	0.661726	1.25193e-11	3.65178e-12	0.00413849	2.3409e-21	0.0108179	0.00373426	0.00373426	0.00373426	0.54361	104.865	88.6733	742.288	13.9536	9.19107	3.67643	10.9383	74.1221	4.88023	1062.59	0.265743
12.85	0.66066	1.13499e-11	3.29478e-12	0.00405072	1.94444e-21	0.0106283	0.0036536	0.0036536	0.0036536	0.542317	105.195	88.9671	745.616	14.0097	9.23908	3.69563	10.9848	74.5336	4.92076	1067.16	0.266887
12.9	0.659595	1.02897e-11	2.97269e-12	0.00396482	1.61512e-21	0.010442	0.00357468	0.00357468	0.00357468	0.541027	105.526	89.2605	748.938	14.0658	9.28704	3.71482	11.0313	74.9448	4.96141	1071.73	0.268029
12.95	0.658532	9.32859e-12	2.68208e-12	0.00388073	1.34158e-21	0.010259	0.00349746	0.00349746	0.00349746	0.539741	105.855	89.5534	752.257	14.1218	9.33495	3.73398	11.0776	75.3556	5.00219	1076.29	0.26917
13	0.657471	8.45723e-12	2.41988e-12	0.00379844	1.11437e-21	0.0100792	0.00342192	0.00342192	0.00342192	0.538457	106.184	89.8458	755.571	14.1777	9.38282	3.75313	11.1239	75.766	5.04309	1080.85	0.27031
13.05	0.656411	7.66727e-12	2.18331e-12	0.00371788	9.25636e-22	0.00990256	0.00334801	0.00334801	0.00334801	0.537176	106.513	90.1377	758.881	14.2335	9.43063	3.77225	11.1702	76.1761	5.08412	1085.4	0.271448
13.1	0.655353	6.95109e-12	1.96987e-12	0.00363904	7.68869e-22	0.009729	0.00327569	0.00327569	0.00327569	0.535899	106.84	90.4292	762.187	14.2893	9.4784	3.79136	11.2163	76.5858	5.12526	1089.94	0.272584
13.15	0.654297	6.30181e-12	1.7773e-12	0.00356186	6.38651e-22	0.00955849	0.00320493	0.00320493	0.00320493	0.534625	107.168	90.7202	765.488	14.3449	9.52612	3.81045	11.2624	76.9951	5.16653	1094.48	0.273719
13.2	0.653243	5.71318e-12	1.60355e-12	0.00348632	5.30488e-22	0.00939096	0.00313571	0.00313571	0.00313571	0.533353	107.495	91.0108	768.784	14.4005	9.57378	3.82951	11.3084	77.404	5.20792	1099.01	0.274853
13.25	0.65219	5.17953e-12	1.44679e-12	0.00341239	4.40643e-22	0.00922637	0.00306797	0.00306797	0.00306797	0.532085	107.821	91.3008	772.077	14.456	9.6214	3.84856	11.3544	77.8126	5.24943	1103.54	0.275985
13.3	0.651139	4.69573e-12	1.30535e-12	0.00334002	3.66015e-22	0.00906467	0.00300171	0.00300171	0.00300171	0.530819	108.147	91.5904	775.365	14.5114	9.66897	3.86759	11.4003	78.2207	5.29106	1108.06	0.277116
13.35	0.65009	4.25711e-12	1.17774e-12	0.00326919	3.04026e-22	0.00890579	0.00293687	0.00293687	0.00293687	0.529557	108.472	91.8796	778.648	14.5667	9.71648	3.88659	11.4461	78.6285	5.33281	1112.58	0.278245
13.4	0.649042	3.85947e-12	1.06261e-12	0.00319986	2.52535e-22	0.00874971	0.00287343	0.00287343	0.00287343	0.528298	108.797	92.1682	781.928	14.622	9.76394	3.90558	11.4919	79.0358	5.37468	1117.09	0.279373
13.45	0.647996	3.49897e-12	9.58726e-13	0.003132	2.09765e-22	0.00859636	0.00281137	0.00281137	0.00281137	0.527041	109.121	92.4565	785.202	14.6771	9.81135	3.92454	11.5376	79.4427	5.41666	1121.59	0.280499
13.5	0.646952	3.17214e-12	8.65001e-13	0.00306558	1.74239e-22	0.00844569	0.00275064	0.00275064	0.00275064	0.525788	109.445	92.7442	788.473	14.7322	9.85871	3.94349	11.5832	79.8493	5.45877	1126.09	0.281624
13.55	0.645909	2.87584e-12	7.80439e-13	0.00300057	1.44729e-22	0.00829767	0.00269123	0.00269123	0.00269123	0.524538	109.768	93.0315	791.738	14.7872	9.90602	3.96241	11.6287	80.2554	5.50098	1130.58	0.282747
13.6	0.644868	2.60722e-12	7.04144e-13	0.00293693	1.20218e-22	0.00815224	0.0026331	0.0026331	0.0026331	0.52329	110.091	93.3183	795	14.8421	9.95327	3.98131	11.6742	80.6611	5.54332	1135.06	0.283869
13.65	0.643829	2.36369e-12	6.35307e-13	0.00287465	9.98574e-23	0.00800936	0.00257622	0.00257622	0.00257622	0.522046	110.413	93.6046	798.257	14.8969	10.0005	4.00019	11.7196	81.0664	5.58577	1139.54	0.284989
13.7	0.642791	2.1429e-12	5.732e-13	0.00281369	8.29453e-23	0.00786899	0.00252057	0.00252057	0.00252057	0.520804	110.735	93.8905	801.509	14.9516	10.0476	4.01905	11.765	81.4713	5.62834	1144.02	0.286108
13.75	0.641755	1.94274e-12	5.17164e-13	0.00275402	6.88975e-23	0.00773107	0.00246613	0.00246613	0.00246613	0.519566	111.056	94.176	804.757	15.0063	10.0947	4.03788	11.8102	81.8757	5.67102	1148.49	0.287225
13.8	0.640721	1.76127e-12	4.66606e-13	0.00269561	5.72289e-23	0.00759557	0.00241286	0.00241286	0.00241286	0.51833	111.377	94.4609	808.001	15.0608	10.1417	4.0567	11.8554	82.2797	5.71381	1152.95	0.288341
13.85	0.639688	1.59676e-12	4.20991e-13	0.00263845	4.75365e-23	0.00746245	0.00236074	0.00236074	0.00236074	0.517098	111.697	94.7454	811.24	15.1153	10.1887	4.07549	11.9006	82.6833	5.75672	1157.4	0.289455
13.9	0.638657	1.44761e-12	3.79835e-13	0.00258249	3.94856e-23	0.00733166	0.00230975	0.00230975	0.00230975	0.515868	112.016	95.0295	814.475	15.1697	10.2357	4.09426	11.9457	83.0864	5.79973	1161.85	0.290568
13.95	0.637628	1.31239e-12	3.42702e-13	0.00252772	3.27982e-23	0.00720316	0.00225986	0.00225986	0.00225986	0.514641	112.335	95.3131	817.705	15.2241	10.2825	4.11301	11.9907	83.4892	5.84287	1166.3	0.291679
14	0.636601	1.18981e-12	3.092e-13	0.00247412	2.72434e-23	0.00707691	0.00221105	0.00221105	0.00221105	0.513417	112.654	95.5962	820.931	15.2783	10.3294	4.13174	12.0356	83.8914	5.88611	1170.73	0.292789
14.05	0.635575	1.07867e-12	2.78973e-13	0.00242165	2.26294e-23	0.00695288	0.00216329	0.00216329	0.00216329	0.512196	112.972	95.8789	824.152	15.3324	10.3761	4.15045	12.0805	84.2932	5.92946	1175.16	0.293898
14.1	0.63455	9.77916e-13	2.51701e-13	0.00237029	1.87969e-23	0.00683102	0.00211656	0.00211656	0.00211656	0.510978	113.289	96.1611	827.368	15.3865	10.4228	4.16913	12.1253	84.6946	5.97292	1179.59	0.295004
14.15	0.633528	8.86572e-13	2.27094e-13	0.00232003	1.56134e-23	0.0067113	0.00207084	0.00207084	0.00207084	0.509763	113.606	96.4429	830.581	15.4405	10.4695	4.18779	12.17	85.0955	6.0165	1184.01	0.29611
14.2	0.632507	8.0376e-13	2.04894e-13	0.00227082	1.29691e-23	0.00659367	0.00202611	0.00202611	0.00202611	0.508551	113.923	96.7242	833.788	15.4944	10.5161	4.20643	12.2147	85.496	6.06018	1188.42	0.297213
14.25	0.631487	7.28683e-13	1.84863e-13	0.00222267	1.07726e-23	0.00647811	0.00198235	0.00198235	0.00198235	0.507341	114.239	97.0051	836.991	15.5482	10.5626	4.22504	12.2593	85.896	6.10397	1192.83	0.298316
14.3	0.63047	6.60619e-13	1.66791e-13	0.00217553	8.94812e-24	0.00636457	0.00193953	0.00193953	0.00193953	0.506135	114.554	97.2855	840.19	15.602	10.6091	4.24363	12.3038	86.2955	6.14787	1197.23	0.299416
14.35	0.629454	5.98913e-13	1.50486e-13	0.00212939	7.43264e-24	0.00625302	0.00189764	0.00189764	0.00189764	0.504931	114.869	97.5655	843.384	15.6556	10.6555	4.2622	12.3482	86.6946	6.19187	1201.63	0.300515
14.4	0.628439	5.4297e-13	1.35774e-13	0.00208424	6.17383e-24	0.00614343	0.00185665	0.00185665	0.00185665	0.50373	115.184	97.845	846.574	15.7092	10.7019	4.28075	12.3926	87.0933	6.23598	1206.02	0.301613
14.45	0.627426	4.92253e-13	1.22501e-13	0.00204003	5.12822e-24	0.00603576	0.00181654	0.00181654	0.00181654	0.502532	115.498	98.124	849.759	15.7627	10.7482	4.29927	12.437	87.4914	6.2802	1210.4	0.302709
14.5	0.626415	4.46273e-13	1.10525e-13	0.00199677	4.25969e-24	0.00592997	0.00177731	0.00177731	0.00177731	0.501337	115.811	98.4026	852.939	15.8161	10.7944	4.31777	12.4812	87.8891	6.32453	1214.78	0.303804
14.55	0.625406	4.04588e-13	9.97206e-14	0.00195443	3.53826e-24	0.00582604	0.00173892	0.00173892	0.00173892	0.500145	116.124	98.6808	856.115	15.8694	10.8406	4.33625	12.5254	88.2863	6.36895	1219.15	0.304897
14.6	0.624398	3.66797e-13	8.99719e-14	0.00191298	2.93901e-24	0.00572393	0.00170136	0.00170136	0.00170136	0.498956	116.437	98.9585	859.286	15.9226	10.8868	4.3547	12.5695	88.6831	6.41349	1223.51	0.305989
14.65	0.623391	3.32535e-13	8.11763e-14	0.00187241	2.44126e-24	0.00562361	0.00166461	0.00166461	0.00166461	0.497769	116.749	99.2358	862.453	15.9758	10.9328	4.37313	12.6136	89.0794	6.45812	1227.87	0.307079
14.7	0.622387	3.01474e-13	7.32405e-14	0.0018327	2.0278e-24	0.00552505	0.00162865	0.00162865	0.00162865	0.496585	117.06	99.5126	865.616	16.0289	10.9788	4.39154	12.6576	89.4751	6.50286	1232.22	0.308167
14.75	0.621384	2.73315e-13	6.60806e-14	0.00179383	1.68437e-24	0.00542822	0.00159347	0.00159347	0.00159347	0.495404	117.371	99.7889	868.773	16.0819	11.0248	4.40992	12.7015	89.8705	6.54771	1236.57	0.309254
14.8	0.620382	2.47785e-13	5.96206e-14	0.00175579	1.3991e-24	0.00533308	0.00155905	0.00155905	0.00155905	0.494226	117.681	100.065	871.926	16.1348	11.0707	4.42828	12.7453	90.2653	6.59265	1240.91	0.31034
14.85	0.619383	2.2464e-13	5.37921e-14	0.00171856	1.16214e-24	0.00523961	0.00152538	0.00152538	0.00152538	0.493051	117.991	100.34	875.075	16.1876	11.1165	4.44662	12.7891	90.6596	6.6377	1245.24	0.311424
14.9	0.618384	2.03657e-13	4.85334e-14	0.00168211	9.6532e-25	0.00514778	0.00149243	0.00149243	0.00149243	0.491878	118.301	100.615	878.219	16.2404	11.1623	4.46493	12.8328	91.0535	6.68284	1249.57	0.312506
14.95	0.617388	1.84634e-13	4.37888e-14	0.00164644	8.01832e-25	0.00505755	0.00146019	0.00146019	0.00146019	0.490709	118.61	100.89	881.359	16.293	11.208	4.48322	12.8765	91.4469	6.72809	1253.89	0.313587
15	0.616393	1.67388e-13	3.9508e-14	0.00161152	6.66032e-25	0.00496891	0.00142865	0.00142865	0.00142865	0.489542	118.918	101.164	884.494	16.3456	11.2537	4.50148	12.9201	91.8398	6.77344	1258.21	0.314666
15.05	0.615399	1.51753e-13	3.56457e-14	0.00157735	5.53231e-25	0.00488183	0.00139779	0.00139779	0.00139779	0.488377	119.226	101.438	887.624	16.3981	11.2993	4.51972	12.9636	92.2322	6.81888	1262.52	0.315744
15.1	0.614408	1.37578e-13	3.2161e-14	0.0015439	4.59534e-25	0.00479626	0.0013676	0.0013676	0.0013676	0.487216	119.534	101.711	890.75	16.4505	11.3448	4.53794	13.007	92.6241	6.86443	1266.82	0.31682
15.15	0.613417	1.24727e-13	2.9017e-14	0.00151115	3.81707e-25	0.0047122	0.00133806	0.00133806	0.00133806	0.486057	119.841	101.984	893.871	16.5029	11.3903	4.55613	13.0504	93.0155	6.91007	1271.12	0.317895
15.2	0.612429	1.13077e-13	2.61803e-14	0.00147911	3.1706e-25	0.00462962	0.00130916	0.00130916	0.00130916	0.484901	120.147	102.256	896.988	16.5551	11.4357	4.5743	13.0937	93.4064	6.95581	1275.41	0.318968
15.25	0.611442	1.02515e-13	2.36209e-14	0.00144774	2.63362e-25	0.00454847	0.00128088	0.00128088	0.00128088	0.483748	120.453	102.528	900.1	16.6073	11.4811	4.59244	13.1369	93.7968	7.00165	1279.7	0.32004
15.3	0.610456	9.29393e-14	2.13117e-14	0.00141704	2.18758e-25	0.00446876	0.00125321	0.00125321	0.00125321	0.482598	120.759	102.8	903.208	16.6594	11.5264	4.61056	13.1801	94.1867	7.04759	1283.98	0.32111
15.35	0.609473	8.42581e-14	1.92283e-14	0.00138698	1.81709e-25	0.00439043	0.00122614	0.00122614	0.00122614	0.48145	121.063	103.071	906.311	16.7114	11.5716	4.62866	13.2232	94.5761	7.09362	1288.25	0.322179
15.4	0.60849	7.63878e-14	1.73486e-14	0.00135757	1.50934e-25	0.00431349	0.00119966	0.00119966	0.00119966	0.480305	121.368	103.341	909.409	16.7633	11.6168	4.64673	13.2663	94.965	7.13974	1292.52	0.323246
15.45	0.60751	6.92527e-14	1.56526e-14	0.00132878	1.25372e-25	0.00423789	0.00117375	0.00117375	0.00117375	0.479163	121.672	103.612	912.503	16.8152	11.6619	4.66478	13.3092	95.3534	7.18596	1296.78	0.324312
15.5	0.606531	6.2784e-14	1.41224e-14	0.0013006	1.04138e-25	0.00416361	0.00114839	0.00114839	0.00114839	0.478024	121.975	103.881	915.592	16.8669	11.707	4.6828	13.3522	95.7413	7.23228	1301.03	0.325376
15.55	0.605553	5.69196e-14	1.27418e-14	0.00127302	8.65014e-26	0.00409064	0.00112359	0.00112359	0.00112359	0.476887	122.279	104.151	918.677	16.9186	11.752	4.7008	13.395	96.1287	7.27869	1305.28	0.326438
15.6	0.604577	5.16029e-14	1.14962e-14	0.00124602	7.18513e-26	0.00401894	0.00109932	0.00109932	0.00109932	0.475753	122.581	104.42	921.757	16.9702	11.7969	4.71877	13.4378	96.5156	7.32519	1309.52	0.327499
15.65	0.603603	4.67828e-14	1.03723e-14	0.0012196	5.96824e-26	0.00394851	0.00107557	0.00107557	0.00107557	0.474621	122.883	104.688	924.833	17.0217	11.8418	4.73672	13.4805	96.902	7.37178	1313.76	0.328559
15.7	0.60263	4.2413e-14	9.35831e-15	0.00119373	4.95744e-26	0.0038793	0.00105234	0.00105234	0.00105234	0.473493	123.185	104.956	927.904	17.0732	11.8866	4.75464	13.5231	97.2878	7.41847	1317.99	0.329616
15.75	0.601659	3.84513e-14	8.44344e-15	0.00116842	4.11784e-26	0.00381131	0.00102961	0.00102961	0.00102961	0.472367	123.486	105.224	930.97	17.1245	11.9314	4.77254	13.5657	97.6732	7.46525	1322.21	0.330673
15.8	0.600689	3.48597e-14	7.61801e-15	0.00114364	3.42043e-26	0.00374451	0.00100737	0.00100737	0.00100737	0.471243	123.786	105.491	934.032	17.1758	11.976	4.79042	13.6082	98.058	7.51212	1326.43	0.331728
15.85	0.599721	3.16036e-14	6.87328e-15	0.00111939	2.84114e-26	0.00367888	0.000985611	0.000985611	0.000985611	0.470123	124.086	105.758	937.09	17.227	12.0207	4.80827	13.6506	98.4424	7.55908	1330.64	0.332781
15.9	0.598755	2.86516e-14	6.20135e-15	0.00109565	2.35996e-26	0.00361441	0.000964322	0.000964322	0.000964322	0.469005	124.386	106.024	940.143	17.2781	12.0652	4.82609	13.693	98.8262	7.60613	1334.85	0.333833
15.95	0.59779	2.59753e-14	5.59511e-15	0.00107241	1.96027e-26	0.00355106	0.000943493	0.000943493	0.000943493	0.467889	124.685	106.29	943.191	17.3292	12.1097	4.8439	13.7353	99.2095	7.65327	1339.05	0.334883
16	0.596826	2.3549e-14	5.04813e-15	0.00104967	1.62828e-26	0.00348882	0.000923113	0.000923113	0.000923113	0.466776	124.984	106.555	946.234	17.3801	12.1542	4.86167	13.7776	99.5922	7.7005	1343.24	0.335931
16.05	0.595865	2.13494e-14	4.55463e-15	0.00102741	1.35251e-26	0.00342768	0.000903174	0.000903174	0.000903174	0.465666	125.282	106.82	949.274	17.431	12.1986	4.87942	13.8197	99.9745	7.74781	1347.43	0.336979
16.1	0.594904	1.93552e-14	4.10937e-15	0.00100562	1.12344e-26	0.0033676	0.000883665	0.000883665	0.000883665	0.464559	125.58	107.085	952.308	17.4818	12.2429	4.89715	13.8619	100.356	7.79522	1351.61	0.338024
16.15	0.593946	1.75473e-14	3.70764e-15	0.000984293	9.33174e-27	0.00330858	0.000864578	0.000864578	0.000864578	0.463454	125.877	107.349	955.338	17.5325	12.2871	4.91485	13.9039	100.737	7.84271	1355.78	0.339068
16.2	0.592988	1.59083e-14	3.34518e-15	0.000963419	7.7513e-27	0.00325059	0.000845903	0.000845903	0.000845903	0.462352	126.174	107.613	958.364	17.5832	12.3313	4.93253	13.9459	101.118	7.89029	1359.95	0.340111
16.25	0.592033	1.44223e-14	3.01816e-15	0.000942987	6.43852e-27	0.00319362	0.000827632	0.000827632	0.000827632	0.461253	126.47	107.876	961.384	17.6337	12.3754	4.95018	13.9878	101.498	7.93796	1364.11	0.341152
16.3	0.591079	1.30752e-14	2.72311e-15	0.000922989	5.34808e-27	0.00313765	0.000809755	0.000809755	0.000809755	0.460156	126.766	108.139	964.401	17.6842	12.4195	4.9678	14.0296	101.878	7.98571	1368.27	0.342191
16.35	0.590126	1.18539e-14	2.4569e-15	0.000903415	4.44231e-27	0.00308266	0.000792264	0.000792264	0.000792264	0.459061	127.061	108.401	967.412	17.7346	12.4635	4.98541	14.0714	102.257	8.03354	1372.42	0.343229
16.4	0.589175	1.07466e-14	2.21671e-15	0.000884256	3.68995e-27	0.00302863	0.000775151	0.000775151	0.000775151	0.45797	127.356	108.664	970.42	17.7849	12.5075	5.00298	14.1131	102.636	8.08147	1376.56	0.344266
16.45	0.588225	9.74283e-15	2.00001e-15	0.000865504	3.06502e-27	0.00297555	0.000758408	0.000758408	0.000758408	0.456881	127.65	108.925	973.422	17.8351	12.5513	5.02053	14.1548	103.014	8.12947	1380.7	0.345301
16.5	0.587277	8.83278e-15	1.80449e-15	0.000847149	2.54592e-27	0.0029234	0.000742026	0.000742026	0.000742026	0.455794	127.944	109.186	976.421	17.8853	12.5952	5.03806	14.1964	103.391	8.17756	1384.83	0.346334
16.55	0.586331	8.00774e-15	1.62808e-15	0.000829183	2.11473e-27	0.00287216	0.000725998	0.000725998	0.000725998	0.45471	128.237	109.447	979.414	17.9354	12.6389	5.05556	14.2379	103.768	8.22573	1388.96	0.347366
16.6	0.585386	7.25976e-15	1.46892e-15	0.000811599	1.75658e-27	0.00282182	0.000710317	0.000710317	0.000710317	0.453629	128.53	109.707	982.403	17.9854	12.6826	5.07304	14.2793	104.145	8.27399	1393.08	0.348396
16.65	0.584443	6.58165e-15	1.32532e-15	0.000794387	1.45908e-27	0.00277236	0.000694974	0.000694974	0.000694974	0.45255	128.823	109.967	985.388	18.0353	12.7262	5.09049	14.3207	104.521	8.32233	1397.19	0.349425
16.7	0.583501	5.96688e-15	1.19576e-15	0.00077754	1.21197e-27	0.00272377	0.000679962	0.000679962	0.000679962	0.451474	129.115	110.227	988.368	18.0851	12.7698	5.10792	14.362	104.896	8.37075	1401.3	0.350452
16.75	0.58256	5.40953e-15	1.07886e-15	0.000761051	1.00671e-27	0.00267604	0.000665275	0.000665275	0.000665275	0.4504	129.406	110.486	991.343	18.1349	12.8133	5.12532	14.4033	105.271	8.41925	1405.4	0.351478
16.8	0.581621	4.90424e-15	9.73391e-16	0.000744911	8.36208e-28	0.00262913	0.000650905	0.000650905	0.000650905	0.449329	129.697	110.745	994.314	18.1846	12.8567	5.14269	14.4445	105.646	8.46783	1409.5	0.352502
16.85	0.580684	4.44615e-15	8.78233e-16	0.000729114	6.94586e-28	0.00258305	0.000636846	0.000636846	0.000636846	0.44826	129.988	111.003	997.28	18.2342	12.9001	5.16004	14.4856	106.019	8.51649	1413.59	0.353525
16.9	0.579748	4.03085e-15	7.92377e-16	0.000713651	5.76949e-28	0.00253778	0.00062309	0.00062309	0.00062309	0.447194	130.278	111.261	1000.24	18.2837	12.9434	5.17737	14.5267	106.393	8.56523	1417.67	0.354546
16.95	0.578814	3.65434e-15	7.14915e-16	0.000698517	4.79236e-28	0.0024933	0.000609631	0.000609631	0.000609631	0.446131	130.568	111.518	1003.2	18.3332	12.9867	5.19467	14.5677	106.766	8.61405	1421.75	0.355565
17	0.577881	3.313e-15	6.45025e-16	0.000683703	3.98071e-28	0.00244961	0.000596463	0.000596463	0.000596463	0.44507	130.857	111.775	1006.15	18.3825	13.0299	5.21194	14.6086	107.138	8.66295	1425.82	0.356584
17.05	0.57695	3.00354e-15	5.81968e-16	0.000669204	3.30653e-28	0.00240667	0.000583579	0.000583579	0.000583579	0.444012	131.146	112.032	1009.1	18.4318	13.073	5.22919	14.6495	107.509	8.71193	1429.88	0.3576
17.1	0.57602	2.72299e-15	5.25075e-16	0.000655012	2.74653e-28	0.00236449	0.000570974	0.000570974	0.000570974	0.442956	131.434	112.288	1012.04	18.481	13.116	5.24642	14.6903	107.881	8.76098	1433.94	0.358615
17.15	0.575092	2.46865e-15	4.73744e-16	0.000641121	2.28137e-28	0.00232305	0.000558641	0.000558641	0.000558641	0.441902	131.722	112.544	1014.98	18.5302	13.159	5.26362	14.731	108.251	8.81012	1437.99	0.359629
17.2	0.574165	2.23806e-15	4.27431e-16	0.000627525	1.89499e-28	0.00228234	0.000546574	0.000546574	0.000546574	0.440851	132.009	112.799	1017.92	18.5792	13.202	5.28079	14.7717	108.621	8.85933	1442.04	0.360641
17.25	0.57324	2.02901e-15	3.85645e-16	0.000614217	1.57405e-28	0.00224234	0.000534768	0.000534768	0.000534768	0.439803	132.296	113.054	1020.85	18.6282	13.2448	5.29794	14.8123	108.991	8.90861	1446.08	0.361651
17.3	0.572316	1.83948e-15	3.47945e-16	0.000601191	1.30747e-28	0.00220304	0.000523217	0.000523217	0.000523217	0.438757	132.582	113.309	1023.77	18.6771	13.2877	5.31506	14.8528	109.36	8.95797	1450.12	0.36266
17.35	0.571393	1.66766e-15	3.1393e-16	0.000588441	1.08603e-28	0.00216442	0.000511916	0.000511916	0.000511916	0.437714	132.868	113.563	1026.7	18.7259	13.3304	5.33216	14.8933	109.729	9.00741	1454.14	0.363668
17.4	0.570473	1.51189e-15	2.8324e-16	0.000575962	9.02098e-29	0.00212649	0.000500858	0.000500858	0.000500858	0.436673	133.154	113.817	1029.61	18.7747	13.3731	5.34923	14.9337	110.097	9.05692	1458.17	0.364674
17.45	0.569553	1.37067e-15	2.55551e-16	0.000563748	7.49317e-29	0.00208922	0.00049004	0.00049004	0.00049004	0.435634	133.439	114.07	1032.52	18.8233	13.4157	5.36628	14.9741	110.464	9.10651	1462.18	0.365678
17.5	0.568635	1.24264e-15	2.30568e-16	0.000551792	6.22411e-29	0.0020526	0.000479455	0.000479455	0.000479455	0.434598	133.723	114.323	1035.43	18.8719	13.4583	5.3833	15.0143	110.831	9.15617	1466.19	0.366681
17.55	0.567719	1.12657e-15	2.08028e-16	0.00054009	5.16998e-29	0.00201663	0.000469099	0.000469099	0.000469099	0.433565	134.007	114.575	1038.34	18.9204	13.5008	5.4003	15.0546	111.197	9.2059	1470.2	0.367683
17.6	0.566804	1.02134e-15	1.87691e-16	0.000528636	4.29438e-29	0.00198128	0.000458966	0.000458966	0.000458966	0.432534	134.291	114.827	1041.23	18.9689	13.5432	5.41727	15.0947	111.563	9.25571	1474.2	0.368682
17.65	0.56589	9.2594e-16	1.69343e-16	0.000517426	3.56707e-29	0.00194656	0.000449052	0.000449052	0.000449052	0.431505	134.574	115.079	1044.13	19.0172	13.5855	5.43422	15.1348	111.929	9.30559	1478.19	0.369681
17.7	0.564978	8.39451e-16	1.52788e-16	0.000506452	2.96295e-29	0.00191244	0.000439353	0.000439353	0.000439353	0.430479	134.857	115.33	1047.02	19.0655	13.6278	5.45114	15.1748	112.293	9.35554	1482.17	0.370678
17.75	0.564068	7.61041e-16	1.37851e-16	0.000495712	2.46114e-29	0.00187892	0.000429863	0.000429863	0.000429863	0.429455	135.139	115.581	1049.9	19.1137	13.6701	5.46804	15.2148	112.658	9.40556	1486.15	0.371673
17.8	0.563159	6.89954e-16	1.24375e-16	0.000485199	2.04431e-29	0.00184599	0.000420578	0.000420578	0.000420578	0.428434	135.421	115.832	1052.79	19.1618	13.7123	5.48491	15.2547	113.021	9.45565	1490.13	0.372667
17.85	0.562251	6.25508e-16	1.12216e-16	0.00047491	1.69808e-29	0.00181364	0.000411493	0.000411493	0.000411493	0.427415	135.702	116.082	1055.66	19.2099	13.7544	5.50175	15.2946	113.385	9.50581	1494.1	0.373659
17.9	0.561345	5.67081e-16	1.01246e-16	0.000464838	1.41049e-29	0.00178185	0.000402605	0.000402605	0.000402605	0.426398	135.983	116.331	1058.53	19.2578	13.7964	5.51857	15.3343	113.747	9.55605	1498.06	0.37465
17.95	0.560441	5.14112e-16	9.13482e-17	0.00045498	1.17161e-29	0.00175062	0.000393909	0.000393909	0.000393909	0.425384	136.263	116.581	1061.4	19.3057	13.8384	5.53537	15.3741	114.109	9.60635	1502.02	0.37564
18	0.559537	4.6609e-16	8.2418e-17	0.000445332	9.73181e-30	0.00171994	0.0003854	0.0003854	0.0003854	0.424373	136.543	116.83	1064.26	19.3536	13.8803	5.55214	15.4137	114.471	9.65672	1505.97	0.376628
18.05	0.558636	4.22554e-16	7.43609e-17	0.000435887	8.08361e-30	0.0016898	0.000377075	0.000377075	0.000377075	0.423364	136.823	117.078	1067.12	19.4013	13.9222	5.56888	15.4533	114.832	9.70716	1509.91	0.377614
18.1	0.557735	3.83085e-16	6.70914e-17	0.000426643	6.71455e-30	0.00166018	0.000368931	0.000368931	0.000368931	0.422357	137.102	117.326	1069.98	19.449	13.964	5.5856	15.4928	115.192	9.75767	1513.85	0.378599
18.15	0.556836	3.47302e-16	6.05326e-17	0.000417595	5.57736e-30	0.00163108	0.000360962	0.000360962	0.000360962	0.421352	137.381	117.574	1072.83	19.4966	14.0057	5.6023	15.5323	115.552	9.80825	1517.78	0.379582
18.2	0.555939	3.14862e-16	5.46149e-17	0.000408739	4.63277e-30	0.0016025	0.000353165	0.000353165	0.000353165	0.42035	137.659	117.821	1075.67	19.5441	14.0474	5.61897	15.5717	115.912	9.85889	1521.71	0.380564
18.25	0.555043	2.85451e-16	4.92758e-17	0.000400071	3.84815e-30	0.00157441	0.000345537	0.000345537	0.000345537	0.419351	137.937	118.068	1078.51	19.5915	14.089	5.63561	15.611	116.271	9.9096	1525.63	0.381545
18.3	0.554149	2.58788e-16	4.44586e-17	0.000391587	3.19642e-30	0.00154682	0.000338073	0.000338073	0.000338073	0.418353	138.214	118.314	1081.35	19.6389	14.1306	5.65223	15.6503	116.629	9.96038	1529.54	0.382523
18.35	0.553255	2.34616e-16	4.01124e-17	0.000383282	2.65507e-30	0.00151971	0.000330771	0.000330771	0.000330771	0.417359	138.491	118.56	1084.18	19.6862	14.1721	5.66882	15.6895	116.987	10.0112	1533.45	0.383501
18.4	0.552364	2.12701e-16	3.6191e-17	0.000375154	2.2054e-30	0.00149307	0.000323626	0.000323626	0.000323626	0.416366	138.767	118.806	1087.01	19.7334	14.2135	5.68539	15.7286	117.344	10.0621	1537.35	0.384477
18.45	0.551474	1.92833e-16	3.2653e-17	0.000367198	1.83189e-30	0.0014669	0.000316636	0.000316636	0.000316636	0.415376	139.043	119.051	1089.83	19.7805	14.2548	5.70193	15.7677	117.701	10.1131	1541.25	0.385451
18.5	0.550585	1.74821e-16	2.94608e-17	0.000359411	1.52163e-30	0.00144119	0.000309796	0.000309796	0.000309796	0.414388	139.319	119.296	1092.65	19.8276	14.2961	5.71845	15.8068	118.057	10.1641	1545.14	0.386424
18.55	0.549698	1.58492e-16	2.65808e-17	0.000351789	1.26393e-30	0.00141593	0.000303105	0.000303105	0.000303105	0.413403	139.594	119.541	1095.47	19.8746	14.3374	5.73494	15.8457	118.413	10.2152	1549.02	0.387396
18.6	0.548812	1.43687e-16	2.39822e-17	0.000344328	1.04987e-30	0.00139112	0.000296558	0.000296558	0.000296558	0.412419	139.868	119.785	1098.28	19.9215	14.3785	5.75141	15.8846	118.768	10.2664	1552.9	0.388366
18.65	0.547927	1.30266e-16	2.16377e-17	0.000337026	8.72058e-31	0.00136674	0.000290152	0.000290152	0.000290152	0.411439	140.143	120.029	1101.08	19.9683	14.4196	5.76786	15.9234	119.123	10.3176	1556.77	0.389334
18.7	0.547044	1.18098e-16	1.95224e-17	0.000329879	7.24364e-31	0.00134278	0.000283885	0.000283885	0.000283885	0.41046	140.416	120.272	1103.88	20.0151	14.4607	5.78427	15.9622	119.477	10.3689	1560.64	0.390301
18.75	0.546163	1.07067e-16	1.76139e-17	0.000322883	6.01684e-31	0.00131925	0.000277753	0.000277753	0.000277753	0.409484	140.69	120.515	1106.68	20.0618	14.5017	5.80067	16.0009	119.83	10.4203	1564.5	0.391267
18.8	0.545282	9.70663e-17	1.5892e-17	0.000316036	4.99781e-31	0.00129613	0.000271753	0.000271753	0.000271753	0.40851	140.962	120.757	1109.47	20.1084	14.5426	5.81703	16.0396	120.183	10.4717	1568.36	0.392231
18.85	0.544404	8.79997e-17	1.43384e-17	0.000309333	4.15137e-31	0.00127341	0.000265883	0.000265883	0.000265883	0.407539	141.235	120.999	1112.26	20.1549	14.5834	5.83338	16.0782	120.536	10.5232	1572.2	0.393193
18.9	0.543526	7.97799e-17	1.29367e-17	0.000302773	3.44829e-31	0.00125109	0.00026014	0.00026014	0.00026014	0.40657	141.507	121.241	1115.05	20.2014	14.6242	5.84969	16.1167	120.888	10.5747	1576.05	0.394155
18.95	0.54265	7.23279e-17	1.1672e-17	0.000296352	2.86428e-31	0.00122917	0.000254521	0.000254521	0.000254521	0.405603	141.778	121.483	1117.83	20.2478	14.665	5.86599	16.1552	121.239	10.6263	1579.89	0.395114
19	0.541776	6.5572e-17	1.0531e-17	0.000290068	2.37918e-31	0.00120762	0.000249023	0.000249023	0.000249023	0.404638	142.05	121.723	1120.6	20.2941	14.7056	5.88225	16.1936	121.59	10.678	1583.72	0.396072
19.05	0.540903	5.94471e-17	9.50146e-18	0.000283916	1.97623e-31	0.00118646	0.000243645	0.000243645	0.000243645	0.403676	142.32	121.964	1123.37	20.3403	14.7462	5.89849	16.2319	121.94	10.7297	1587.54	0.397029
19.1	0.540031	5.38943e-17	8.5726e-18	0.000277895	1.64153e-31	0.00116566	0.000238382	0.000238382	0.000238382	0.402716	142.59	122.204	1126.14	20.3865	14.7868	5.91471	16.2702	122.29	10.7815	1591.36	0.397984
19.15	0.539161	4.88602e-17	7.73455e-18	0.000272002	1.36352e-31	0.00114523	0.000233233	0.000233233	0.000233233	0.401758	142.86	122.444	1128.9	20.4326	14.8273	5.9309	16.3084	122.639	10.8333	1595.18	0.398938
19.2	0.538292	4.42963e-17	6.97842e-18	0.000266233	1.13259e-31	0.00112516	0.000228195	0.000228195	0.000228195	0.400803	143.13	122.683	1131.66	20.4786	14.8677	5.94707	16.3466	122.988	10.8852	1598.98	0.39989
19.25	0.537424	4.01588e-17	6.29621e-18	0.000260587	9.40773e-32	0.00110544	0.000223266	0.000223266	0.000223266	0.39985	143.399	122.922	1134.41	20.5245	14.908	5.96322	16.3847	123.336	10.9371	1602.79	0.400841
19.3	0.536558	3.64077e-17	5.6807e-18	0.000255061	7.81442e-32	0.00108607	0.000218443	0.000218443	0.000218443	0.398899	143.667	123.161	1137.16	20.5704	14.9483	5.97933	16.4227	123.684	10.9892	1606.58	0.401791
19.35	0.535693	3.30069e-17	5.12535e-18	0.000249652	6.49095e-32	0.00106703	0.000213725	0.000213725	0.000213725	0.39795	143.935	123.399	1139.9	20.6162	14.9886	5.99543	16.4607	124.031	11.0412	1610.37	0.402739
19.4	0.53483	2.99239e-17	4.6243e-18	0.000244357	5.39163e-32	0.00104833	0.000209108	0.000209108	0.000209108	0.397004	144.203	123.637	1142.64	20.6619	15.0287	6.01149	16.4986	124.378	11.0934	1614.16	0.403685
19.45	0.533968	2.71288e-17	4.17223e-18	0.000239175	4.47849e-32	0.00102996	0.000204592	0.000204592	0.000204592	0.39606	144.47	123.875	1145.38	20.7076	15.0688	6.02754	16.5365	124.724	11.1455	1617.93	0.40463
19.5	0.533107	2.45947e-17	3.76436e-18	0.000234103	3.72e-32	0.00101191	0.000200173	0.000200173	0.000200173	0.395118	144.737	124.112	1148.11	20.7532	15.1089	6.04356	16.5743	125.069	11.1978	1621.71	0.405574
19.55	0.532248	2.22974e-17	3.39635e-18	0.000229138	3.08997e-32	0.00099417	0.000195849	0.000195849	0.000195849	0.394178	145.003	124.349	1150.84	20.7987	15.1489	6.05955	16.612	125.414	11.2501	1625.47	0.406516
19.6	0.531391	2.02147e-17	3.06433e-18	0.000224279	2.56665e-32	0.000976746	0.000191618	0.000191618	0.000191618	0.393241	145.269	124.585	1153.56	20.8441	15.1888	6.07552	16.6497	125.759	11.3024	1629.24	0.407456
19.65	0.530534	1.83265e-17	2.76476e-18	0.000219523	2.13196e-32	0.000959627	0.00018748	0.00018748	0.00018748	0.392306	145.534	124.821	1156.28	20.8894	15.2287	6.09146	16.6873	126.103	11.3548	1632.99	0.408396
19.7	0.529679	1.66147e-17	2.49448e-18	0.000214867	1.77088e-32	0.000942808	0.00018343	0.00018343	0.00018343	0.391373	145.799	125.056	1159	20.9347	15.2685	6.10738	16.7248	126.446	11.4073	1636.74	0.409333
19.75	0.528826	1.50628e-17	2.25062e-18	0.000210311	1.47096e-32	0.000926284	0.000179468	0.000179468	0.000179468	0.390442	146.064	125.292	1161.71	20.9799	15.3082	6.12328	16.7623	126.789	11.4598	1640.49	0.41027
19.8	0.527973	1.36558e-17	2.0306e-18	0.00020585	1.22184e-32	0.00091005	0.000175591	0.000175591	0.000175591	0.389513	146.328	125.527	1164.41	21.0251	15.3479	6.13915	16.7998	127.131	11.5123	1644.22	0.411205
19.85	0.527122	1.23802e-17	1.83209e-18	0.000201485	1.0149e-32	0.0008941	0.000171799	0.000171799	0.000171799	0.388587	146.592	125.761	1167.11	21.0702	15.3875	6.15499	16.8371	127.473	11.5649	1647.96	0.412138
19.9	0.526273	1.12238e-17	1.65299e-18	0.000197212	8.43017e-33	0.000878429	0.000168088	0.000168088	0.000168088	0.387663	146.855	125.995	1169.81	21.1152	15.427	6.17081	16.8744	127.815	11.6176	1651.68	0.41307
19.95	0.525425	1.01755e-17	1.49139e-18	0.00019303	7.00242e-33	0.000863034	0.000164457	0.000164457	0.000164457	0.386741	147.118	126.229	1172.51	21.1601	15.4665	6.18661	16.9117	128.155	11.6703	1655.4	0.414001
20	0.524578	9.225e-18	1.34559e-18	0.000188936	5.81647e-33	0.000847908	0.000160905	0.000160905	0.000160905	0.385821	147.381	126.462	1175.19	21.2049	15.5059	6.20238	16.9489	128.496	11.7231	1659.12	0.41493
20.05	0.523733	8.36333e-18	1.21405e-18	0.000184929	4.83138e-33	0.000833047	0.000157429	0.000157429	0.000157429	0.384904	147.643	126.695	1177.88	21.2497	15.5453	6.21813	16.986	128.835	11.7759	1662.83	0.415857
20.1	0.522889	7.58213e-18	1.09536e-18	0.000181007	4.01313e-33	0.000818446	0.000154029	0.000154029	0.000154029	0.383988	147.905	126.928	1180.56	21.2944	15.5846	6.23385	17.0231	129.175	11.8288	1666.53	0.416784
20.15	0.522046	6.87391e-18	9.88281e-19	0.000177169	3.33346e-33	0.000804102	0.000150702	0.000150702	0.000150702	0.383075	148.166	127.16	1183.24	21.3391	15.6239	6.24955	17.0601	129.513	11.8817	1670.23	0.417708
20.2	0.521204	6.23184e-18	8.91667e-19	0.000173412	2.76889e-33	0.000790009	0.000147446	0.000147446	0.000147446	0.382164	148.427	127.392	1185.91	21.3836	15.663	6.26522	17.0971	129.851	11.9347	1673.92	0.418632
20.25	0.520365	5.64974e-18	8.04498e-19	0.000169734	2.29995e-33	0.000776163	0.000144262	0.000144262	0.000144262	0.381255	148.687	127.623	1188.58	21.4281	15.7022	6.28087	17.134	130.189	11.9877	1677.61	0.419554
20.3	0.519526	5.12202e-18	7.25851e-19	0.000166134	1.91042e-33	0.00076256	0.000141146	0.000141146	0.000141146	0.380349	148.947	127.854	1191.24	21.4725	15.7412	6.29649	17.1708	130.526	12.0408	1681.29	0.420474
20.35	0.518689	4.64359e-18	6.54892e-19	0.000162611	1.58687e-33	0.000749195	0.000138097	0.000138097	0.000138097	0.379444	149.207	128.085	1193.9	21.5169	15.7802	6.31209	17.2076	130.863	12.0939	1684.96	0.421393
20.4	0.517853	4.20984e-18	5.9087e-19	0.000159163	1.31811e-33	0.000736064	0.000135114	0.000135114	0.000135114	0.378542	149.466	128.315	1196.55	21.5612	15.8192	6.32767	17.2443	131.199	12.1471	1688.63	0.422311
20.45	0.517018	3.81661e-18	5.33107e-19	0.000155787	1.09488e-33	0.000723163	0.000132195	0.000132195	0.000132195	0.377642	149.724	128.545	1199.21	21.6054	15.858	6.34322	17.281	131.534	12.2003	1692.3	0.423227
20.5	0.516185	3.46012e-18	4.8099e-19	0.000152483	9.09444e-34	0.000710489	0.00012934	0.00012934	0.00012934	0.376744	149.983	128.775	1201.85	21.6495	15.8969	6.35875	17.3176	131.869	12.2536	1695.95	0.424142
20.55	0.515353	3.13692e-18	4.33969e-19	0.00014925	7.55419e-34	0.000698036	0.000126546	0.000126546	0.000126546	0.375848	150.241	129.004	1204.49	21.6936	15.9356	6.37425	17.3541	132.204	12.3069	1699.61	0.425056
20.6	0.514522	2.84391e-18	3.91544e-19	0.000146085	6.27479e-34	0.000685802	0.000123813	0.000123813	0.000123813	0.374954	150.498	129.233	1207.13	21.7376	15.9743	6.38973	17.3906	132.538	12.3602	1703.25	0.425967
20.65	0.513693	2.57827e-18	3.53267e-19	0.000142987	5.21208e-34	0.000673783	0.000121139	0.000121139	0.000121139	0.374062	150.755	129.461	1209.77	21.7815	16.0129	6.40518	17.427	132.871	12.4136	1706.89	0.426878
20.7	0.512865	2.33744e-18	3.18732e-19	0.000139954	4.32935e-34	0.000661974	0.000118522	0.000118522	0.000118522	0.373173	151.012	129.689	1212.4	21.8253	16.0515	6.42061	17.4634	133.204	12.4671	1710.53	0.427787
20.75	0.512039	2.11911e-18	2.87573e-19	0.000136986	3.59612e-34	0.000650372	0.000115962	0.000115962	0.000115962	0.372285	151.268	129.917	1215.02	21.8691	16.09	6.43601	17.4997	133.537	12.5206	1714.16	0.428695
20.8	0.511214	1.92117e-18	2.5946e-19	0.000134081	2.98707e-34	0.000638973	0.000113457	0.000113457	0.000113457	0.3714	151.524	130.144	1217.64	21.9128	16.1285	6.4514	17.5359	133.868	12.5741	1717.78	0.429601
20.85	0.51039	1.74172e-18	2.34095e-19	0.000131238	2.48118e-34	0.000627774	0.000111006	0.000111006	0.000111006	0.370517	151.779	130.371	1220.26	21.9565	16.1669	6.46675	17.5721	134.2	12.6277	1721.4	0.430506
20.9	0.509567	1.57903e-18	2.1121e-19	0.000128454	2.06096e-34	0.000616771	0.000108609	0.000108609	0.000108609	0.369635	152.034	130.598	1222.88	22.0001	16.2052	6.48209	17.6083	134.531	12.6814	1725.02	0.43141
20.95	0.508746	1.43154e-18	1.90562e-19	0.00012573	1.71191e-34	0.000605962	0.000106263	0.000106263	0.000106263	0.368756	152.289	130.824	1225.48	22.0436	16.2435	6.49739	17.6443	134.861	12.735	1728.62	0.432312
21	0.507926	1.29782e-18	1.71933e-19	0.000123064	1.42198e-34	0.000595341	0.000103967	0.000103967	0.000103967	0.367879	152.543	131.05	1228.09	22.087	16.2817	6.51268	17.6804	135.191	12.7888	1732.22	0.433213
21.05	0.507108	1.1766e-18	1.55125e-19	0.000120454	1.18115e-34	0.000584907	0.000101722	0.000101722	0.000101722	0.367005	152.797	131.276	1230.69	22.1304	16.3199	6.52794	17.7163	135.52	12.8425	1735.82	0.434112
21.1	0.50629	1.06669e-18	1.3996e-19	0.0001179	9.81106e-35	0.000574656	9.95245e-05	9.95245e-05	9.95245e-05	0.366132	153.05	131.501	1233.29	22.1737	16.3579	6.54318	17.7522	135.849	12.8963	1739.41	0.43501
21.15	0.505474	9.67057e-19	1.26278e-19	0.000115399	8.14944e-35	0.000564584	9.73748e-05	9.73748e-05	9.73748e-05	0.365261	153.303	131.726	1235.88	22.2169	16.396	6.55839	17.7881	136.177	12.9502	1743	0.435906
21.2	0.50466	8.76727e-19	1.13933e-19	0.000112952	6.76923e-35	0.000554689	9.52715e-05	9.52715e-05	9.52715e-05	0.364392	153.556	131.95	1238.47	22.26	16.4339	6.57358	17.8239	136.505	13.0041	1746.57	0.436802
21.25	0.503846	7.94835e-19	1.02795e-19	0.000110557	5.62278e-35	0.000544967	9.32136e-05	9.32136e-05	9.32136e-05	0.363526	153.808	132.174	1241.05	22.3031	16.4719	6.58874	17.8596	136.832	13.058	1750.15	0.437695
21.3	0.503034	7.20592e-19	9.27455e-20	0.000108212	4.67049e-35	0.000535416	9.12002e-05	9.12002e-05	9.12002e-05	0.362661	154.059	132.398	1243.63	22.3461	16.5097	6.60388	17.8953	137.159	13.112	1753.72	0.438588
21.35	0.502224	6.53284e-19	8.36788e-20	0.000105917	3.87949e-35	0.000526032	8.92303e-05	8.92303e-05	8.92303e-05	0.361799	154.311	132.621	1246.21	22.3891	16.5475	6.619	17.9309	137.485	13.166	1757.28	0.439479
21.4	0.501414	5.92262e-19	7.54984e-20	0.000103671	3.22245e-35	0.000516812	8.73029e-05	8.73029e-05	8.73029e-05	0.360939	154.562	132.844	1248.78	22.432	16.5852	6.63409	17.9664	137.811	13.2201	1760.84	0.440368
21.45	0.500606	5.36941e-19	6.81177e-20	0.000101472	2.67669e-35	0.000507755	8.54171e-05	8.54171e-05	8.54171e-05	0.36008	154.812	133.067	1251.35	22.4748	16.6229	6.64916	18.0019	138.136	13.2742	1764.39	0.441256
21.5	0.499799	4.86787e-19	6.14585e-20	9.93204e-05	2.22336e-35	0.000498855	8.35721e-05	8.35721e-05	8.35721e-05	0.359224	155.062	133.289	1253.91	22.5175	16.6605	6.66421	18.0374	138.461	13.3283	1767.93	0.442143
21.55	0.498994	4.41318e-19	5.54504e-20	9.72141e-05	1.8468e-35	0.000490112	8.1767e-05	8.1767e-05	8.1767e-05	0.35837	155.312	133.511	1256.47	22.5602	16.6981	6.67923	18.0728	138.785	13.3825	1771.47	0.443029
21.6	0.49819	4.00096e-19	5.00296e-20	9.51525e-05	1.53403e-35	0.000481522	8.00008e-05	8.00008e-05	8.00008e-05	0.357517	155.561	133.733	1259.03	22.6028	16.7356	6.69423	18.1081	139.109	13.4367	1775.01	0.443913
21.65	0.497387	3.62724e-19	4.51387e-20	9.31346e-05	1.27422e-35	0.000473083	7.82728e-05	7.82728e-05	7.82728e-05	0.356667	155.81	133.954	1261.58	22.6453	16.773	6.7092	18.1434	139.432	13.4909	1778.54	0.444795
21.7	0.496585	3.28843e-19	4.0726e-20	9.11595e-05	1.05841e-35	0.000464791	7.65821e-05	7.65821e-05	7.65821e-05	0.355819	156.059	134.175	1264.13	22.6878	16.8104	6.72415	18.1786	139.754	13.5452	1782.06	0.445677
21.75	0.495785	2.98127e-19	3.67446e-20	8.92262e-05	8.79159e-36	0.000456645	7.49279e-05	7.49279e-05	7.49279e-05	0.354973	156.307	134.395	1266.67	22.7302	16.8477	6.73908	18.2137	140.077	13.5996	1785.58	0.446557
21.8	0.494986	2.7028e-19	3.31525e-20	8.7334e-05	7.30263e-36	0.000448642	7.33094e-05	7.33094e-05	7.33094e-05	0.354129	156.554	134.616	1269.21	22.7725	16.885	6.75398	18.2489	140.398	13.6539	1789.09	0.447435
21.85	0.494188	2.45034e-19	2.99115e-20	8.54819e-05	6.06584e-36	0.000440779	7.1726e-05	7.1726e-05	7.1726e-05	0.353286	156.802	134.835	1271.75	22.8148	16.9222	6.76886	18.2839	140.719	13.7084	1792.6	0.448312
21.9	0.493392	2.22146e-19	2.69874e-20	8.36691e-05	5.03851e-36	0.000433054	7.01767e-05	7.01767e-05	7.01767e-05	0.352446	157.049	135.055	1274.28	22.857	16.9593	6.78372	18.3189	141.04	13.7628	1796.1	0.449188
21.95	0.492597	2.01396e-19	2.43491e-20	8.18947e-05	4.18518e-36	0.000425464	6.86609e-05	6.86609e-05	6.86609e-05	0.351608	157.295	135.274	1276.81	22.8991	16.9964	6.79855	18.3538	141.36	13.8173	1799.6	0.450063
22	0.491803	1.82584e-19	2.19687e-20	8.01579e-05	3.47637e-36	0.000418007	6.71778e-05	6.71778e-05	6.71778e-05	0.350772	157.541	135.493	1279.33	22.9411	17.0334	6.81336	18.3887	141.68	13.8718	1803.09	0.450936
22.05	0.49101	1.6553e-19	1.98211e-20	7.8458e-05	2.8876e-36	0.000410681	6.57267e-05	6.57267e-05	6.57267e-05	0.349938	157.787	135.711	1281.85	22.9831	17.0704	6.82814	18.4235	141.999	13.9264	1806.58	0.451807
22.1	0.490219	1.50068e-19	1.78834e-20	7.67941e-05	2.39855e-36	0.000403483	6.4307e-05	6.4307e-05	6.4307e-05	0.349106	158.032	135.929	1284.36	23.0251	17.1073	6.84291	18.4583	142.317	13.981	1810.06	0.452678
22.15	0.489429	1.36051e-19	1.61351e-20	7.51655e-05	1.99233e-36	0.000396411	6.2918e-05	6.2918e-05	6.2918e-05	0.348275	158.277	136.147	1286.87	23.0669	17.1441	6.85764	18.493	142.635	14.0356	1813.53	0.453547
22.2	0.48864	1.23343e-19	1.45577e-20	7.35715e-05	1.6549e-36	0.000389464	6.1559e-05	6.1559e-05	6.1559e-05	0.347447	158.522	136.364	1289.38	23.1087	17.1809	6.87236	18.5277	142.953	14.0902	1817	0.454414
22.25	0.487853	1.11821e-19	1.31346e-20	7.20113e-05	1.37462e-36	0.000382638	6.02293e-05	6.02293e-05	6.02293e-05	0.346621	158.766	136.581	1291.89	23.1504	17.2176	6.88705	18.5623	143.27	14.1449	1820.46	0.455281
22.3	0.487066	1.01377e-19	1.18506e-20	7.04841e-05	1.14181e-36	0.000375931	5.89283e-05	5.89283e-05	5.89283e-05	0.345797	159.009	136.798	1294.38	23.1921	17.2543	6.90172	18.5968	143.587	14.1997	1823.92	0.456146
22.35	0.486281	9.19073e-20	1.06921e-20	6.89893e-05	9.48434e-37	0.000369343	5.76555e-05	5.76555e-05	5.76555e-05	0.344974	159.253	137.014	1296.88	23.2337	17.2909	6.91637	18.6313	143.903	14.2544	1827.38	0.457009
22.4	0.485498	8.33226e-20	9.6468e-21	6.75263e-05	7.87805e-37	0.000362869	5.64101e-05	5.64101e-05	5.64101e-05	0.344154	159.496	137.23	1299.37	23.2752	17.3275	6.93099	18.6657	144.218	14.3092	1830.82	0.457871
22.45	0.484715	7.55397e-20	8.70373e-21	6.60942e-05	6.54381e-37	0.00035651	5.51917e-05	5.51917e-05	5.51917e-05	0.343335	159.738	137.445	1301.86	23.3166	17.364	6.94559	18.7001	144.533	14.3641	1834.27	0.458732
22.5	0.483934	6.84837e-20	7.85286e-21	6.46926e-05	5.43553e-37	0.000350261	5.39995e-05	5.39995e-05	5.39995e-05	0.342519	159.98	137.661	1304.34	23.358	17.4004	6.96016	18.7344	144.848	14.4189	1837.7	0.459592
22.55	0.483154	6.20869e-20	7.08517e-21	6.33206e-05	4.51496e-37	0.000344122	5.28331e-05	5.28331e-05	5.28331e-05	0.341704	160.222	137.876	1306.82	23.3993	17.4368	6.97471	18.7687	145.162	14.4738	1841.13	0.46045
22.6	0.482376	5.62875e-20	6.39252e-21	6.19778e-05	3.7503e-37	0.000338091	5.16919e-05	5.16919e-05	5.16919e-05	0.340892	160.464	138.09	1309.3	23.4406	17.4731	6.98924	18.8029	145.476	14.5287	1844.56	0.461307
22.65	0.481598	5.10299e-20	5.76759e-21	6.06634e-05	3.11514e-37	0.000332166	5.05754e-05	5.05754e-05	5.05754e-05	0.340081	160.705	138.304	1311.77	23.4818	17.5094	7.00375	18.8371	145.789	14.5837	1847.98	0.462162
22.7	0.480822	4.62633e-20	5.20376e-21	5.93769e-05	2.58755e-37	0.000326344	4.94829e-05	4.94829e-05	4.94829e-05	0.339272	160.945	138.518	1314.24	23.5229	17.5456	7.01823	18.8712	146.101	14.6387	1851.4	0.463017
22.75	0.480047	4.1942e-20	4.69504e-21	5.81177e-05	2.14932e-37	0.000320624	4.84141e-05	4.84141e-05	4.84141e-05	0.338465	161.185	138.732	1316.7	23.564	17.5817	7.03269	18.9052	146.413	14.6937	1854.81	0.463869
22.8	0.479274	3.80244e-20	4.23605e-21	5.68852e-05	1.7853e-37	0.000315005	4.73684e-05	4.73684e-05	4.73684e-05	0.337661	161.425	138.945	1319.16	23.6049	17.6178	7.04713	18.9392	146.725	14.7488	1858.21	0.464721
22.85	0.478501	3.44726e-20	3.82194e-21	5.56788e-05	1.48294e-37	0.000309484	4.63452e-05	4.63452e-05	4.63452e-05	0.336858	161.665	139.158	1321.61	23.6459	17.6539	7.06154	18.9731	147.036	14.8039	1861.61	0.465571
22.9	0.47773	3.12526e-20	3.44831e-21	5.4498e-05	1.23179e-37	0.00030406	4.53441e-05	4.53441e-05	4.53441e-05	0.336056	161.904	139.37	1324.07	23.6867	17.6898	7.07594	19.007	147.347	14.859	1865.01	0.46642
22.95	0.47696	2.83334e-20	3.1112e-21	5.33423e-05	1.02317e-37	0.000298731	4.43647e-05	4.43647e-05	4.43647e-05	0.335257	162.142	139.582	1326.51	23.7275	17.7258	7.0903	19.0408	147.657	14.9141	1868.39	0.467268
23	0.476191	2.56869e-20	2.80705e-21	5.2211e-05	8.49882e-38	0.000293495	4.34064e-05	4.34064e-05	4.34064e-05	0.33446	162.381	139.794	1328.96	23.7682	17.7616	7.10465	19.0746	147.966	14.9693	1871.78	0.468114
23.05	0.475424	2.32876e-20	2.53264e-21	5.11038e-05	7.05944e-38	0.000288351	4.24688e-05	4.24688e-05	4.24688e-05	0.333665	162.619	140.006	1331.4	23.8089	17.7974	7.11897	19.1083	148.276	15.0245	1875.16	0.468959
23.1	0.474658	2.11123e-20	2.28505e-21	5.002e-05	5.86384e-38	0.000283297	4.15515e-05	4.15515e-05	4.15515e-05	0.332871	162.856	140.217	1333.83	23.8495	17.8332	7.13327	19.142	148.584	15.0797	1878.53	0.469802
23.15	0.473893	1.91403e-20	2.06166e-21	4.89592e-05	4.87072e-38	0.000278332	4.0654e-05	4.0654e-05	4.0654e-05	0.332079	163.093	140.427	1336.27	23.89	17.8689	7.14755	19.1756	148.892	15.135	1881.9	0.470644
23.2	0.473129	1.73525e-20	1.86012e-21	4.79209e-05	4.04581e-38	0.000273454	3.97759e-05	3.97759e-05	3.97759e-05	0.33129	163.33	140.638	1338.69	23.9305	17.9045	7.1618	19.2092	149.2	15.1903	1885.26	0.471485
23.25	0.472367	1.57316e-20	1.67827e-21	4.69047e-05	3.3606e-38	0.000268661	3.89167e-05	3.89167e-05	3.89167e-05	0.330502	163.566	140.848	1341.12	23.9709	17.9401	7.17603	19.2427	149.507	15.2456	1888.62	0.472325
23.3	0.471605	1.42622e-20	1.5142e-21	4.591e-05	2.79144e-38	0.000263953	3.80761e-05	3.80761e-05	3.80761e-05	0.329716	163.802	141.058	1343.54	24.0112	17.9756	7.19024	19.2761	149.814	15.301	1891.97	0.473163
23.35	0.470845	1.293e-20	1.36618e-21	4.49363e-05	2.31868e-38	0.000259327	3.72537e-05	3.72537e-05	3.72537e-05	0.328932	164.038	141.267	1345.96	24.0515	18.0111	7.20443	19.3095	150.12	15.3563	1895.31	0.474
23.4	0.470086	1.17222e-20	1.23262e-21	4.39834e-05	1.92598e-38	0.000254781	3.6449e-05	3.6449e-05	3.6449e-05	0.32815	164.273	141.476	1348.37	24.0917	18.0465	7.21859	19.3429	150.426	15.4117	1898.66	0.474836
23.45	0.469329	1.06273e-20	1.11212e-21	4.30506e-05	1.59979e-38	0.000250316	3.56617e-05	3.56617e-05	3.56617e-05	0.327369	164.508	141.685	1350.78	24.1318	18.0818	7.23273	19.3761	150.731	15.4672	1901.99	0.47567
23.5	0.468573	9.63465e-21	1.0034e-21	4.21376e-05	1.32885e-38	0.000245929	3.48914e-05	3.48914e-05	3.48914e-05	0.326591	164.743	141.893	1353.18	24.1719	18.1171	7.24685	19.4094	151.036	15.5226	1905.32	0.476503
23.55	0.467817	8.7347e-21	9.05307e-22	4.1244e-05	1.10379e-38	0.000241619	3.41377e-05	3.41377e-05	3.41377e-05	0.325814	164.977	142.101	1355.58	24.2119	18.1524	7.26095	19.4426	151.34	15.5781	1908.65	0.477335
23.6	0.467063	7.91882e-21	8.16804e-22	4.03693e-05	9.1685e-39	0.000237384	3.34004e-05	3.34004e-05	3.34004e-05	0.325039	165.21	142.309	1357.98	24.2519	18.1875	7.27502	19.4757	151.644	15.6336	1911.97	0.478165
23.65	0.466311	7.17915e-21	7.36954e-22	3.95132e-05	7.6157e-39	0.000233223	3.26789e-05	3.26789e-05	3.26789e-05	0.324266	165.444	142.517	1360.38	24.2917	18.2227	7.28907	19.5088	151.947	15.6891	1915.28	0.478994
23.7	0.465559	6.50857e-21	6.6491e-22	3.86753e-05	6.32589e-39	0.000229136	3.1973e-05	3.1973e-05	3.1973e-05	0.323495	165.677	142.724	1362.76	24.3316	18.2577	7.3031	19.5418	152.25	15.7447	1918.59	0.479822
23.75	0.464809	5.90062e-21	5.99908e-22	3.78551e-05	5.25452e-39	0.00022512	3.12824e-05	3.12824e-05	3.12824e-05	0.322726	165.909	142.93	1365.15	24.3713	18.2928	7.3171	19.5747	152.552	15.8003	1921.9	0.480649
23.8	0.46406	5.34946e-21	5.41262e-22	3.70523e-05	4.36461e-39	0.000221174	3.06067e-05	3.06067e-05	3.06067e-05	0.321958	166.141	143.137	1367.53	24.411	18.3277	7.33109	19.6077	152.854	15.8559	1925.2	0.481474
23.85	0.463312	4.84979e-21	4.88348e-22	3.62665e-05	3.62541e-39	0.000217298	2.99456e-05	2.99456e-05	2.99456e-05	0.321193	166.373	143.343	1369.91	24.4506	18.3626	7.34505	19.6405	153.155	15.9115	1928.49	0.482298
23.9	0.462565	4.39678e-21	4.40607e-22	3.54974e-05	3.0114e-39	0.000213489	2.92988e-05	2.92988e-05	2.92988e-05	0.320429	166.605	143.549	1372.29	24.4902	18.3975	7.35899	19.6733	153.456	15.9672	1931.78	0.48312
23.95	0.46182	3.98609e-21	3.97534e-22	3.47446e-05	2.50138e-39	0.000209748	2.86659e-05	2.86659e-05	2.86659e-05	0.319667	166.836	143.754	1374.66	24.5297	18.4323	7.3729	19.7061	153.757	16.0228	1935.07	0.483942
24	0.461076	3.61376e-21	3.58671e-22	3.40078e-05	2.07774e-39	0.000206072	2.80467e-05	2.80467e-05	2.80467e-05	0.318907	167.067	143.959	1377.02	24.5691	18.467	7.3868	19.7388	154.056	16.0785	1938.35	0.484762
24.05	0.460332	3.27621e-21	3.23608e-22	3.32865e-05	1.72585e-39	0.00020246	2.74409e-05	2.74409e-05	2.74409e-05	0.318148	167.297	144.164	1379.39	24.6085	18.5017	7.40067	19.7714	154.356	16.1343	1941.62	0.48558
24.1	0.459591	2.97019e-21	2.91972e-22	3.25806e-05	1.43356e-39	0.000198912	2.68482e-05	2.68482e-05	2.68482e-05	0.317392	167.527	144.368	1381.75	24.6478	18.5363	7.41452	19.804	154.655	16.19	1944.89	0.486398
24.15	0.45885	2.69276e-21	2.63429e-22	3.18897e-05	1.19077e-39	0.000195425	2.62683e-05	2.62683e-05	2.62683e-05	0.316637	167.757	144.572	1384.1	24.687	18.5709	7.42835	19.8366	154.953	16.2458	1948.15	0.487214
24.2	0.45811	2.44123e-21	2.37676e-22	3.12134e-05	9.89096e-40	0.000192	2.57009e-05	2.57009e-05	2.57009e-05	0.315884	167.986	144.776	1386.45	24.7262	18.6054	7.44215	19.8691	155.251	16.3016	1951.41	0.488029
24.25	0.457372	2.21321e-21	2.14441e-22	3.05515e-05	8.2158e-40	0.000188635	2.51458e-05	2.51458e-05	2.51458e-05	0.315133	168.215	144.979	1388.8	24.7653	18.6398	7.45594	19.9015	155.549	16.3574	1954.66	0.488843
24.3	0.456635	2.00648e-21	1.93477e-22	2.99035e-05	6.82435e-40	0.000185329	2.46026e-05	2.46026e-05	2.46026e-05	0.314383	168.443	145.182	1391.14	24.8044	18.6742	7.4697	19.9339	155.846	16.4132	1957.91	0.489655
24.35	0.455899	1.81906e-21	1.74563e-22	2.92694e-05	5.66857e-40	0.000182081	2.40712e-05	2.40712e-05	2.40712e-05	0.313635	168.671	145.385	1393.48	24.8434	18.7086	7.48344	19.9662	156.142	16.4691	1961.15	0.490466
24.4	0.455164	1.64915e-21	1.57498e-22	2.86487e-05	4.70852e-40	0.00017889	2.35512e-05	2.35512e-05	2.35512e-05	0.31289	168.899	145.588	1395.82	24.8823	18.7429	7.49715	19.9985	156.439	16.5249	1964.39	0.491276
24.45	0.454431	1.4951e-21	1.42101e-22	2.80411e-05	3.91108e-40	0.000175754	2.30425e-05	2.30425e-05	2.30425e-05	0.312146	169.126	145.79	1398.15	24.9212	18.7771	7.51085	20.0308	156.734	16.5808	1967.63	0.492084
24.5	0.453698	1.35545e-21	1.28209e-22	2.74464e-05	3.24869e-40	0.000172674	2.25448e-05	2.25448e-05	2.25448e-05	0.311403	169.353	145.992	1400.48	24.96	18.8113	7.52452	20.0629	157.029	16.6368	1970.85	0.492892
24.55	0.452967	1.22884e-21	1.15676e-22	2.68644e-05	2.69848e-40	0.000169648	2.20578e-05	2.20578e-05	2.20578e-05	0.310663	169.58	146.193	1402.81	24.9987	18.8454	7.53818	20.0951	157.324	16.6927	1974.08	0.493698
24.6	0.452237	1.11406e-21	1.04367e-22	2.62946e-05	2.24146e-40	0.000166674	2.15814e-05	2.15814e-05	2.15814e-05	0.309924	169.806	146.394	1405.13	25.0374	18.8795	7.55181	20.1271	157.618	16.7486	1977.29	0.494502
24.65	0.451508	1.01e-21	9.41642e-23	2.5737e-05	1.86184e-40	0.000163753	2.11152e-05	2.11152e-05	2.11152e-05	0.309187	170.032	146.595	1407.45	25.076	18.9135	7.56541	20.1592	157.912	16.8046	1980.51	0.495306
24.7	0.450781	9.15659e-22	8.49588e-23	2.51912e-05	1.54652e-40	0.000160883	2.06591e-05	2.06591e-05	2.06591e-05	0.308452	170.258	146.796	1409.76	25.1146	18.9475	7.579	20.1911	158.205	16.8606	1983.71	0.496108
24.75	0.450054	8.3013e-22	7.66533e-23	2.4657e-05	1.2846e-40	0.000158063	2.02129e-05	2.02129e-05	2.02129e-05	0.307718	170.483	146.996	1412.07	25.1531	18.9814	7.59256	20.2231	158.498	16.9166	1986.92	0.496909
24.8	0.449329	7.5259e-22	6.91597e-23	2.41341e-05	1.06703e-40	0.000155293	1.97763e-05	1.97763e-05	1.97763e-05	0.306986	170.708	147.196	1414.38	25.1915	19.0153	7.60611	20.2549	158.79	16.9727	1990.11	0.497709
24.85	0.448605	6.82293e-22	6.23986e-23	2.36223e-05	8.86318e-41	0.000152571	1.93491e-05	1.93491e-05	1.93491e-05	0.306256	170.933	147.395	1416.68	25.2299	19.0491	7.61963	20.2867	159.082	17.0287	1993.31	0.498507
24.9	0.447882	6.18562e-22	5.62986e-23	2.31213e-05	7.36209e-41	0.000149897	1.89312e-05	1.89312e-05	1.89312e-05	0.305528	171.157	147.594	1418.98	25.2682	19.0828	7.63313	20.3185	159.374	17.0848	1996.49	0.499304
24.95	0.44716	5.60784e-22	5.07949e-23	2.2631e-05	6.11523e-41	0.00014727	1.85223e-05	1.85223e-05	1.85223e-05	0.304801	171.38	147.793	1421.28	25.3064	19.1165	7.64661	20.3502	159.665	17.1409	1999.68	0.5001
25	0.446439	5.08403e-22	4.58292e-23	2.2151e-05	5.07954e-41	0.000144689	1.81222e-05	1.81222e-05	1.81222e-05	0.304076	171.604	147.992	1423.57	25.3446	19.1502	7.66006	20.3819	159.955	17.197	2002.85	0.500895
25.05	0.44572	4.60915e-22	4.13489e-23	2.16813e-05	4.21926e-41	0.000142153	1.77308e-05	1.77308e-05	1.77308e-05	0.303353	171.827	148.19	1425.86	25.3827	19.1837	7.6735	20.4135	160.245	17.2531	2006.03	0.501688
25.1	0.445002	4.17862e-22	3.73067e-23	2.12215e-05	3.50468e-41	0.000139662	1.73478e-05	1.73478e-05	1.73478e-05	0.302632	172.05	148.388	1428.14	25.4208	19.2173	7.68691	20.4451	160.535	17.3092	2009.19	0.502481
25.15	0.444284	3.78831e-22	3.36596e-23	2.07714e-05	2.91112e-41	0.000137214	1.69731e-05	1.69731e-05	1.69731e-05	0.301912	172.272	148.585	1430.42	25.4588	19.2508	7.7003	20.4766	160.824	17.3654	2012.36	0.503271
25.2	0.443568	3.43446e-22	3.0369e-23	2.03309e-05	2.41808e-41	0.000134809	1.66064e-05	1.66064e-05	1.66064e-05	0.301194	172.494	148.783	1432.7	25.4967	19.2842	7.71367	20.5081	161.112	17.4215	2015.52	0.504061
25.25	0.442854	3.11365e-22	2.74002e-23	1.98997e-05	2.00855e-41	0.000132446	1.62477e-05	1.62477e-05	1.62477e-05	0.300478	172.715	148.98	1434.98	25.5346	19.3175	7.72702	20.5395	161.4	17.4777	2018.67	0.50485
25.3	0.44214	2.82282e-22	2.47216e-23	1.94777e-05	1.66838e-41	0.000130125	1.58968e-05	1.58968e-05	1.58968e-05	0.299763	172.937	149.176	1437.25	25.5724	19.3509	7.74035	20.5708	161.688	17.5339	2021.82	0.505637
25.35	0.441427	2.55915e-22	2.23048e-23	1.90647e-05	1.38582e-41	0.000127844	1.55534e-05	1.55534e-05	1.55534e-05	0.29905	173.158	149.373	1439.51	25.6102	19.3841	7.75365	20.6021	161.975	17.5902	2024.96	0.506423
25.4	0.440716	2.3201e-22	2.01243e-23	1.86604e-05	1.15111e-41	0.000125604	1.52175e-05	1.52175e-05	1.52175e-05	0.298339	173.378	149.569	1441.78	25.6478	19.4173	7.76694	20.6334	162.262	17.6464	2028.1	0.507207
25.45	0.440006	2.10339e-22	1.81569e-23	1.82646e-05	9.56158e-42	0.000123402	1.48888e-05	1.48888e-05	1.48888e-05	0.29763	173.598	149.764	1444.03	25.6855	19.4505	7.7802	20.6646	162.548	17.7026	2031.23	0.507991
25.5	0.439297	1.90692e-22	1.63819e-23	1.78773e-05	7.94221e-42	0.00012124	1.45672e-05	1.45672e-05	1.45672e-05	0.296922	173.818	149.96	1446.29	25.7231	19.4836	7.79344	20.6958	162.834	17.7589	2034.36	0.508773
25.55	0.438589	1.7288e-22	1.47804e-23	1.74982e-05	6.5971e-42	0.000119115	1.42525e-05	1.42525e-05	1.42525e-05	0.296216	174.038	150.155	1448.54	25.7606	19.5167	7.80666	20.7269	163.12	17.8152	2037.48	0.509554
25.6	0.437882	1.56732e-22	1.33355e-23	1.71271e-05	5.4798e-42	0.000117027	1.39447e-05	1.39447e-05	1.39447e-05	0.295511	174.257	150.35	1450.79	25.798	19.5497	7.81986	20.7579	163.405	17.8715	2040.6	0.510334
25.65	0.437176	1.42092e-22	1.20318e-23	1.67639e-05	4.55173e-42	0.000114976	1.36435e-05	1.36435e-05	1.36435e-05	0.294809	174.475	150.544	1453.03	25.8354	19.5826	7.83304	20.7889	163.689	17.9278	2043.71	0.511113
25.7	0.436472	1.2882e-22	1.08556e-23	1.64083e-05	3.78083e-42	0.000112961	1.33488e-05	1.33488e-05	1.33488e-05	0.294108	174.694	150.738	1455.28	25.8727	19.6155	7.8462	20.8199	163.973	17.9841	2046.82	0.51189
25.75	0.435768	1.16787e-22	9.79437e-24	1.60604e-05	3.1405e-42	0.000110981	1.30604e-05	1.30604e-05	1.30604e-05	0.293408	174.912	150.932	1457.51	25.91	19.6483	7.85933	20.8508	164.257	18.0404	2049.92	0.512666
25.8	0.435066	1.05878e-22	8.83687e-24	1.57198e-05	2.60862e-42	0.000109036	1.27783e-05	1.27783e-05	1.27783e-05	0.29271	175.13	151.125	1459.75	25.9472	19.6811	7.87245	20.8817	164.54	18.0967	2053.02	0.513441
25.85	0.434365	9.59885e-23	7.97298e-24	1.53864e-05	2.16682e-42	0.000107125	1.25023e-05	1.25023e-05	1.25023e-05	0.292014	175.347	151.319	1461.98	25.9844	19.7139	7.88554	20.9125	164.822	18.1531	2056.11	0.514215
25.9	0.433665	8.70225e-23	7.19355e-24	1.50601e-05	1.79984e-42	0.000105247	1.22323e-05	1.22323e-05	1.22323e-05	0.29132	175.564	151.512	1464.2	26.0215	19.7465	7.89862	20.9432	165.105	18.2095	2059.2	0.514987
25.95	0.432966	7.8894e-23	6.49031e-24	1.47407e-05	1.49502e-42	0.000103403	1.1968e-05	1.1968e-05	1.1968e-05	0.290627	175.781	151.704	1466.43	26.0585	19.7792	7.91167	20.974	165.386	18.2659	2062.29	0.515758
26	0.432268	7.15248e-23	5.85582e-24	1.44281e-05	1.24182e-42	0.00010159	1.17095e-05	1.17095e-05	1.17095e-05	0.289936	175.997	151.896	1468.65	26.0955	19.8117	7.9247	21.0046	165.668	18.3222	2065.37	0.516528
26.05	0.431571	6.48439e-23	5.28336e-24	1.41221e-05	1.0315e-42	9.981e-05	1.14566e-05	1.14566e-05	1.14566e-05	0.289246	176.213	152.088	1470.86	26.1324	19.8443	7.93771	21.0352	165.949	18.3786	2068.44	0.517297
26.1	0.430876	5.8787e-23	4.76686e-24	1.38226e-05	8.56803e-43	9.80607e-05	1.12091e-05	1.12091e-05	1.12091e-05	0.288559	176.429	152.28	1473.07	26.1692	19.8767	7.9507	21.0658	166.229	18.4351	2071.51	0.518065
26.15	0.430181	5.32959e-23	4.30085e-24	1.35295e-05	7.11693e-43	9.6342e-05	1.0967e-05	1.0967e-05	1.0967e-05	0.287872	176.644	152.471	1475.28	26.206	19.9092	7.96367	21.0963	166.509	18.4915	2074.57	0.518831
26.2	0.429488	4.83177e-23	3.8804e-24	1.32426e-05	5.91159e-43	9.46535e-05	1.07301e-05	1.07301e-05	1.07301e-05	0.287188	176.859	152.662	1477.49	26.2428	19.9415	7.97661	21.1268	166.788	18.5479	2077.63	0.519596
26.25	0.428796	4.38045e-23	3.50106e-24	1.29617e-05	4.91039e-43	9.29945e-05	1.04984e-05	1.04984e-05	1.04984e-05	0.286505	177.073	152.853	1479.69	26.2794	19.9739	7.98954	21.1572	167.067	18.6044	2080.69	0.52036
26.3	0.428105	3.97128e-23	3.15879e-24	1.26869e-05	4.07875e-43	9.13647e-05	1.02716e-05	1.02716e-05	1.02716e-05	0.285823	177.287	153.043	1481.89	26.316	20.0061	8.00245	21.1875	167.346	18.6608	2083.74	0.521123
26.35	0.427415	3.60034e-23	2.84999e-24	1.24178e-05	3.38797e-43	8.97634e-05	1.00497e-05	1.00497e-05	1.00497e-05	0.285144	177.501	153.234	1484.08	26.3526	20.0383	8.01533	21.2179	167.624	18.7173	2086.78	0.521885
26.4	0.426726	3.26404e-23	2.57138e-24	1.21545e-05	2.81417e-43	8.81901e-05	9.83265e-06	9.83265e-06	9.83265e-06	0.284466	177.715	153.423	1486.27	26.3891	20.0705	8.0282	21.2481	167.902	18.7738	2089.82	0.522645
26.45	0.426038	2.95916e-23	2.32e-24	1.18967e-05	2.33756e-43	8.66445e-05	9.62027e-06	9.62027e-06	9.62027e-06	0.283789	177.928	153.613	1488.46	26.4255	20.1026	8.04104	21.2784	168.179	18.8303	2092.86	0.523404
26.5	0.425352	2.68275e-23	2.0932e-24	1.16444e-05	1.94166e-43	8.51259e-05	9.41247e-06	9.41247e-06	9.41247e-06	0.283114	178.141	153.802	1490.65	26.4619	20.1347	8.05386	21.3085	168.456	18.8868	2095.89	0.524162
26.55	0.424666	2.43217e-23	1.88857e-24	1.13975e-05	1.61282e-43	8.3634e-05	9.20916e-06	9.20916e-06	9.20916e-06	0.282441	178.353	153.991	1492.83	26.4982	20.1667	8.06667	21.3386	168.732	18.9433	2098.92	0.524919
26.6	0.423982	2.20498e-23	1.70394e-24	1.11558e-05	1.33967e-43	8.21682e-05	9.01024e-06	9.01024e-06	9.01024e-06	0.281769	178.566	154.179	1495	26.5345	20.1986	8.07945	21.3687	169.008	18.9998	2101.94	0.525675
26.65	0.423299	1.99902e-23	1.53737e-24	1.09192e-05	1.11278e-43	8.0728e-05	8.81562e-06	8.81562e-06	8.81562e-06	0.281099	178.777	154.368	1497.18	26.5707	20.2305	8.09221	21.3987	169.284	19.0563	2104.96	0.526429
26.7	0.422616	1.8123e-23	1.38707e-24	1.06876e-05	9.24317e-44	7.93132e-05	8.6252e-06	8.6252e-06	8.6252e-06	0.280431	178.989	154.556	1499.35	26.6069	20.2624	8.10495	21.4287	169.559	19.1128	2107.97	0.527182
26.75	0.421935	1.64302e-23	1.25147e-24	1.0461e-05	7.67772e-44	7.79231e-05	8.4389e-06	8.4389e-06	8.4389e-06	0.279764	179.2	154.743	1501.51	26.6429	20.2942	8.11767	21.4586	169.833	19.1694	2110.97	0.527934
26.8	0.421255	1.48955e-23	1.12913e-24	1.02391e-05	6.37741e-44	7.65574e-05	8.25662e-06	8.25662e-06	8.25662e-06	0.279099	179.411	154.931	1503.68	26.679	20.3259	8.13037	21.4885	170.108	19.2259	2113.98	0.528685
26.85	0.420576	1.35042e-23	1.01875e-24	1.0022e-05	5.29731e-44	7.52156e-05	8.07827e-06	8.07827e-06	8.07827e-06	0.278435	179.621	155.118	1505.84	26.7149	20.3576	8.14305	21.5184	170.381	19.2825	2116.97	0.529435
26.9	0.419899	1.22428e-23	9.19155e-25	9.80943e-06	4.40015e-44	7.38973e-05	7.90378e-06	7.90378e-06	7.90378e-06	0.277773	179.831	155.305	1507.99	26.7509	20.3893	8.15571	21.5481	170.655	19.339	2119.97	0.530184
26.95	0.419222	1.10992e-23	8.29299e-25	9.6014e-06	3.65493e-44	7.26022e-05	7.73306e-06	7.73306e-06	7.73306e-06	0.277112	180.041	155.491	1510.15	26.7867	20.4209	8.16835	21.5779	170.927	19.3956	2122.96	0.530931
27	0.418546	1.00625e-23	7.48227e-25	9.39778e-06	3.03592e-44	7.13297e-05	7.56603e-06	7.56603e-06	7.56603e-06	0.276453	180.251	155.677	1512.3	26.8225	20.4524	8.18097	21.6076	171.2	19.4522	2125.94	0.531677
27.05	0.417872	9.12257e-24	6.75081e-25	9.19848e-06	2.52175e-44	7.00796e-05	7.4026e-06	7.4026e-06	7.4026e-06	0.275796	180.46	155.863	1514.44	26.8583	20.4839	8.19357	21.6372	171.472	19.5088	2128.92	0.532422
27.1	0.417198	8.27046e-24	6.09085e-25	9.0034e-06	2.09466e-44	6.88513e-05	7.2427e-06	7.2427e-06	7.2427e-06	0.27514	180.669	156.049	1516.58	26.8939	20.5154	8.20615	21.6668	171.743	19.5653	2131.89	0.533166
27.15	0.416526	7.49794e-24	5.49541e-25	8.81247e-06	1.73991e-44	6.76446e-05	7.08626e-06	7.08626e-06	7.08626e-06	0.274485	180.877	156.234	1518.72	26.9296	20.5468	8.2187	21.6963	172.014	19.6219	2134.86	0.533908
27.2	0.415855	6.79758e-24	4.95818e-25	8.62558e-06	1.44523e-44	6.6459e-05	6.9332e-06	6.9332e-06	6.9332e-06	0.273833	181.085	156.419	1520.86	26.9651	20.5781	8.23124	21.7258	172.285	19.6785	2137.83	0.53465
27.25	0.415185	6.16264e-24	4.47347e-25	8.44266e-06	1.20046e-44	6.52942e-05	6.78344e-06	6.78344e-06	6.78344e-06	0.273181	181.293	156.603	1522.99	27.0006	20.6094	8.24376	21.7553	172.555	19.7351	2140.79	0.53539
27.3	0.414515	5.58701e-24	4.03615e-25	8.26361e-06	9.9715e-45	6.41499e-05	6.63692e-06	6.63692e-06	6.63692e-06	0.272532	181.5	156.788	1525.12	27.0361	20.6406	8.25626	21.7847	172.825	19.7918	2143.74	0.536129
27.35	0.413847	5.06514e-24	3.64158e-25	8.08836e-06	8.2827e-45	6.30255e-05	6.49356e-06	6.49356e-06	6.49356e-06	0.271884	181.707	156.972	1527.24	27.0715	20.6718	8.26873	21.8141	173.094	19.8484	2146.69	0.536867
27.4	0.41318	4.59202e-24	3.28558e-25	7.91683e-06	6.87993e-45	6.19209e-05	6.3533e-06	6.3533e-06	6.3533e-06	0.271237	181.914	157.156	1529.37	27.1068	20.703	8.28119	21.8434	173.363	19.905	2149.64	0.537604
27.45	0.412515	4.1631e-24	2.96438e-25	7.74894e-06	5.71473e-45	6.08357e-05	6.21607e-06	6.21607e-06	6.21607e-06	0.270592	182.121	157.339	1531.48	27.1421	20.7341	8.29363	21.8726	173.632	19.9616	2152.58	0.538339
27.5	0.41185	3.77424e-24	2.67458e-25	7.58461e-06	4.74687e-45	5.97694e-05	6.0818e-06	6.0818e-06	6.0818e-06	0.269949	182.327	157.522	1533.6	27.1773	20.7651	8.30605	21.9018	173.9	20.0182	2155.52	0.539074
27.55	0.411186	3.4217e-24	2.41312e-25	7.42376e-06	3.94293e-45	5.87219e-05	5.95043e-06	5.95043e-06	5.95043e-06	0.269307	182.532	157.705	1535.71	27.2125	20.7961	8.31844	21.931	174.168	20.0749	2158.45	0.539807
27.6	0.410523	3.10209e-24	2.17721e-25	7.26632e-06	3.27514e-45	5.76927e-05	5.8219e-06	5.8219e-06	5.8219e-06	0.268666	182.738	157.888	1537.82	27.2476	20.8271	8.33082	21.9601	174.435	20.1315	2161.38	0.540539
27.65	0.409862	2.81233e-24	1.96437e-25	7.11222e-06	2.72046e-45	5.66816e-05	5.69615e-06	5.69615e-06	5.69615e-06	0.268027	182.943	158.07	1539.92	27.2827	20.8579	8.34318	21.9892	174.701	20.1882	2164.3	0.54127
27.7	0.409201	2.54964e-24	1.77233e-25	6.96139e-06	2.25972e-45	5.56881e-05	5.57311e-06	5.57311e-06	5.57311e-06	0.26739	183.148	158.252	1542.02	27.3177	20.8888	8.35552	22.0182	174.968	20.2448	2167.22	0.542
27.75	0.408542	2.31149e-24	1.59907e-25	6.81376e-06	1.877e-45	5.47121e-05	5.45273e-06	5.45273e-06	5.45273e-06	0.266754	183.352	158.434	1544.12	27.3526	20.9196	8.36783	22.0472	175.234	20.3015	2170.13	0.542729
27.8	0.407883	2.09558e-24	1.44275e-25	6.66926e-06	1.55911e-45	5.37532e-05	5.33495e-06	5.33495e-06	5.33495e-06	0.26612	183.556	158.615	1546.22	27.3875	20.9503	8.38013	22.0761	175.499	20.3581	2173.04	0.543456
27.85	0.407226	1.89984e-24	1.3017e-25	6.52783e-06	1.29506e-45	5.28111e-05	5.21972e-06	5.21972e-06	5.21972e-06	0.265487	183.76	158.796	1548.31	27.4223	20.981	8.39241	22.105	175.764	20.4148	2175.94	0.544183
27.9	0.40657	1.72238e-24	1.17445e-25	6.38939e-06	1.07572e-45	5.18855e-05	5.10697e-06	5.10697e-06	5.10697e-06	0.264855	183.963	158.977	1550.4	27.4571	21.0117	8.40467	22.1339	176.029	20.4714	2178.84	0.544908
27.95	0.405914	1.5615e-24	1.05964e-25	6.25389e-06	8.93536e-46	5.09762e-05	4.99666e-06	4.99666e-06	4.99666e-06	0.264225	184.167	159.158	1552.48	27.4918	21.0423	8.41691	22.1626	176.293	20.5281	2181.74	0.545632
28	0.40526	1.41564e-24	9.56047e-26	6.12126e-06	7.42205e-46	5.00827e-05	4.88873e-06	4.88873e-06	4.88873e-06	0.263597	184.369	159.338	1554.56	27.5265	21.0728	8.42913	22.1914	176.557	20.5847	2184.63	0.546355
28.05	0.404607	1.28341e-24	8.62584e-26	5.99145e-06	6.16503e-46	4.9205e-05	4.78314e-06	4.78314e-06	4.78314e-06	0.26297	184.572	159.518	1556.64	27.5611	21.1033	8.44133	22.2201	176.82	20.6414	2187.52	0.547077
28.1	0.403955	1.16353e-24	7.78258e-26	5.86439e-06	5.12091e-46	4.83426e-05	4.67982e-06	4.67982e-06	4.67982e-06	0.262345	184.774	159.697	1558.71	27.5956	21.1338	8.45351	22.2487	177.083	20.6981	2190.4	0.547798
28.15	0.403304	1.05485e-24	7.02176e-26	5.74002e-06	4.25362e-46	4.74953e-05	4.57874e-06	4.57874e-06	4.57874e-06	0.261721	184.976	159.877	1560.78	27.6301	21.1642	8.46567	22.2774	177.346	20.7547	2193.28	0.548517
28.2	0.402654	9.56319e-25	6.33532e-26	5.61829e-06	3.53322e-46	4.66629e-05	4.47983e-06	4.47983e-06	4.47983e-06	0.261099	185.177	160.056	1562.85	27.6646	21.1945	8.47781	22.3059	177.608	20.8114	2196.15	0.549236
28.25	0.402005	8.66992e-25	5.71598e-26	5.49914e-06	2.93482e-46	4.5845e-05	4.38307e-06	4.38307e-06	4.38307e-06	0.260478	185.378	160.235	1564.92	27.699	21.2248	8.48993	22.3344	177.869	20.8681	2199.02	0.549953
28.3	0.401357	7.86009e-25	5.15719e-26	5.38252e-06	2.43777e-46	4.50415e-05	4.28839e-06	4.28839e-06	4.28839e-06	0.259858	185.579	160.413	1566.98	27.7333	21.2551	8.50203	22.3629	178.131	20.9247	2201.88	0.550669
28.35	0.400711	7.12591e-25	4.65302e-26	5.26837e-06	2.02491e-46	4.42521e-05	4.19577e-06	4.19577e-06	4.19577e-06	0.25924	185.78	160.591	1569.04	27.7676	21.2853	8.51411	22.3913	178.392	20.9814	2204.74	0.551384
28.4	0.400065	6.4603e-25	4.19814e-26	5.15664e-06	1.68196e-46	4.34765e-05	4.10514e-06	4.10514e-06	4.10514e-06	0.258624	185.98	160.769	1571.09	27.8018	21.3154	8.52617	22.4197	178.652	21.0381	2207.59	0.552098
28.45	0.39942	5.85686e-25	3.78774e-26	5.04729e-06	1.3971e-46	4.27145e-05	4.01647e-06	4.01647e-06	4.01647e-06	0.258009	186.18	160.947	1573.14	27.8359	21.3455	8.53822	22.448	178.912	21.0947	2210.44	0.552811
28.5	0.398776	5.30979e-25	3.41745e-26	4.94025e-06	1.16049e-46	4.19659e-05	3.92971e-06	3.92971e-06	3.92971e-06	0.257395	186.379	161.124	1575.19	27.8701	21.3756	8.55024	22.4763	179.171	21.1514	2213.29	0.553522
28.55	0.398134	4.81382e-25	3.08336e-26	4.83548e-06	9.63944e-47	4.12304e-05	3.84483e-06	3.84483e-06	3.84483e-06	0.256783	186.579	161.301	1577.23	27.9041	21.4056	8.56225	22.5046	179.431	21.2081	2216.13	0.554233
28.6	0.397492	4.36418e-25	2.78193e-26	4.73293e-06	8.00688e-47	4.05078e-05	3.76178e-06	3.76178e-06	3.76178e-06	0.256172	186.778	161.478	1579.28	27.9381	21.4356	8.57423	22.5328	179.689	21.2647	2218.97	0.554942
28.65	0.396851	3.95653e-25	2.50997e-26	4.63256e-06	6.65082e-47	3.97978e-05	3.68052e-06	3.68052e-06	3.68052e-06	0.255563	186.976	161.655	1581.31	27.972	21.4655	8.5862	22.5609	179.948	21.3214	2221.8	0.55565
28.7	0.396212	3.58696e-25	2.2646e-26	4.53432e-06	5.52442e-47	3.91003e-05	3.60103e-06	3.60103e-06	3.60103e-06	0.254955	187.174	161.831	1583.35	28.0059	21.4954	8.59814	22.589	180.206	21.3781	2224.63	0.556358
28.75	0.395573	3.25192e-25	2.04321e-26	4.43816e-06	4.58879e-47	3.8415e-05	3.52324e-06	3.52324e-06	3.52324e-06	0.254349	187.372	162.007	1585.38	28.0398	21.5252	8.61007	22.6171	180.463	21.4347	2227.45	0.557064
28.8	0.394936	2.94817e-25	1.84347e-26	4.34404e-06	3.81162e-47	3.77417e-05	3.44714e-06	3.44714e-06	3.44714e-06	0.253744	187.57	162.183	1587.41	28.0735	21.5549	8.62198	22.6451	180.72	21.4914	2230.27	0.557769
28.85	0.394299	2.67279e-25	1.66325e-26	4.25191e-06	3.16608e-47	3.70803e-05	3.37268e-06	3.37268e-06	3.37268e-06	0.253141	187.767	162.358	1589.43	28.1073	21.5847	8.63387	22.6731	180.977	21.5481	2233.08	0.558472
28.9	0.393664	2.42313e-25	1.50065e-26	4.16174e-06	2.62986e-47	3.64304e-05	3.29983e-06	3.29983e-06	3.29983e-06	0.252539	187.964	162.533	1591.45	28.1409	21.6143	8.64574	22.701	181.233	21.6047	2235.89	0.559175
28.95	0.393029	2.19679e-25	1.35395e-26	4.07348e-06	2.18446e-47	3.57919e-05	3.22856e-06	3.22856e-06	3.22856e-06	0.251938	188.161	162.708	1593.47	28.1746	21.644	8.65759	22.7289	181.489	21.6614	2238.7	0.559877
29	0.392396	1.9916e-25	1.22159e-26	3.9871e-06	1.8145e-47	3.51646e-05	3.15882e-06	3.15882e-06	3.15882e-06	0.251339	188.357	162.882	1595.49	28.2081	21.6736	8.66942	22.7567	181.744	21.7181	2241.5	0.560577
29.05	0.391764	1.80557e-25	1.10217e-26	3.90254e-06	1.50719e-47	3.45483e-05	3.09059e-06	3.09059e-06	3.09059e-06	0.250741	188.553	163.057	1597.5	28.2416	21.7031	8.68123	22.7845	181.999	21.7747	2244.29	0.561277
29.1	0.391132	1.63692e-25	9.94419e-27	3.81978e-06	1.25193e-47	3.39428e-05	3.02383e-06	3.02383e-06	3.02383e-06	0.250145	188.749	163.231	1599.51	28.2751	21.7326	8.69303	22.8122	182.254	21.8314	2247.09	0.561975
29.15	0.390502	1.48402e-25	8.97205e-27	3.73877e-06	1.0399e-47	3.33479e-05	2.95852e-06	2.95852e-06	2.95852e-06	0.24955	188.944	163.404	1601.51	28.3085	21.762	8.7048	22.8399	182.508	21.888	2249.87	0.562672
29.2	0.389873	1.3454e-25	8.09495e-27	3.65948e-06	8.6378e-48	3.27634e-05	2.89461e-06	2.89461e-06	2.89461e-06	0.248957	189.14	163.578	1603.52	28.3418	21.7914	8.71656	22.8676	182.762	21.9447	2252.66	0.563368
29.25	0.389244	1.21973e-25	7.30359e-27	3.58188e-06	7.17488e-48	3.21892e-05	2.83209e-06	2.83209e-06	2.83209e-06	0.248365	189.334	163.751	1605.52	28.3751	21.8207	8.7283	22.8952	183.015	22.0013	2255.44	0.564063
29.3	0.388617	1.1058e-25	6.58959e-27	3.50591e-06	5.95973e-48	3.1625e-05	2.77092e-06	2.77092e-06	2.77092e-06	0.247774	189.529	163.924	1607.51	28.4084	21.85	8.74001	22.9228	183.268	22.0579	2258.21	0.564757
29.35	0.387991	1.00251e-25	5.9454e-27	3.43156e-06	4.95038e-48	3.10707e-05	2.71106e-06	2.71106e-06	2.71106e-06	0.247185	189.723	164.096	1609.5	28.4415	21.8793	8.75171	22.9503	183.521	22.1146	2260.98	0.56545
29.4	0.387365	9.08868e-26	5.36418e-27	3.35879e-06	4.11197e-48	3.05262e-05	2.6525e-06	2.6525e-06	2.6525e-06	0.246597	189.917	164.268	1611.49	28.4747	21.9085	8.76339	22.9778	183.773	22.1712	2263.75	0.566141
29.45	0.386741	8.23974e-26	4.83978e-27	3.28756e-06	3.41556e-48	2.99912e-05	2.59521e-06	2.59521e-06	2.59521e-06	0.246011	190.11	164.44	1613.48	28.5078	21.9376	8.77505	23.0052	184.025	22.2278	2266.51	0.566832
29.5	0.386118	7.47009e-26	4.36664e-27	3.21784e-06	2.83709e-48	2.94655e-05	2.53915e-06	2.53915e-06	2.53915e-06	0.245425	190.304	164.612	1615.46	28.5408	21.9667	8.7867	23.0326	184.276	22.2845	2269.26	0.567522
29.55	0.385496	6.77233e-26	3.93976e-27	3.1496e-06	2.35659e-48	2.89491e-05	2.48431e-06	2.48431e-06	2.48431e-06	0.244842	190.496	164.784	1617.44	28.5738	21.9958	8.79832	23.0599	184.527	22.3411	2272.02	0.56821
29.6	0.384874	6.13975e-26	3.55461e-27	3.08281e-06	1.95748e-48	2.84417e-05	2.43065e-06	2.43065e-06	2.43065e-06	0.24426	190.689	164.955	1619.42	28.6067	22.0248	8.80993	23.0872	184.778	22.3977	2274.77	0.568897
29.65	0.384254	5.56625e-26	3.20711e-27	3.01743e-06	1.62595e-48	2.79432e-05	2.37814e-06	2.37814e-06	2.37814e-06	0.243679	190.881	165.126	1621.39	28.6395	22.0538	8.82151	23.1145	185.028	22.4543	2277.51	0.569583
29.7	0.383635	5.04633e-26	2.89359e-27	2.95344e-06	1.35058e-48	2.74535e-05	2.32678e-06	2.32678e-06	2.32678e-06	0.243099	191.073	165.296	1623.36	28.6723	22.0827	8.83308	23.1417	185.277	22.5109	2280.25	0.570269
29.75	0.383016	4.57497e-26	2.61071e-27	2.8908e-06	1.12184e-48	2.69723e-05	2.27652e-06	2.27652e-06	2.27652e-06	0.242521	191.265	165.467	1625.33	28.7051	22.1116	8.84463	23.1689	185.527	22.5675	2282.98	0.570953
29.8	0.382399	4.14763e-26	2.35549e-27	2.8295e-06	9.31843e-49	2.64996e-05	2.22734e-06	2.22734e-06	2.22734e-06	0.241944	191.456	165.637	1627.29	28.7378	22.1404	8.85616	23.196	185.776	22.6241	2285.72	0.571636
29.85	0.381783	3.76021e-26	2.12522e-27	2.76949e-06	7.74024e-49	2.60352e-05	2.17923e-06	2.17923e-06	2.17923e-06	0.241369	191.647	165.807	1629.25	28.7705	22.1692	8.86767	23.2231	186.024	22.6807	2288.44	0.572318
29.9	0.381168	3.40898e-26	1.91746e-27	2.71076e-06	6.42934e-49	2.55789e-05	2.13216e-06	2.13216e-06	2.13216e-06	0.240795	191.838	165.976	1631.21	28.8031	22.1979	8.87917	23.2501	186.272	22.7373	2291.16	0.572998
29.95	0.380553	3.09056e-26	1.73001e-27	2.65327e-06	5.34045e-49	2.51305e-05	2.08611e-06	2.08611e-06	2.08611e-06	0.240222	192.028	166.145	1633.17	28.8356	22.2266	8.89064	23.2771	186.52	22.7938	2293.88	0.573678
30	0.37994	2.80188e-26	1.56088e-27	2.597e-06	4.43598e-49	2.46901e-05	2.04105e-06	2.04105e-06	2.04105e-06	0.239651	192.219	166.314	1635.12	28.8681	22.2552	8.9021	23.304	186.767	22.8504	2296.6	0.574357
30.05	0.379328	2.54017e-26	1.40829e-27	2.54193e-06	3.68469e-49	2.42574e-05	1.99696e-06	1.99696e-06	1.99696e-06	0.239081	192.408	166.483	1637.06	28.9006	22.2838	8.91354	23.331	187.014	22.907	2299.31	0.575035
30.1	0.378716	2.3029e-26	1.27062e-27	2.48802e-06	3.06064e-49	2.38322e-05	1.95383e-06	1.95383e-06	1.95383e-06	0.238513	192.598	166.652	1639.01	28.933	22.3124	8.92496	23.3578	187.261	22.9635	2302.01	0.575711
30.15	0.378106	2.08779e-26	1.1464e-27	2.43526e-06	2.54229e-49	2.34145e-05	1.91162e-06	1.91162e-06	1.91162e-06	0.237945	192.787	166.82	1640.95	28.9653	22.3409	8.93636	23.3846	187.507	23.0201	2304.71	0.576387
30.2	0.377497	1.89278e-26	1.03433e-27	2.38361e-06	2.11172e-49	2.30042e-05	1.87033e-06	1.87033e-06	1.87033e-06	0.237379	192.976	166.988	1642.89	28.9976	22.3694	8.94774	23.4114	187.753	23.0766	2307.41	0.577061
30.25	0.376888	1.71598e-26	9.33215e-28	2.33306e-06	1.75407e-49	2.2601e-05	1.82993e-06	1.82993e-06	1.82993e-06	0.236815	193.165	167.155	1644.83	29.0298	22.3978	8.95911	23.4381	187.998	23.1331	2310.1	0.577734
30.3	0.376281	1.55569e-26	8.41985e-28	2.28358e-06	1.457e-49	2.22049e-05	1.79041e-06	1.79041e-06	1.79041e-06	0.236252	193.353	167.323	1646.76	29.062	22.4261	8.97045	23.4648	188.243	23.1897	2312.79	0.578407
30.35	0.375675	1.41038e-26	7.59673e-28	2.23516e-06	1.21024e-49	2.18157e-05	1.75173e-06	1.75173e-06	1.75173e-06	0.23569	193.541	167.49	1648.69	29.0941	22.4544	8.98178	23.4915	188.488	23.2462	2315.47	0.579078
30.4	0.375069	1.27864e-26	6.85407e-28	2.18776e-06	1.00527e-49	2.14333e-05	1.7139e-06	1.7139e-06	1.7139e-06	0.235129	193.729	167.656	1650.61	29.1262	22.4827	8.99309	23.5181	188.732	23.3027	2318.15	0.579748
30.45	0.374465	1.15921e-26	6.18402e-28	2.14136e-06	8.35015e-50	2.10577e-05	1.67688e-06	1.67688e-06	1.67688e-06	0.23457	193.916	167.823	1652.54	29.1582	22.511	9.00438	23.5447	188.975	23.3592	2320.83	0.580417
30.5	0.373861	1.05093e-26	5.57947e-28	2.09595e-06	6.93595e-50	2.06886e-05	1.64066e-06	1.64066e-06	1.64066e-06	0.234012	194.103	167.989	1654.46	29.1902	22.5391	9.01565	23.5712	189.219	23.4157	2323.5	0.581085
30.55	0.373259	9.52766e-27	5.03403e-28	2.0515e-06	5.76126e-50	2.0326e-05	1.60522e-06	1.60522e-06	1.60522e-06	0.233456	194.29	168.155	1656.37	29.2221	22.5673	9.02691	23.5977	189.462	23.4722	2326.17	0.581752
30.6	0.372657	8.63771e-27	4.5419e-28	2.00799e-06	4.78552e-50	1.99698e-05	1.57054e-06	1.57054e-06	1.57054e-06	0.232901	194.476	168.321	1658.29	29.254	22.5954	9.03815	23.6241	189.704	23.5287	2328.83	0.582418
30.65	0.372056	7.83089e-27	4.09789e-28	1.96541e-06	3.97504e-50	1.96198e-05	1.53662e-06	1.53662e-06	1.53662e-06	0.232347	194.663	168.487	1660.2	29.2858	22.6234	9.04937	23.6505	189.947	23.5851	2331.49	0.583083
30.7	0.371457	7.09943e-27	3.69728e-28	1.92373e-06	3.30181e-50	1.92759e-05	1.50343e-06	1.50343e-06	1.50343e-06	0.231794	194.848	168.652	1662.11	29.3176	22.6514	9.06057	23.6768	190.188	23.6416	2334.14	0.583747
30.75	0.370858	6.4363e-27	3.33584e-28	1.88293e-06	2.74261e-50	1.89381e-05	1.47096e-06	1.47096e-06	1.47096e-06	0.231243	195.034	168.817	1664.01	29.3493	22.6794	9.07175	23.7031	190.43	23.6981	2336.79	0.58441
30.8	0.370261	5.8351e-27	3.00973e-28	1.843e-06	2.27812e-50	1.86062e-05	1.43918e-06	1.43918e-06	1.43918e-06	0.230693	195.219	168.981	1665.91	29.381	22.7073	9.08292	23.7294	190.671	23.7545	2339.44	0.585071
30.85	0.369664	5.29006e-27	2.7155e-28	1.80391e-06	1.89229e-50	1.82801e-05	1.4081e-06	1.4081e-06	1.4081e-06	0.230145	195.404	169.146	1667.81	29.4126	22.7352	9.09406	23.7556	190.912	23.8109	2342.08	0.585732
30.9	0.369068	4.79594e-27	2.45003e-28	1.76566e-06	1.57181e-50	1.79597e-05	1.37768e-06	1.37768e-06	1.37768e-06	0.229597	195.589	169.31	1669.71	29.4442	22.763	9.10519	23.7818	191.152	23.8674	2344.72	0.586392
30.95	0.368473	4.34796e-27	2.21052e-28	1.72821e-06	1.3056e-50	1.76449e-05	1.34792e-06	1.34792e-06	1.34792e-06	0.229051	195.773	169.474	1671.6	29.4757	22.7908	9.1163	23.8079	191.392	23.9238	2347.35	0.58705
31	0.367879	3.94183e-27	1.99442e-28	1.69156e-06	1.08448e-50	1.73357e-05	1.31881e-06	1.31881e-06	1.31881e-06	0.228507	195.957	169.637	1673.49	29.5072	22.8185	9.1274	23.834	191.631	23.9802	2349.98	0.587708
31.05	0.367287	3.57364e-27	1.79944e-28	1.65569e-06	9.00812e-51	1.70318e-05	1.29032e-06	1.29032e-06	1.29032e-06	0.227963	196.141	169.801	1675.37	29.5386	22.8462	9.13847	23.8601	191.87	24.0366	2352.61	0.588364
31.1	0.366695	3.23984e-27	1.62353e-28	1.62058e-06	7.48248e-51	1.67333e-05	1.26245e-06	1.26245e-06	1.26245e-06	0.227421	196.325	169.964	1677.26	29.5699	22.8738	9.14953	23.8861	192.109	24.093	2355.23	0.58902
31.15	0.366104	2.93721e-27	1.46482e-28	1.58621e-06	6.21523e-51	1.644e-05	1.23518e-06	1.23518e-06	1.23518e-06	0.22688	196.508	170.127	1679.14	29.6013	22.9014	9.16057	23.9121	192.347	24.1493	2357.84	0.589674
31.2	0.365514	2.66286e-27	1.32162e-28	1.55257e-06	5.16261e-51	1.61519e-05	1.2085e-06	1.2085e-06	1.2085e-06	0.226341	196.691	170.289	1681.02	29.6325	22.929	9.17159	23.938	192.585	24.2057	2360.46	0.590328
31.25	0.364925	2.41413e-27	1.19242e-28	1.51964e-06	4.28826e-51	1.58688e-05	1.1824e-06	1.1824e-06	1.1824e-06	0.225802	196.873	170.452	1682.89	29.6637	22.9565	9.18259	23.9639	192.823	24.262	2363.07	0.59098
31.3	0.364337	2.18863e-27	1.07585e-28	1.48742e-06	3.56199e-51	1.55907e-05	1.15686e-06	1.15686e-06	1.15686e-06	0.225265	197.056	170.614	1684.76	29.6949	22.984	9.19358	23.9897	193.06	24.3184	2365.67	0.591632
31.35	0.363749	1.9842e-27	9.70671e-29	1.45587e-06	2.95872e-51	1.53174e-05	1.13187e-06	1.13187e-06	1.13187e-06	0.22473	197.238	170.775	1686.63	29.726	23.0114	9.20455	24.0155	193.297	24.3747	2368.27	0.592282
31.4	0.363163	1.79886e-27	8.75779e-29	1.425e-06	2.45763e-51	1.5049e-05	1.10742e-06	1.10742e-06	1.10742e-06	0.224195	197.419	170.937	1688.49	29.7571	23.0388	9.2155	24.0413	193.533	24.431	2370.87	0.592931
31.45	0.362578	1.63083e-27	7.90163e-29	1.39478e-06	2.0414e-51	1.47852e-05	1.0835e-06	1.0835e-06	1.0835e-06	0.223662	197.601	171.098	1690.36	29.7881	23.0661	9.22643	24.067	193.769	24.4873	2373.46	0.59358
31.5	0.361994	1.4785e-27	7.12917e-29	1.3652e-06	1.69566e-51	1.45261e-05	1.0601e-06	1.0601e-06	1.0601e-06	0.22313	197.782	171.259	1692.22	29.819	23.0934	9.23735	24.0927	194.005	24.5436	2376.05	0.594227
31.55	0.36141	1.3404e-27	6.43223e-29	1.33625e-06	1.40848e-51	1.42715e-05	1.0372e-06	1.0372e-06	1.0372e-06	0.2226	197.963	171.42	1694.07	29.85	23.1206	9.24825	24.1183	194.24	24.5999	2378.63	0.594873
31.6	0.360828	1.2152e-27	5.80341e-29	1.30791e-06	1.16994e-51	1.40214e-05	1.0148e-06	1.0148e-06	1.0148e-06	0.22207	198.143	171.58	1695.92	29.8808	23.1478	9.25913	24.1439	194.475	24.6562	2381.21	0.595518
31.65	0.360246	1.10169e-27	5.23607e-29	1.28017e-06	9.71793e-52	1.37756e-05	9.92876e-07	9.92876e-07	9.92876e-07	0.221542	198.324	171.741	1697.77	29.9116	23.175	9.26999	24.1695	194.71	24.7125	2383.79	0.596162
31.7	0.359666	9.98785e-28	4.7242e-29	1.25302e-06	8.07208e-52	1.35342e-05	9.7143e-07	9.7143e-07	9.7143e-07	0.221015	198.504	171.901	1699.62	29.9424	23.2021	9.28084	24.195	194.944	24.7687	2386.36	0.596806
31.75	0.359086	9.05492e-28	4.26236e-29	1.22645e-06	6.70498e-52	1.3297e-05	9.50447e-07	9.50447e-07	9.50447e-07	0.22049	198.683	172.06	1701.47	29.9731	23.2292	9.29167	24.2204	195.177	24.8249	2388.93	0.597448
31.8	0.358507	8.20912e-28	3.84568e-29	1.20044e-06	5.56941e-52	1.30639e-05	9.29917e-07	9.29917e-07	9.29917e-07	0.219965	198.863	172.22	1703.31	30.0038	23.2562	9.30248	24.2459	195.411	24.8812	2391.49	0.598089
31.85	0.357929	7.44234e-28	3.46972e-29	1.17498e-06	4.62616e-52	1.2835e-05	9.09831e-07	9.09831e-07	9.09831e-07	0.219442	199.042	172.379	1705.15	30.0344	23.2832	9.31327	24.2713	195.644	24.9374	2394.05	0.598729
31.9	0.357353	6.74717e-28	3.13053e-29	1.15006e-06	3.84266e-52	1.261e-05	8.90179e-07	8.90179e-07	8.90179e-07	0.21892	199.221	172.538	1706.98	30.065	23.3101	9.32405	24.2966	195.876	24.9936	2396.61	0.599368
31.95	0.356777	6.11694e-28	2.82449e-29	1.12568e-06	3.19186e-52	1.2389e-05	8.70951e-07	8.70951e-07	8.70951e-07	0.2184	199.399	172.697	1708.81	30.0955	23.337	9.3348	24.3219	196.109	25.0498	2399.16	0.600006
32	0.356202	5.54557e-28	2.54837e-29	1.1018e-06	2.65128e-52	1.21719e-05	8.52138e-07	8.52138e-07	8.52138e-07	0.21788	199.577	172.855	1710.64	30.1259	23.3639	9.34555	24.3472	196.341	25.1059	2401.7	0.600643
32.05	0.355628	5.02758e-28	2.29924e-29	1.07844e-06	2.20225e-52	1.19585e-05	8.33732e-07	8.33732e-07	8.33732e-07	0.217362	199.755	173.013	1712.47	30.1564	23.3907	9.35627	24.3724	196.572	25.1621	2404.25	0.601279
32.1	0.355055	4.55797e-28	2.07447e-29	1.05557e-06	1.82927e-52	1.1749e-05	8.15723e-07	8.15723e-07	8.15723e-07	0.216845	199.933	173.171	1714.29	30.1867	23.4174	9.36698	24.3976	196.803	25.2182	2406.79	0.601914
32.15	0.354482	4.13222e-28	1.87167e-29	1.03318e-06	1.51946e-52	1.1543e-05	7.98104e-07	7.98104e-07	7.98104e-07	0.21633	200.11	173.329	1716.11	30.217	23.4442	9.37767	24.4227	197.034	25.2743	2409.32	0.602549
32.2	0.353911	3.74625e-28	1.68869e-29	1.01127e-06	1.26212e-52	1.13407e-05	7.80865e-07	7.80865e-07	7.80865e-07	0.215815	200.288	173.486	1717.93	30.2473	23.4708	9.38834	24.4478	197.264	25.3305	2411.85	0.603182
32.25	0.353341	3.39632e-28	1.52361e-29	9.89824e-07	1.04837e-52	1.1142e-05	7.63998e-07	7.63998e-07	7.63998e-07	0.215302	200.464	173.643	1719.75	30.2775	23.4975	9.39899	24.4729	197.494	25.3866	2414.38	0.603814
32.3	0.352771	3.07908e-28	1.37466e-29	9.68832e-07	8.70814e-53	1.09467e-05	7.47495e-07	7.47495e-07	7.47495e-07	0.21479	200.641	173.8	1721.56	30.3077	23.5241	9.40963	24.4979	197.724	25.4426	2416.9	0.604445
32.35	0.352203	2.79147e-28	1.24027e-29	9.48286e-07	7.23331e-53	1.07548e-05	7.31349e-07	7.31349e-07	7.31349e-07	0.214279	200.817	173.957	1723.37	30.3378	23.5506	9.42025	24.5229	197.953	25.4987	2419.42	0.605075
32.4	0.351635	2.53073e-28	1.11903e-29	9.28176e-07	6.00826e-53	1.05663e-05	7.15552e-07	7.15552e-07	7.15552e-07	0.213769	200.993	174.113	1725.17	30.3679	23.5771	9.43086	24.5479	198.182	25.5548	2421.94	0.605704
32.45	0.351068	2.29434e-28	1.00963e-29	9.08492e-07	4.99069e-53	1.03812e-05	7.00096e-07	7.00096e-07	7.00096e-07	0.213261	201.169	174.269	1726.98	30.3979	23.6036	9.44144	24.5728	198.411	25.6108	2424.45	0.606332
32.5	0.350503	2.08004e-28	9.10929e-30	8.89225e-07	4.14545e-53	1.01992e-05	6.84974e-07	6.84974e-07	6.84974e-07	0.212754	201.344	174.425	1728.78	30.4279	23.63	9.45201	24.5976	198.639	25.6668	2426.96	0.606959
32.55	0.349938	1.88575e-28	8.21877e-30	8.70367e-07	3.44337e-53	1.00205e-05	6.70179e-07	6.70179e-07	6.70179e-07	0.212248	201.519	174.581	1730.57	30.4578	23.6564	9.46256	24.6224	198.867	25.7229	2429.46	0.607585
32.6	0.349374	1.7096e-28	7.41531e-30	8.51909e-07	2.86019e-53	9.84483e-06	6.55703e-07	6.55703e-07	6.55703e-07	0.211743	201.694	174.736	1732.37	30.4877	23.6827	9.4731	24.6472	199.094	25.7789	2431.96	0.60821
32.65	0.348811	1.54992e-28	6.69039e-30	8.33843e-07	2.37578e-53	9.67228e-06	6.4154e-07	6.4154e-07	6.4154e-07	0.21124	201.869	174.891	1734.16	30.5176	23.709	9.48362	24.672	199.321	25.8348	2434.46	0.608834
32.7	0.348249	1.40514e-28	6.03634e-30	8.16159e-07	1.97342e-53	9.50276e-06	6.27682e-07	6.27682e-07	6.27682e-07	0.210737	202.043	175.046	1735.95	30.5473	23.7353	9.49412	24.6967	199.548	25.8908	2436.95	0.609458
32.75	0.347687	1.27389e-28	5.44623e-30	7.98851e-07	1.63919e-53	9.33621e-06	6.14124e-07	6.14124e-07	6.14124e-07	0.210236	202.217	175.201	1737.73	30.5771	23.7615	9.5046	24.7213	199.774	25.9468	2439.44	0.61008
32.8	0.347127	1.1549e-28	4.91381e-30	7.81909e-07	1.36158e-53	9.17258e-06	6.00859e-07	6.00859e-07	6.00859e-07	0.209736	202.391	175.355	1739.52	30.6068	23.7877	9.51507	24.746	200	26.0027	2441.92	0.610701
32.85	0.346568	1.04703e-28	4.43344e-30	7.65327e-07	1.13098e-53	9.01182e-06	5.87881e-07	5.87881e-07	5.87881e-07	0.209237	202.564	175.51	1741.3	30.6364	23.8138	9.52552	24.7705	200.226	26.0586	2444.4	0.611321
32.9	0.346009	9.49227e-29	4.00003e-30	7.49097e-07	9.39432e-54	8.85387e-06	5.75182e-07	5.75182e-07	5.75182e-07	0.20874	202.737	175.663	1743.07	30.666	23.8399	9.53596	24.7951	200.451	26.1145	2446.88	0.61194
32.95	0.345451	8.60563e-29	3.60899e-30	7.33211e-07	7.80327e-54	8.6987e-06	5.62758e-07	5.62758e-07	5.62758e-07	0.208243	202.91	175.817	1744.85	30.6956	23.8659	9.54637	24.8196	200.676	26.1704	2449.35	0.612559
33	0.344895	7.8018e-29	3.25617e-30	7.17661e-07	6.48169e-54	8.54624e-06	5.50603e-07	5.50603e-07	5.50603e-07	0.207748	203.083	175.97	1746.62	30.7251	23.8919	9.55677	24.8441	200.901	26.2263	2451.82	0.613176
33.05	0.344339	7.07306e-29	2.93785e-30	7.02442e-07	5.38394e-54	8.39645e-06	5.3871e-07	5.3871e-07	5.3871e-07	0.207254	203.255	176.124	1748.39	30.7545	23.9179	9.56716	24.8685	201.125	26.2821	2454.28	0.613792
33.1	0.343784	6.41239e-29	2.65065e-30	6.87545e-07	4.4721e-54	8.24929e-06	5.27074e-07	5.27074e-07	5.27074e-07	0.206761	203.427	176.277	1750.15	30.7839	23.9438	9.57752	24.8929	201.349	26.338	2456.74	0.614407
33.15	0.34323	5.81343e-29	2.39152e-30	6.72964e-07	3.7147e-54	8.10471e-06	5.15689e-07	5.15689e-07	5.15689e-07	0.20627	203.599	176.429	1751.91	30.8133	23.9697	9.58788	24.9172	201.572	26.3938	2459.2	0.615022
33.2	0.342677	5.27041e-29	2.15773e-30	6.58693e-07	3.08557e-54	7.96267e-06	5.0455e-07	5.0455e-07	5.0455e-07	0.205779	203.77	176.582	1753.67	30.8426	23.9955	9.59821	24.9415	201.795	26.4496	2461.65	0.615635
33.25	0.342125	4.77812e-29	1.94679e-30	6.44724e-07	2.56299e-54	7.82311e-06	4.93652e-07	4.93652e-07	4.93652e-07	0.20529	203.941	176.734	1755.43	30.8718	24.0213	9.60853	24.9658	202.018	26.5054	2464.1	0.616247
33.3	0.341573	4.33181e-29	1.75647e-30	6.31051e-07	2.12892e-54	7.686e-06	4.82989e-07	4.82989e-07	4.82989e-07	0.204801	204.112	176.886	1757.19	30.9011	24.0471	9.61883	24.99	202.24	26.5611	2466.54	0.616859
33.35	0.341023	3.92719e-29	1.58476e-30	6.17668e-07	1.76836e-54	7.55129e-06	4.72556e-07	4.72556e-07	4.72556e-07	0.204314	204.283	177.037	1758.94	30.9302	24.0728	9.62911	25.0142	202.462	26.6169	2468.98	0.617469
33.4	0.340473	3.56036e-29	1.42983e-30	6.04569e-07	1.46886e-54	7.41894e-06	4.62349e-07	4.62349e-07	4.62349e-07	0.203829	204.453	177.189	1760.69	30.9593	24.0984	9.63938	25.0384	202.684	26.6726	2471.42	0.618079
33.45	0.339924	3.2278e-29	1.29005e-30	5.91748e-07	1.22009e-54	7.28892e-06	4.52362e-07	4.52362e-07	4.52362e-07	0.203344	204.623	177.34	1762.43	30.9884	24.1241	9.64963	25.0625	202.905	26.7283	2473.85	0.618687
33.5	0.339377	2.9263e-29	1.16394e-30	5.79199e-07	1.01346e-54	7.16117e-06	4.42591e-07	4.42591e-07	4.42591e-07	0.20286	204.793	177.491	1764.18	31.0174	24.1497	9.65986	25.0865	203.126	26.784	2476.28	0.619295
33.55	0.33883	2.65296e-29	1.05015e-30	5.66915e-07	8.41815e-55	7.03566e-06	4.33031e-07	4.33031e-07	4.33031e-07	0.202378	204.963	177.642	1765.92	31.0464	24.1752	9.67008	25.1106	203.347	26.8397	2478.71	0.619901
33.6	0.338284	2.40516e-29	9.47491e-31	5.54893e-07	6.99243e-55	6.91235e-06	4.23678e-07	4.23678e-07	4.23678e-07	0.201897	205.132	177.792	1767.65	31.0754	24.2007	9.68028	25.1346	203.567	26.8954	2481.13	0.620507
33.65	0.337738	2.1805e-29	8.54864e-31	5.43125e-07	5.80818e-55	6.7912e-06	4.14526e-07	4.14526e-07	4.14526e-07	0.201416	205.301	177.942	1769.39	31.1043	24.2262	9.69046	25.1585	203.787	26.951	2483.55	0.621112
33.7	0.337194	1.97683e-29	7.71293e-31	5.31607e-07	4.82449e-55	6.67217e-06	4.05572e-07	4.05572e-07	4.05572e-07	0.200937	205.47	178.092	1771.12	31.1331	24.2516	9.70063	25.1825	204.006	27.0066	2485.96	0.621715
33.75	0.336651	1.79218e-29	6.95892e-31	5.20333e-07	4.00741e-55	6.55523e-06	3.96812e-07	3.96812e-07	3.96812e-07	0.20046	205.638	178.242	1772.85	31.1619	24.277	9.71078	25.2063	204.226	27.0622	2488.37	0.622318
33.8	0.336108	1.62478e-29	6.27862e-31	5.09298e-07	3.3287e-55	6.44034e-06	3.88241e-07	3.88241e-07	3.88241e-07	0.199983	205.807	178.391	1774.57	31.1906	24.3023	9.72092	25.2302	204.444	27.1178	2490.78	0.62292
33.85	0.335566	1.47301e-29	5.66482e-31	4.98498e-07	2.76495e-55	6.32747e-06	3.79855e-07	3.79855e-07	3.79855e-07	0.199507	205.974	178.541	1776.3	31.2193	24.3276	9.73104	25.254	204.663	27.1734	2493.18	0.623521
33.9	0.335026	1.33542e-29	5.11103e-31	4.87926e-07	2.29667e-55	6.21657e-06	3.7165e-07	3.7165e-07	3.7165e-07	0.199033	206.142	178.69	1778.02	31.248	24.3529	9.74114	25.2777	204.881	27.2289	2495.58	0.624121
33.95	0.334486	1.21068e-29	4.61138e-31	4.77578e-07	1.9077e-55	6.10761e-06	3.63622e-07	3.63622e-07	3.63622e-07	0.198559	206.309	178.839	1779.74	31.2766	24.3781	9.75123	25.3015	205.099	27.2845	2497.97	0.62472
34	0.333947	1.0976e-29	4.16057e-31	4.6745e-07	1.58461e-55	6.00057e-06	3.55768e-07	3.55768e-07	3.55768e-07	0.198087	206.477	178.987	1781.45	31.3052	24.4032	9.7613	25.3252	205.316	27.34	2500.37	0.625318
34.05	0.333408	9.95074e-30	3.75384e-31	4.57537e-07	1.31623e-55	5.8954e-06	3.48083e-07	3.48083e-07	3.48083e-07	0.197616	206.643	179.135	1783.16	31.3337	24.4284	9.77135	25.3488	205.533	27.3955	2502.75	0.625915
34.1	0.332871	9.02128e-30	3.38686e-31	4.47834e-07	1.09331e-55	5.79208e-06	3.40565e-07	3.40565e-07	3.40565e-07	0.197146	206.81	179.283	1784.87	31.3622	24.4535	9.78139	25.3724	205.75	27.4509	2505.14	0.626511
34.15	0.332335	8.17863e-30	3.05577e-31	4.38337e-07	9.08148e-56	5.69056e-06	3.33209e-07	3.33209e-07	3.33209e-07	0.196677	206.976	179.431	1786.58	31.3906	24.4785	9.79141	25.396	205.966	27.5064	2507.52	0.627106
34.2	0.331799	7.41469e-30	2.75704e-31	4.29041e-07	7.54342e-56	5.59083e-06	3.26011e-07	3.26011e-07	3.26011e-07	0.19621	207.142	179.579	1788.28	31.419	24.5035	9.80142	25.4195	206.182	27.5618	2509.89	0.6277
34.25	0.331264	6.7221e-30	2.48751e-31	4.19942e-07	6.26585e-56	5.49284e-06	3.18969e-07	3.18969e-07	3.18969e-07	0.195743	207.308	179.726	1789.99	31.4473	24.5285	9.81141	25.443	206.398	27.6172	2512.27	0.628294
34.3	0.33073	6.09421e-30	2.24433e-31	4.11036e-07	5.20465e-56	5.39657e-06	3.1208e-07	3.1208e-07	3.1208e-07	0.195278	207.474	179.873	1791.68	31.4756	24.5535	9.82138	25.4665	206.613	27.6726	2514.63	0.628886
34.35	0.330197	5.52497e-30	2.02493e-31	4.02319e-07	4.32318e-56	5.30199e-06	3.05339e-07	3.05339e-07	3.05339e-07	0.194813	207.639	180.02	1793.38	31.5038	24.5783	9.83134	25.4899	206.828	27.728	2517	0.629477
34.4	0.329665	5.0089e-30	1.82697e-31	3.93787e-07	3.59099e-56	5.20906e-06	2.98743e-07	2.98743e-07	2.98743e-07	0.19435	207.804	180.167	1795.07	31.532	24.6032	9.84128	25.5133	207.043	27.7834	2519.36	0.630068
34.45	0.329134	4.54104e-30	1.64837e-31	3.85436e-07	2.98282e-56	5.11777e-06	2.9229e-07	2.9229e-07	2.9229e-07	0.193888	207.968	180.313	1796.76	31.5602	24.628	9.85121	25.5366	207.257	27.8387	2521.72	0.630657
34.5	0.328604	4.11687e-30	1.48722e-31	3.77262e-07	2.47764e-56	5.02807e-06	2.85977e-07	2.85977e-07	2.85977e-07	0.193427	208.133	180.459	1798.45	31.5883	24.6528	9.86112	25.5599	207.471	27.894	2524.07	0.631246
34.55	0.328074	3.73233e-30	1.34183e-31	3.69262e-07	2.05802e-56	4.93994e-06	2.798e-07	2.798e-07	2.798e-07	0.192967	208.297	180.605	1800.14	31.6163	24.6775	9.87101	25.5832	207.684	27.9493	2526.42	0.631834
34.6	0.327545	3.3837e-30	1.21066e-31	3.61431e-07	1.70947e-56	4.85337e-06	2.73756e-07	2.73756e-07	2.73756e-07	0.192508	208.461	180.751	1801.82	31.6444	24.7022	9.88089	25.6065	207.898	28.0046	2528.77	0.632421
34.65	0.327017	3.06764e-30	1.0923e-31	3.53766e-07	1.41995e-56	4.7683e-06	2.67843e-07	2.67843e-07	2.67843e-07	0.19205	208.625	180.896	1803.5	31.6723	24.7269	9.89075	25.6297	208.111	28.0598	2531.11	0.633006
34.7	0.32649	2.7811e-30	9.85519e-32	3.46263e-07	1.17946e-56	4.68473e-06	2.62058e-07	2.62058e-07	2.62058e-07	0.191593	208.788	181.041	1805.18	31.7002	24.7515	9.90059	25.6528	208.323	28.115	2533.45	0.633591
34.75	0.325964	2.52133e-30	8.89175e-32	3.3892e-07	9.79707e-57	4.60262e-06	2.56397e-07	2.56397e-07	2.56397e-07	0.191138	208.951	181.186	1806.85	31.7281	24.7761	9.91042	25.6759	208.535	28.1702	2535.78	0.634175
34.8	0.325439	2.28582e-30	8.0225e-32	3.31732e-07	8.13782e-57	4.52196e-06	2.50859e-07	2.50859e-07	2.50859e-07	0.190683	209.114	181.331	1808.52	31.756	24.8006	9.92024	25.699	208.747	28.2254	2538.11	0.634758
34.85	0.324914	2.07231e-30	7.23822e-32	3.24697e-07	6.75958e-57	4.4427e-06	2.4544e-07	2.4544e-07	2.4544e-07	0.19023	209.277	181.476	1810.19	31.7838	24.8251	9.93003	25.7221	208.959	28.2806	2540.44	0.63534
34.9	0.324391	1.87874e-30	6.53062e-32	3.17811e-07	5.61476e-57	4.36484e-06	2.40139e-07	2.40139e-07	2.40139e-07	0.189777	209.439	181.62	1811.86	31.8115	24.8495	9.93982	25.7451	209.17	28.3357	2542.77	0.635922
34.95	0.323868	1.70325e-30	5.89219e-32	3.11072e-07	4.66383e-57	4.28834e-06	2.34952e-07	2.34952e-07	2.34952e-07	0.189326	209.601	181.764	1813.52	31.8392	24.874	9.94958	25.768	209.381	28.3908	2545.09	0.636502
35	0.323346	1.54416e-30	5.31617e-32	3.04475e-07	3.87395e-57	4.21318e-06	2.29877e-07	2.29877e-07	2.29877e-07	0.188876	209.763	181.908	1815.18	31.8669	24.8983	9.95933	25.791	209.591	28.4459	2547.4	0.637081
35.05	0.322825	1.39992e-30	4.79646e-32	2.98018e-07	3.21785e-57	4.13934e-06	2.24912e-07	2.24912e-07	2.24912e-07	0.188426	209.924	182.051	1816.84	31.8945	24.9227	9.96907	25.8139	209.801	28.501	2549.72	0.63766
35.1	0.322305	1.26916e-30	4.32756e-32	2.91697e-07	2.67287e-57	4.06679e-06	2.20053e-07	2.20053e-07	2.20053e-07	0.187978	210.086	182.195	1818.49	31.922	24.947	9.97879	25.8367	210.011	28.5561	2552.03	0.638237
35.15	0.321785	1.15061e-30	3.9045e-32	2.85511e-07	2.22019e-57	3.99551e-06	2.153e-07	2.153e-07	2.153e-07	0.187531	210.247	182.338	1820.15	31.9496	24.9712	9.98849	25.8596	210.221	28.6111	2554.33	0.638814
35.2	0.321267	1.04314e-30	3.5228e-32	2.79457e-07	1.84417e-57	3.92549e-06	2.1065e-07	2.1065e-07	2.1065e-07	0.187085	210.407	182.481	1821.8	31.977	24.9955	9.99818	25.8824	210.43	28.6661	2556.63	0.63939
35.25	0.320749	9.457e-31	3.17841e-32	2.7353e-07	1.53184e-57	3.85669e-06	2.061e-07	2.061e-07	2.061e-07	0.18664	210.568	182.623	1823.44	32.0045	25.0196	10.0079	25.9051	210.639	28.7211	2558.93	0.639964
35.3	0.320232	8.57365e-31	2.86769e-32	2.67729e-07	1.2724e-57	3.78909e-06	2.01648e-07	2.01648e-07	2.01648e-07	0.186197	210.728	182.766	1825.09	32.0319	25.0438	10.0175	25.9278	210.847	28.7761	2561.23	0.640538
35.35	0.319716	7.77282e-31	2.58735e-32	2.62051e-07	1.05691e-57	3.72268e-06	1.97292e-07	1.97292e-07	1.97292e-07	0.185754	210.888	182.908	1826.73	32.0592	25.0679	10.0272	25.9505	211.055	28.831	2563.52	0.641111
35.4	0.319201	7.04678e-31	2.33441e-32	2.56494e-07	8.77905e-58	3.65744e-06	1.93031e-07	1.93031e-07	1.93031e-07	0.185312	211.048	183.05	1828.37	32.0865	25.0919	10.0368	25.9731	211.263	28.8859	2565.8	0.641683
35.45	0.318686	6.38856e-31	2.1062e-32	2.51055e-07	7.29221e-58	3.59334e-06	1.88861e-07	1.88861e-07	1.88861e-07	0.184871	211.207	183.192	1830.01	32.1138	25.116	10.0464	25.9958	211.471	28.9408	2568.09	0.642255
35.5	0.318173	5.79183e-31	1.9003e-32	2.4573e-07	6.05719e-58	3.53036e-06	1.84782e-07	1.84782e-07	1.84782e-07	0.184432	211.367	183.333	1831.64	32.141	25.14	10.056	26.0183	211.678	28.9957	2570.37	0.642825
35.55	0.31766	5.25083e-31	1.71453e-32	2.40519e-07	5.03133e-58	3.46848e-06	1.80791e-07	1.80791e-07	1.80791e-07	0.183993	211.525	183.475	1833.27	32.1681	25.1639	10.0656	26.0409	211.885	29.0505	2572.65	0.643394
35.6	0.317148	4.76037e-31	1.54691e-32	2.35418e-07	4.17921e-58	3.40769e-06	1.76886e-07	1.76886e-07	1.76886e-07	0.183556	211.684	183.616	1834.9	32.1953	25.1878	10.0751	26.0634	212.091	29.1053	2574.92	0.643963
35.65	0.316637	4.31572e-31	1.39569e-32	2.30426e-07	3.47141e-58	3.34797e-06	1.73065e-07	1.73065e-07	1.73065e-07	0.183119	211.843	183.756	1836.53	32.2224	25.2117	10.0847	26.0858	212.297	29.1601	2577.19	0.64453
35.7	0.316127	3.9126e-31	1.25925e-32	2.25539e-07	2.88348e-58	3.28929e-06	1.69327e-07	1.69327e-07	1.69327e-07	0.182684	212.001	183.897	1838.15	32.2494	25.2355	10.0942	26.1082	212.503	29.2149	2579.45	0.645097
35.75	0.315617	3.54714e-31	1.13614e-32	2.20756e-07	2.39513e-58	3.23164e-06	1.65669e-07	1.65669e-07	1.65669e-07	0.182249	212.159	184.037	1839.77	32.2764	25.2593	10.1037	26.1306	212.708	29.2697	2581.72	0.645663
35.8	0.315108	3.21581e-31	1.02507e-32	2.16075e-07	1.98949e-58	3.175e-06	1.62091e-07	1.62091e-07	1.62091e-07	0.181816	212.316	184.178	1841.39	32.3033	25.2831	10.1132	26.153	212.914	29.3244	2583.97	0.646227
35.85	0.314601	2.91543e-31	9.24864e-33	2.11492e-07	1.65254e-58	3.11935e-06	1.5859e-07	1.5859e-07	1.5859e-07	0.181383	212.474	184.318	1843.01	32.3303	25.3068	10.1227	26.1753	213.118	29.3791	2586.23	0.646791
35.9	0.314094	2.64311e-31	8.34449e-33	2.07007e-07	1.37266e-58	3.06468e-06	1.55164e-07	1.55164e-07	1.55164e-07	0.180952	212.631	184.457	1844.62	32.3571	25.3305	10.1322	26.1976	213.323	29.4338	2588.48	0.647355
35.95	0.313587	2.39622e-31	7.52874e-33	2.02617e-07	1.14019e-58	3.01097e-06	1.51812e-07	1.51812e-07	1.51812e-07	0.180522	212.788	184.597	1846.23	32.3839	25.3541	10.1416	26.2198	213.527	29.4885	2590.73	0.647917
36	0.313082	2.1724e-31	6.79273e-33	1.9832e-07	9.47082e-59	2.9582e-06	1.48533e-07	1.48533e-07	1.48533e-07	0.180092	212.945	184.736	1847.84	32.4107	25.3777	10.1511	26.242	213.731	29.5431	2592.97	0.648478
36.05	0.312577	1.96948e-31	6.12868e-33	1.94114e-07	7.86682e-59	2.90635e-06	1.45325e-07	1.45325e-07	1.45325e-07	0.179664	213.101	184.875	1849.44	32.4375	25.4013	10.1605	26.2642	213.934	29.5977	2595.21	0.649038
36.1	0.312074	1.78552e-31	5.52954e-33	1.89998e-07	6.53448e-59	2.85541e-06	1.42186e-07	1.42186e-07	1.42186e-07	0.179237	213.257	185.014	1851.05	32.4641	25.4248	10.1699	26.2863	214.137	29.6523	2597.45	0.649598
36.15	0.311571	1.61874e-31	4.98898e-33	1.85968e-07	5.42778e-59	2.80537e-06	1.39115e-07	1.39115e-07	1.39115e-07	0.178811	213.413	185.152	1852.65	32.4908	25.4483	10.1793	26.3084	214.34	29.7068	2599.69	0.650157
36.2	0.311069	1.46754e-31	4.50126e-33	1.82025e-07	4.50852e-59	2.7562e-06	1.3611e-07	1.3611e-07	1.3611e-07	0.178385	213.569	185.291	1854.24	32.5174	25.4717	10.1887	26.3305	214.543	29.7614	2601.92	0.650714
36.25	0.310567	1.33046e-31	4.06121e-33	1.78164e-07	3.74495e-59	2.70789e-06	1.3317e-07	1.3317e-07	1.3317e-07	0.177961	213.724	185.429	1855.84	32.544	25.4952	10.1981	26.3525	214.745	29.8159	2604.14	0.651271
36.3	0.310067	1.20619e-31	3.66419e-33	1.74386e-07	3.11069e-59	2.66043e-06	1.30293e-07	1.30293e-07	1.30293e-07	0.177538	213.879	185.567	1857.43	32.5705	25.5185	10.2074	26.3745	214.947	29.8704	2606.37	0.651827
36.35	0.309567	1.09352e-31	3.30598e-33	1.70688e-07	2.58386e-59	2.61381e-06	1.27479e-07	1.27479e-07	1.27479e-07	0.177116	214.034	185.704	1859.02	32.597	25.5419	10.2167	26.3965	215.148	29.9248	2608.59	0.652382
36.4	0.309068	9.91378e-32	2.98279e-33	1.67068e-07	2.14625e-59	2.568e-06	1.24725e-07	1.24725e-07	1.24725e-07	0.176694	214.189	185.842	1860.61	32.6234	25.5652	10.2261	26.4184	215.35	29.9793	2610.8	0.652937
36.45	0.30857	8.98776e-32	2.69119e-33	1.63525e-07	1.78276e-59	2.52299e-06	1.22031e-07	1.22031e-07	1.22031e-07	0.176274	214.343	185.979	1862.19	32.6498	25.5884	10.2354	26.4403	215.551	30.0337	2613.01	0.65349
36.5	0.308073	8.14824e-32	2.4281e-33	1.60057e-07	1.48083e-59	2.47877e-06	1.19396e-07	1.19396e-07	1.19396e-07	0.175855	214.497	186.116	1863.78	32.6761	25.6117	10.2447	26.4621	215.751	30.0881	2615.22	0.654042
36.55	0.307576	7.38714e-32	2.19073e-33	1.56663e-07	1.23003e-59	2.43533e-06	1.16817e-07	1.16817e-07	1.16817e-07	0.175437	214.651	186.253	1865.36	32.7024	25.6348	10.2539	26.484	215.951	30.1424	2617.43	0.654594
36.6	0.307081	6.69713e-32	1.97657e-33	1.5334e-07	1.02171e-59	2.39264e-06	1.14293e-07	1.14293e-07	1.14293e-07	0.17502	214.805	186.389	1866.93	32.7287	25.658	10.2632	26.5057	216.151	30.1968	2619.63	0.655145
36.65	0.306586	6.07157e-32	1.78334e-33	1.50088e-07	8.4867e-60	2.35071e-06	1.11825e-07	1.11825e-07	1.11825e-07	0.174603	214.958	186.526	1868.51	32.7549	25.6811	10.2724	26.5275	216.351	30.2511	2621.83	0.655695
36.7	0.306092	5.50445e-32	1.609e-33	1.46905e-07	7.04937e-60	2.30951e-06	1.09409e-07	1.09409e-07	1.09409e-07	0.174188	215.112	186.662	1870.08	32.7811	25.7042	10.2817	26.5492	216.55	30.3053	2624.02	0.656244
36.75	0.305598	4.99029e-32	1.45171e-33	1.4379e-07	5.85548e-60	2.26903e-06	1.07046e-07	1.07046e-07	1.07046e-07	0.173774	215.265	186.798	1871.65	32.8073	25.7272	10.2909	26.5709	216.749	30.3596	2626.22	0.656792
36.8	0.305106	4.52417e-32	1.30979e-33	1.40741e-07	4.86378e-60	2.22926e-06	1.04734e-07	1.04734e-07	1.04734e-07	0.173361	215.417	186.934	1873.22	32.8334	25.7502	10.3001	26.5925	216.948	30.4138	2628.4	0.657339
36.85	0.304614	4.10158e-32	1.18174e-33	1.37756e-07	4.04004e-60	2.19019e-06	1.02471e-07	1.02471e-07	1.02471e-07	0.172948	215.57	187.069	1874.78	32.8594	25.7732	10.3093	26.6141	217.146	30.468	2630.59	0.657885
36.9	0.304123	3.71846e-32	1.06622e-33	1.34835e-07	3.35581e-60	2.15181e-06	1.00258e-07	1.00258e-07	1.00258e-07	0.172537	215.722	187.204	1876.34	32.8854	25.7961	10.3184	26.6357	217.344	30.5222	2632.77	0.658431
36.95	0.303633	3.37113e-32	9.61984e-34	1.31975e-07	2.78746e-60	2.11409e-06	9.80925e-08	9.80925e-08	9.80925e-08	0.172127	215.874	187.339	1877.9	32.9114	25.819	10.3276	26.6572	217.542	30.5764	2634.95	0.658975
37	0.303144	3.05624e-32	8.67941e-34	1.29176e-07	2.31537e-60	2.07704e-06	9.59737e-08	9.59737e-08	9.59737e-08	0.171717	216.025	187.474	1879.46	32.9373	25.8419	10.3367	26.6787	217.739	30.6305	2637.12	0.659519
37.05	0.302655	2.77077e-32	7.83091e-34	1.26437e-07	1.92323e-60	2.04064e-06	9.39007e-08	9.39007e-08	9.39007e-08	0.171309	216.177	187.609	1881.01	32.9632	25.8647	10.3459	26.7002	217.936	30.6846	2639.29	0.660062
37.1	0.302167	2.51196e-32	7.06537e-34	1.23755e-07	1.59751e-60	2.00487e-06	9.18724e-08	9.18724e-08	9.18724e-08	0.170902	216.328	187.743	1882.57	32.989	25.8875	10.355	26.7217	218.133	30.7387	2641.46	0.660604
37.15	0.30168	2.27733e-32	6.37466e-34	1.21131e-07	1.32695e-60	1.96973e-06	8.98879e-08	8.98879e-08	8.98879e-08	0.170495	216.479	187.877	1884.11	33.0149	25.9102	10.3641	26.7431	218.329	30.7927	2643.63	0.661145
37.2	0.301194	2.06461e-32	5.75148e-34	1.18562e-07	1.10222e-60	1.93521e-06	8.79464e-08	8.79464e-08	8.79464e-08	0.17009	216.63	188.011	1885.66	33.0406	25.9329	10.3732	26.7644	218.525	30.8467	2645.79	0.661686
37.25	0.300709	1.87176e-32	5.18921e-34	1.16048e-07	9.15543e-61	1.90129e-06	8.60467e-08	8.60467e-08	8.60467e-08	0.169685	216.78	188.145	1887.21	33.0663	25.9556	10.3822	26.7857	218.721	30.9007	2647.94	0.662225
37.3	0.300224	1.69693e-32	4.68192e-34	1.13587e-07	7.60484e-61	1.86797e-06	8.41881e-08	8.41881e-08	8.41881e-08	0.169282	216.931	188.279	1888.75	33.092	25.9782	10.3913	26.807	218.916	30.9547	2650.1	0.662764
37.35	0.29974	1.53842e-32	4.22422e-34	1.11178e-07	6.31687e-61	1.83523e-06	8.23696e-08	8.23696e-08	8.23696e-08	0.168879	217.081	188.412	1890.29	33.1176	26.0008	10.4003	26.8283	219.112	31.0086	2652.25	0.663302
37.4	0.299257	1.39472e-32	3.81126e-34	1.0882e-07	5.24703e-61	1.80307e-06	8.05904e-08	8.05904e-08	8.05904e-08	0.168478	217.23	188.545	1891.82	33.1432	26.0234	10.4094	26.8495	219.306	31.0625	2654.39	0.663839
37.45	0.298775	1.26444e-32	3.43867e-34	1.06512e-07	4.35838e-61	1.77147e-06	7.88497e-08	7.88497e-08	7.88497e-08	0.168077	217.38	188.678	1893.36	33.1688	26.0459	10.4184	26.8707	219.501	31.1164	2656.54	0.664375
37.5	0.298294	1.14634e-32	3.10251e-34	1.04253e-07	3.62024e-61	1.74042e-06	7.71465e-08	7.71465e-08	7.71465e-08	0.167677	217.529	188.811	1894.89	33.1943	26.0684	10.4274	26.8919	219.695	31.1703	2658.68	0.66491
37.55	0.297813	1.03926e-32	2.79921e-34	1.02043e-07	3.00711e-61	1.70991e-06	7.54802e-08	7.54802e-08	7.54802e-08	0.167278	217.678	188.943	1896.42	33.2198	26.0908	10.4363	26.913	219.889	31.2241	2660.81	0.665444
37.6	0.297333	9.42187e-33	2.52556e-34	9.98785e-08	2.49781e-61	1.67995e-06	7.38498e-08	7.38498e-08	7.38498e-08	0.166881	217.827	189.075	1897.95	33.2452	26.1133	10.4453	26.9341	220.083	31.2779	2662.95	0.665978
37.65	0.296854	8.5418e-33	2.27866e-34	9.77604e-08	2.07478e-61	1.6505e-06	7.22546e-08	7.22546e-08	7.22546e-08	0.166484	217.975	189.207	1899.47	33.2706	26.1356	10.4543	26.9552	220.276	31.3317	2665.08	0.666511
37.7	0.296375	7.74394e-33	2.0559e-34	9.56872e-08	1.72339e-61	1.62157e-06	7.06939e-08	7.06939e-08	7.06939e-08	0.166088	218.124	189.339	1900.99	33.296	26.158	10.4632	26.9762	220.469	31.3854	2667.21	0.667043
37.75	0.295898	7.0206e-33	1.85492e-34	9.36579e-08	1.43151e-61	1.59315e-06	6.91669e-08	6.91669e-08	6.91669e-08	0.165693	218.272	189.471	1902.51	33.3213	26.1803	10.4721	26.9972	220.661	31.4391	2669.33	0.667574
37.8	0.295421	6.36483e-33	1.67358e-34	9.16717e-08	1.18907e-61	1.56523e-06	6.76729e-08	6.76729e-08	6.76729e-08	0.165299	218.42	189.602	1904.03	33.3465	26.2026	10.481	27.0181	220.854	31.4928	2671.45	0.668104
37.85	0.294945	5.77031e-33	1.50997e-34	8.97276e-08	9.87685e-62	1.5378e-06	6.62112e-08	6.62112e-08	6.62112e-08	0.164906	218.567	189.733	1905.55	33.3718	26.2248	10.4899	27.039	221.046	31.5465	2673.56	0.668633
37.9	0.294469	5.23132e-33	1.36236e-34	8.78247e-08	8.20408e-62	1.51085e-06	6.4781e-08	6.4781e-08	6.4781e-08	0.164514	218.715	189.864	1907.06	33.3969	26.247	10.4988	27.0599	221.237	31.6001	2675.68	0.669162
37.95	0.293995	4.74268e-33	1.22917e-34	8.59622e-08	6.81462e-62	1.48437e-06	6.33817e-08	6.33817e-08	6.33817e-08	0.164122	218.862	189.995	1908.57	33.4221	26.2692	10.5077	27.0808	221.429	31.6537	2677.79	0.669689
38	0.293521	4.29968e-33	1.10901e-34	8.41392e-08	5.66048e-62	1.45835e-06	6.20127e-08	6.20127e-08	6.20127e-08	0.163732	219.009	190.126	1910.08	33.4472	26.2913	10.5165	27.1016	221.62	31.7073	2679.89	0.670216
38.05	0.293048	3.89806e-33	1.00059e-34	8.23548e-08	4.70181e-62	1.43279e-06	6.06732e-08	6.06732e-08	6.06732e-08	0.163343	219.155	190.256	1911.58	33.4723	26.3134	10.5254	27.1224	221.811	31.7608	2682	0.670742
38.1	0.292576	3.53396e-33	9.02777e-35	8.06083e-08	3.9055e-62	1.40768e-06	5.93627e-08	5.93627e-08	5.93627e-08	0.162954	219.302	190.386	1913.08	33.4973	26.3354	10.5342	27.1432	222.001	31.8144	2684.1	0.671267
38.15	0.292104	3.20386e-33	8.14522e-35	7.88989e-08	3.24406e-62	1.38301e-06	5.80804e-08	5.80804e-08	5.80804e-08	0.162567	219.448	190.516	1914.58	33.5223	26.3575	10.543	27.1639	222.191	31.8679	2686.19	0.671792
38.2	0.291633	2.9046e-33	7.34895e-35	7.72256e-08	2.69464e-62	1.35877e-06	5.68259e-08	5.68259e-08	5.68259e-08	0.16218	219.594	190.646	1916.08	33.5472	26.3794	10.5518	27.1846	222.381	31.9213	2688.29	0.672315
38.25	0.291163	2.63329e-33	6.63052e-35	7.55879e-08	2.23827e-62	1.33495e-06	5.55985e-08	5.55985e-08	5.55985e-08	0.161794	219.739	190.775	1917.58	33.5721	26.4014	10.5606	27.2052	222.571	31.9747	2690.38	0.672838
38.3	0.290694	2.38732e-33	5.98232e-35	7.39849e-08	1.85919e-62	1.31156e-06	5.43975e-08	5.43975e-08	5.43975e-08	0.16141	219.885	190.904	1919.07	33.597	26.4233	10.5693	27.2258	222.76	32.0281	2692.46	0.67336
38.35	0.290226	2.16433e-33	5.39749e-35	7.24159e-08	1.54431e-62	1.28857e-06	5.32225e-08	5.32225e-08	5.32225e-08	0.161026	220.03	191.034	1920.56	33.6218	26.4452	10.5781	27.2464	222.949	32.0815	2694.55	0.673881
38.4	0.289758	1.96217e-33	4.86983e-35	7.08802e-08	1.28276e-62	1.26599e-06	5.20729e-08	5.20729e-08	5.20729e-08	0.160643	220.175	191.162	1922.05	33.6466	26.467	10.5868	27.267	223.138	32.1349	2696.63	0.674401
38.45	0.289291	1.77889e-33	4.39376e-35	6.9377e-08	1.06551e-62	1.2438e-06	5.09481e-08	5.09481e-08	5.09481e-08	0.160261	220.32	191.291	1923.54	33.6713	26.4888	10.5955	27.2875	223.326	32.1882	2698.7	0.67492
38.5	0.288825	1.61273e-33	3.96423e-35	6.79057e-08	8.85054e-63	1.222e-06	4.98477e-08	4.98477e-08	4.98477e-08	0.15988	220.464	191.42	1925.02	33.696	26.5106	10.6042	27.308	223.514	32.2415	2700.78	0.675439
38.55	0.288359	1.46209e-33	3.57669e-35	6.64656e-08	7.3516e-63	1.20058e-06	4.8771e-08	4.8771e-08	4.8771e-08	0.1595	220.609	191.548	1926.5	33.7207	26.5324	10.6129	27.3284	223.702	32.2947	2702.85	0.675956
38.6	0.287895	1.32552e-33	3.22703e-35	6.50561e-08	6.10651e-63	1.17954e-06	4.77175e-08	4.77175e-08	4.77175e-08	0.15912	220.753	191.676	1927.98	33.7453	26.5541	10.6216	27.3489	223.889	32.348	2704.91	0.676473
38.65	0.287431	1.20171e-33	2.91156e-35	6.36764e-08	5.0723e-63	1.15887e-06	4.66868e-08	4.66868e-08	4.66868e-08	0.158742	220.897	191.804	1929.45	33.7699	26.5757	10.6303	27.3692	224.076	32.4012	2706.98	0.676989
38.7	0.286967	1.08946e-33	2.62693e-35	6.2326e-08	4.21324e-63	1.13856e-06	4.56784e-08	4.56784e-08	4.56784e-08	0.158364	221.04	191.931	1930.93	33.7945	26.5974	10.6389	27.3896	224.263	32.4543	2709.04	0.677505
38.75	0.286505	9.87695e-34	2.37012e-35	6.10043e-08	3.49968e-63	1.1186e-06	4.46917e-08	4.46917e-08	4.46917e-08	0.157988	221.184	192.059	1932.4	33.819	26.619	10.6476	27.4099	224.45	32.5075	2711.09	0.678019
38.8	0.286043	8.95437e-34	2.13842e-35	5.97105e-08	2.90697e-63	1.099e-06	4.37264e-08	4.37264e-08	4.37264e-08	0.157612	221.327	192.186	1933.87	33.8434	26.6405	10.6562	27.4302	224.636	32.5606	2713.15	0.678533
38.85	0.285582	8.11797e-34	1.92937e-35	5.84442e-08	2.41463e-63	1.07973e-06	4.27819e-08	4.27819e-08	4.27819e-08	0.157237	221.47	192.313	1935.34	33.8679	26.6621	10.6648	27.4505	224.822	32.6137	2715.2	0.679045
38.9	0.285122	7.3597e-34	1.74075e-35	5.72048e-08	2.00569e-63	1.06081e-06	4.18578e-08	4.18578e-08	4.18578e-08	0.156863	221.612	192.44	1936.8	33.8922	26.6836	10.6734	27.4707	225.007	32.6667	2717.25	0.679557
38.95	0.284662	6.67225e-34	1.57058e-35	5.59917e-08	1.666e-63	1.04222e-06	4.09537e-08	4.09537e-08	4.09537e-08	0.15649	221.755	192.566	1938.26	33.9166	26.705	10.682	27.4909	225.193	32.7197	2719.29	0.680069
39	0.284204	6.04902e-34	1.41704e-35	5.48042e-08	1.38384e-63	1.02395e-06	4.00691e-08	4.00691e-08	4.00691e-08	0.156118	221.897	192.693	1939.72	33.9409	26.7264	10.6906	27.511	225.378	32.7727	2721.33	0.680579
39.05	0.283746	5.484e-34	1.27851e-35	5.3642e-08	1.14947e-63	1.00601e-06	3.92036e-08	3.92036e-08	3.92036e-08	0.155747	222.039	192.819	1941.18	33.9652	26.7478	10.6991	27.5312	225.562	32.8257	2723.37	0.681089
39.1	0.283288	4.97175e-34	1.15352e-35	5.25044e-08	9.54794e-64	9.88374e-07	3.83568e-08	3.83568e-08	3.83568e-08	0.155376	222.181	192.945	1942.63	33.9894	26.7692	10.7077	27.5513	225.747	32.8786	2725.4	0.681597
39.15	0.282832	4.50736e-34	1.04075e-35	5.13909e-08	7.93088e-64	9.71051e-07	3.75283e-08	3.75283e-08	3.75283e-08	0.155007	222.322	193.071	1944.09	34.0136	26.7905	10.7162	27.5713	225.931	32.9315	2727.43	0.682105
39.2	0.282376	4.08634e-34	9.39011e-36	5.03011e-08	6.58769e-64	9.54032e-07	3.67176e-08	3.67176e-08	3.67176e-08	0.154638	222.463	193.196	1945.54	34.0377	26.8118	10.7247	27.5914	226.115	32.9844	2729.46	0.682612
39.25	0.281921	3.70465e-34	8.47214e-36	4.92343e-08	5.47198e-64	9.37312e-07	3.59245e-08	3.59245e-08	3.59245e-08	0.154271	222.605	193.322	1946.99	34.0619	26.8331	10.7332	27.6114	226.298	33.0372	2731.49	0.683119
39.3	0.281467	3.35861e-34	7.64391e-36	4.81902e-08	4.54523e-64	9.20884e-07	3.51486e-08	3.51486e-08	3.51486e-08	0.153904	222.745	193.447	1948.43	34.0859	26.8543	10.7417	27.6313	226.482	33.09	2733.51	0.683624
39.35	0.281013	3.04489e-34	6.89664e-36	4.71682e-08	3.77544e-64	9.04744e-07	3.43894e-08	3.43894e-08	3.43894e-08	0.153538	222.886	193.572	1949.87	34.11	26.8755	10.7502	27.6513	226.665	33.1428	2735.53	0.684129
39.4	0.28056	2.76048e-34	6.22243e-36	4.61679e-08	3.13603e-64	8.88887e-07	3.36465e-08	3.36465e-08	3.36465e-08	0.153173	223.026	193.697	1951.32	34.134	26.8966	10.7586	27.6712	226.847	33.1955	2737.54	0.684633
39.45	0.280108	2.50263e-34	5.61413e-36	4.51888e-08	2.6049e-64	8.73308e-07	3.29198e-08	3.29198e-08	3.29198e-08	0.152808	223.167	193.821	1952.75	34.1579	26.9177	10.7671	27.691	227.03	33.2483	2739.55	0.685136
39.5	0.279656	2.26887e-34	5.06529e-36	4.42305e-08	2.16373e-64	8.58002e-07	3.22087e-08	3.22087e-08	3.22087e-08	0.152445	223.307	193.946	1954.19	34.1818	26.9388	10.7755	27.7109	227.212	33.3009	2741.56	0.685639
39.55	0.279206	2.05694e-34	4.57011e-36	4.32925e-08	1.79728e-64	8.42964e-07	3.1513e-08	3.1513e-08	3.1513e-08	0.152082	223.446	194.07	1955.62	34.2057	26.9599	10.7839	27.7307	227.393	33.3536	2743.57	0.68614
39.6	0.278756	1.86481e-34	4.12334e-36	4.23744e-08	1.49288e-64	8.2819e-07	3.08323e-08	3.08323e-08	3.08323e-08	0.151721	223.586	194.194	1957.06	34.2296	26.9809	10.7924	27.7504	227.575	33.4062	2745.57	0.686641
39.65	0.278307	1.69062e-34	3.72024e-36	4.14758e-08	1.24005e-64	8.13675e-07	3.01663e-08	3.01663e-08	3.01663e-08	0.15136	223.725	194.318	1958.49	34.2534	27.0019	10.8007	27.7702	227.756	33.4588	2747.57	0.687141
39.7	0.277858	1.53271e-34	3.35655e-36	4.05962e-08	1.03003e-64	7.99414e-07	2.95147e-08	2.95147e-08	2.95147e-08	0.151	223.864	194.441	1959.91	34.2771	27.0228	10.8091	27.7899	227.937	33.5114	2749.57	0.68764
39.75	0.27741	1.38954e-34	3.02842e-36	3.97352e-08	8.55581e-65	7.85403e-07	2.88772e-08	2.88772e-08	2.88772e-08	0.150641	224.003	194.565	1961.34	34.3009	27.0437	10.8175	27.8096	228.118	33.5639	2751.56	0.688138
39.8	0.276963	1.25975e-34	2.73236e-36	3.88926e-08	7.10678e-65	7.71638e-07	2.82535e-08	2.82535e-08	2.82535e-08	0.150283	224.141	194.688	1962.76	34.3245	27.0646	10.8258	27.8292	228.298	33.6164	2753.55	0.688636
39.85	0.276517	1.14208e-34	2.46525e-36	3.80678e-08	5.90316e-65	7.58114e-07	2.76432e-08	2.76432e-08	2.76432e-08	0.149925	224.28	194.811	1964.18	34.3482	27.0855	10.8342	27.8488	228.478	33.6689	2755.53	0.689133
39.9	0.276071	1.0354e-34	2.22425e-36	3.72605e-08	4.90339e-65	7.44827e-07	2.70461e-08	2.70461e-08	2.70461e-08	0.149569	224.418	194.934	1965.6	34.3718	27.1063	10.8425	27.8684	228.658	33.7213	2757.52	0.689629
39.95	0.275626	9.38687e-35	2.0068e-36	3.64703e-08	4.07294e-65	7.31773e-07	2.64619e-08	2.64619e-08	2.64619e-08	0.149213	224.556	195.056	1967.01	34.3954	27.127	10.8508	27.888	228.837	33.7737	2759.5	0.690124
40	0.275182	8.51007e-35	1.81062e-36	3.56968e-08	3.38314e-65	7.18947e-07	2.58903e-08	2.58903e-08	2.58903e-08	0.148858	224.694	195.179	1968.43	34.4189	27.1478	10.8591	27.9075	229.016	33.8261	2761.47	0.690618
40.05	0.274739	7.71517e-35	1.63361e-36	3.49398e-08	2.81016e-65	7.06347e-07	2.53311e-08	2.53311e-08	2.53311e-08	0.148504	224.831	195.301	1969.84	34.4424	27.1685	10.8674	27.927	229.195	33.8784	2763.45	0.691112
40.1	0.274296	6.99452e-35	1.47391e-36	3.41988e-08	2.33422e-65	6.93967e-07	2.47839e-08	2.47839e-08	2.47839e-08	0.148151	224.968	195.423	1971.25	34.4659	27.1892	10.8757	27.9464	229.374	33.9307	2765.42	0.691605
40.15	0.273854	6.34118e-35	1.32982e-36	3.34736e-08	1.9389e-65	6.81804e-07	2.42486e-08	2.42486e-08	2.42486e-08	0.147799	225.105	195.545	1972.65	34.4893	27.2098	10.8839	27.9659	229.552	33.983	2767.39	0.692097
40.2	0.273412	5.74887e-35	1.19982e-36	3.27637e-08	1.61052e-65	6.69855e-07	2.37248e-08	2.37248e-08	2.37248e-08	0.147447	225.242	195.666	1974.06	34.5127	27.2304	10.8922	27.9853	229.73	34.0352	2769.35	0.692588
40.25	0.272972	5.21189e-35	1.08253e-36	3.20689e-08	1.33776e-65	6.58114e-07	2.32124e-08	2.32124e-08	2.32124e-08	0.147096	225.379	195.788	1975.46	34.536	27.251	10.9004	28.0046	229.908	34.0874	2771.31	0.693079
40.3	0.272532	4.72506e-35	9.767e-37	3.13888e-08	1.11119e-65	6.4658e-07	2.2711e-08	2.2711e-08	2.2711e-08	0.146747	225.515	195.909	1976.86	34.5593	27.2716	10.9086	28.0239	230.085	34.1396	2773.27	0.693569
40.35	0.272093	4.28371e-35	8.81218e-37	3.07231e-08	9.22998e-66	6.35248e-07	2.22204e-08	2.22204e-08	2.22204e-08	0.146398	225.651	196.03	1978.26	34.5826	27.2921	10.9168	28.0432	230.262	34.1918	2775.23	0.694058
40.4	0.271654	3.88358e-35	7.9507e-37	3.00716e-08	7.66677e-66	6.24114e-07	2.17405e-08	2.17405e-08	2.17405e-08	0.14605	225.787	196.151	1979.65	34.6059	27.3126	10.925	28.0625	230.439	34.2439	2777.18	0.694546
40.45	0.271216	3.52083e-35	7.17345e-37	2.94338e-08	6.36831e-66	6.13176e-07	2.12709e-08	2.12709e-08	2.12709e-08	0.145702	225.923	196.271	1981.04	34.6291	27.333	10.9332	28.0818	230.616	34.296	2779.13	0.695033
40.5	0.270779	3.19196e-35	6.47217e-37	2.88096e-08	5.28976e-66	6.02429e-07	2.08114e-08	2.08114e-08	2.08114e-08	0.145356	226.058	196.392	1982.44	34.6522	27.3534	10.9414	28.101	230.792	34.348	2781.07	0.69552
40.55	0.270343	2.89381e-35	5.83946e-37	2.81987e-08	4.39387e-66	5.9187e-07	2.03619e-08	2.03619e-08	2.03619e-08	0.14501	226.194	196.512	1983.82	34.6753	27.3738	10.9495	28.1201	230.968	34.4	2783.02	0.696006
40.6	0.269907	2.62351e-35	5.26859e-37	2.76006e-08	3.64972e-66	5.81497e-07	1.99221e-08	1.99221e-08	1.99221e-08	0.144665	226.329	196.632	1985.21	34.6984	27.3942	10.9577	28.1393	231.144	34.452	2784.96	0.696491
40.65	0.269472	2.37845e-35	4.75354e-37	2.70153e-08	3.03159e-66	5.71305e-07	1.94918e-08	1.94918e-08	1.94918e-08	0.144321	226.464	196.752	1986.59	34.7215	27.4145	10.9658	28.1584	231.319	34.504	2786.89	0.696975
40.7	0.269038	2.15629e-35	4.28883e-37	2.64424e-08	2.51816e-66	5.61293e-07	1.90707e-08	1.90707e-08	1.90707e-08	0.143978	226.598	196.871	1987.98	34.7445	27.4348	10.9739	28.1775	231.494	34.5559	2788.83	0.697459
40.75	0.268604	1.95488e-35	3.86956e-37	2.58816e-08	2.09167e-66	5.51455e-07	1.86588e-08	1.86588e-08	1.86588e-08	0.143636	226.733	196.991	1989.36	34.7675	27.455	10.982	28.1965	231.669	34.6078	2790.76	0.697942
40.8	0.268171	1.77228e-35	3.49127e-37	2.53328e-08	1.73742e-66	5.4179e-07	1.82558e-08	1.82558e-08	1.82558e-08	0.143294	226.867	197.11	1990.73	34.7904	27.4752	10.9901	28.2156	231.844	34.6596	2792.68	0.698424
40.85	0.267739	1.60673e-35	3.14997e-37	2.47955e-08	1.44317e-66	5.32294e-07	1.78614e-08	1.78614e-08	1.78614e-08	0.142953	227.001	197.229	1992.11	34.8133	27.4954	10.9982	28.2346	232.018	34.7114	2794.61	0.698905
40.9	0.267308	1.45665e-35	2.84203e-37	2.42697e-08	1.19875e-66	5.22965e-07	1.74756e-08	1.74756e-08	1.74756e-08	0.142613	227.135	197.348	1993.48	34.8362	27.5156	11.0062	28.2535	232.192	34.7632	2796.53	0.699386
40.95	0.266877	1.32059e-35	2.56419e-37	2.3755e-08	9.95728e-67	5.13799e-07	1.70982e-08	1.70982e-08	1.70982e-08	0.142274	227.268	197.467	1994.85	34.859	27.5357	11.0143	28.2724	232.366	34.815	2798.45	0.699865
41	0.266447	1.19724e-35	2.31352e-37	2.32512e-08	8.27089e-67	5.04794e-07	1.67288e-08	1.67288e-08	1.67288e-08	0.141936	227.402	197.585	1996.22	34.8818	27.5558	11.0223	28.2913	232.539	34.8667	2800.36	0.700344
41.05	0.266017	1.08541e-35	2.08735e-37	2.27581e-08	6.87012e-67	4.95947e-07	1.63675e-08	1.63675e-08	1.63675e-08	0.141598	227.535	197.704	1997.59	34.9045	27.5758	11.0303	28.3102	232.712	34.9184	2802.28	0.700823
41.1	0.265589	9.84025e-36	1.88329e-37	2.22755e-08	5.70658e-67	4.87255e-07	1.6014e-08	1.6014e-08	1.6014e-08	0.141261	227.668	197.822	1998.95	34.9272	27.5958	11.0383	28.3291	232.885	34.97	2804.19	0.7013
41.15	0.265161	8.92111e-36	1.69918e-37	2.18031e-08	4.7401e-67	4.78715e-07	1.56681e-08	1.56681e-08	1.56681e-08	0.140926	227.8	197.94	2000.31	34.9499	27.6158	11.0463	28.3479	233.058	35.0217	2806.09	0.701777
41.2	0.264733	8.08781e-36	1.53307e-37	2.13407e-08	3.9373e-67	4.70325e-07	1.53296e-08	1.53296e-08	1.53296e-08	0.14059	227.933	198.058	2001.67	34.9726	27.6358	11.0543	28.3666	233.23	35.0733	2808	0.702253
41.25	0.264307	7.33236e-36	1.3832e-37	2.08881e-08	3.27047e-67	4.62082e-07	1.49985e-08	1.49985e-08	1.49985e-08	0.140256	228.065	198.175	2003.03	34.9952	27.6557	11.0623	28.3854	233.402	35.1248	2809.9	0.702728
41.3	0.263881	6.64746e-36	1.24798e-37	2.04452e-08	2.71658e-67	4.53983e-07	1.46745e-08	1.46745e-08	1.46745e-08	0.139922	228.197	198.292	2004.39	35.0177	27.6756	11.0702	28.4041	233.574	35.1763	2811.79	0.703203
41.35	0.263455	6.02654e-36	1.12598e-37	2.00116e-08	2.25649e-67	4.46026e-07	1.43576e-08	1.43576e-08	1.43576e-08	0.13959	228.329	198.41	2005.74	35.0403	27.6955	11.0782	28.4228	233.746	35.2278	2813.69	0.703676
41.4	0.263031	5.46362e-36	1.0159e-37	1.95872e-08	1.87433e-67	4.38209e-07	1.40474e-08	1.40474e-08	1.40474e-08	0.139258	228.46	198.527	2007.09	35.0628	27.7153	11.0861	28.4415	233.917	35.2793	2815.58	0.704149
41.45	0.262607	4.95328e-36	9.16587e-38	1.91718e-08	1.55689e-67	4.30529e-07	1.3744e-08	1.3744e-08	1.3744e-08	0.138927	228.592	198.643	2008.44	35.0852	27.7351	11.094	28.4601	234.088	35.3307	2817.47	0.704621
41.5	0.262184	4.49061e-36	8.26981e-38	1.87652e-08	1.29321e-67	4.22983e-07	1.34471e-08	1.34471e-08	1.34471e-08	0.138596	228.723	198.76	2009.78	35.1077	27.7549	11.1019	28.4787	234.259	35.3821	2819.35	0.705093
41.55	0.261761	4.07116e-36	7.46136e-38	1.83673e-08	1.07419e-67	4.1557e-07	1.31567e-08	1.31567e-08	1.31567e-08	0.138267	228.854	198.876	2011.13	35.1301	27.7746	11.1098	28.4972	234.429	35.4334	2821.23	0.705564
41.6	0.261339	3.69088e-36	6.73194e-38	1.79777e-08	8.92262e-68	4.08286e-07	1.28725e-08	1.28725e-08	1.28725e-08	0.137938	228.985	198.993	2012.47	35.1524	27.7943	11.1177	28.5158	234.599	35.4848	2823.11	0.706034
41.65	0.260918	3.34613e-36	6.07383e-38	1.75965e-08	7.41146e-68	4.01131e-07	1.25945e-08	1.25945e-08	1.25945e-08	0.13761	229.115	199.109	2013.81	35.1747	27.814	11.1256	28.5343	234.769	35.536	2824.99	0.706503
41.7	0.260498	3.03358e-36	5.48006e-38	1.72233e-08	6.15624e-68	3.941e-07	1.23224e-08	1.23224e-08	1.23224e-08	0.137283	229.246	199.225	2015.15	35.197	27.8336	11.1334	28.5528	234.939	35.5873	2826.86	0.706971
41.75	0.260078	2.75022e-36	4.94433e-38	1.68581e-08	5.1136e-68	3.87193e-07	1.20563e-08	1.20563e-08	1.20563e-08	0.136956	229.376	199.34	2016.49	35.2192	27.8532	11.1413	28.5712	235.108	35.6385	2828.73	0.707439
41.8	0.259659	2.49333e-36	4.46097e-38	1.65005e-08	4.24755e-68	3.80407e-07	1.17958e-08	1.17958e-08	1.17958e-08	0.13663	229.506	199.456	2017.82	35.2415	27.8728	11.1491	28.5896	235.277	35.6897	2830.6	0.707906
41.85	0.25924	2.26044e-36	4.02487e-38	1.61506e-08	3.52818e-68	3.7374e-07	1.1541e-08	1.1541e-08	1.1541e-08	0.136305	229.636	199.571	2019.15	35.2636	27.8923	11.1569	28.608	235.446	35.7408	2832.46	0.708372
41.9	0.258823	2.0493e-36	3.6314e-38	1.58081e-08	2.93064e-68	3.67189e-07	1.12918e-08	1.12918e-08	1.12918e-08	0.135981	229.765	199.686	2020.48	35.2858	27.9119	11.1647	28.6264	235.614	35.7919	2834.33	0.708838
41.95	0.258405	1.85788e-36	3.2764e-38	1.54729e-08	2.4343e-68	3.60754e-07	1.10479e-08	1.10479e-08	1.10479e-08	0.135658	229.894	199.801	2021.81	35.3079	27.9313	11.1725	28.6447	235.782	35.843	2836.18	0.709303
42	0.257989	1.68434e-36	2.9561e-38	1.51447e-08	2.02202e-68	3.54431e-07	1.08092e-08	1.08092e-08	1.08092e-08	0.135335	230.023	199.916	2023.13	35.3299	27.9508	11.1803	28.663	235.95	35.8941	2838.04	0.709767
42.05	0.257573	1.52701e-36	2.66711e-38	1.48235e-08	1.67957e-68	3.48219e-07	1.05757e-08	1.05757e-08	1.05757e-08	0.135013	230.152	200.03	2024.45	35.352	27.9702	11.1881	28.6813	236.118	35.9451	2839.89	0.71023
42.1	0.257158	1.38438e-36	2.40637e-38	1.45092e-08	1.39511e-68	3.42116e-07	1.03473e-08	1.03473e-08	1.03473e-08	0.134692	230.281	200.145	2025.78	35.374	27.9896	11.1958	28.6995	236.285	35.9961	2841.74	0.710692
42.15	0.256744	1.25507e-36	2.17113e-38	1.42015e-08	1.15883e-68	3.3612e-07	1.01238e-08	1.01238e-08	1.01238e-08	0.134372	230.41	200.259	2027.09	35.3959	28.0089	11.2036	28.7177	236.453	36.047	2843.59	0.711154
42.2	0.25633	1.13784e-36	1.95888e-38	1.39003e-08	9.62569e-69	3.30229e-07	9.90513e-09	9.90513e-09	9.90513e-09	0.134052	230.538	200.373	2028.41	35.4178	28.0283	11.2113	28.7359	236.619	36.0979	2845.43	0.711615
42.25	0.255917	1.03155e-36	1.76738e-38	1.36055e-08	7.99546e-69	3.24441e-07	9.69118e-09	9.69118e-09	9.69118e-09	0.133734	230.666	200.487	2029.72	35.4397	28.0476	11.219	28.7541	236.786	36.1488	2847.27	0.712076
42.3	0.255504	9.352e-37	1.5946e-38	1.3317e-08	6.64133e-69	3.18755e-07	9.48185e-09	9.48185e-09	9.48185e-09	0.133416	230.794	200.6	2031.04	35.4616	28.0668	11.2267	28.7722	236.952	36.1996	2849.11	0.712535
42.35	0.255093	8.47845e-37	1.43871e-38	1.30346e-08	5.51654e-69	3.13168e-07	9.27704e-09	9.27704e-09	9.27704e-09	0.133098	230.921	200.714	2032.35	35.4834	28.0861	11.2344	28.7903	237.118	36.2504	2850.95	0.712994
42.4	0.254681	7.68651e-37	1.29807e-38	1.27581e-08	4.58225e-69	3.0768e-07	9.07665e-09	9.07665e-09	9.07665e-09	0.132782	231.049	200.827	2033.66	35.5052	28.1053	11.2421	28.8084	237.284	36.3012	2852.78	0.713453
42.45	0.254271	6.96854e-37	1.17117e-38	1.24876e-08	3.80619e-69	3.02287e-07	8.8806e-09	8.8806e-09	8.8806e-09	0.132466	231.176	200.94	2034.96	35.5269	28.1244	11.2498	28.8264	237.45	36.3519	2854.61	0.71391
42.5	0.253861	6.31763e-37	1.05668e-38	1.22228e-08	3.16156e-69	2.96989e-07	8.68878e-09	8.68878e-09	8.68878e-09	0.132151	231.303	201.053	2036.27	35.5487	28.1436	11.2574	28.8444	237.615	36.4026	2856.43	0.714367
42.55	0.253452	5.72752e-37	9.53375e-39	1.19635e-08	2.62611e-69	2.91784e-07	8.5011e-09	8.5011e-09	8.5011e-09	0.131837	231.43	201.166	2037.57	35.5703	28.1627	11.2651	28.8624	237.78	36.4533	2858.26	0.714823
42.6	0.253044	5.19253e-37	8.60173e-39	1.17098e-08	2.18135e-69	2.8667e-07	8.31747e-09	8.31747e-09	8.31747e-09	0.131523	231.557	201.278	2038.87	35.592	28.1818	11.2727	28.8803	237.945	36.5039	2860.08	0.715278
42.65	0.252636	4.70751e-37	7.76083e-39	1.14615e-08	1.81191e-69	2.81646e-07	8.13782e-09	8.13782e-09	8.13782e-09	0.13121	231.683	201.391	2040.16	35.6136	28.2008	11.2803	28.8983	238.109	36.5545	2861.89	0.715733
42.7	0.252229	4.2678e-37	7.00214e-39	1.12184e-08	1.50504e-69	2.7671e-07	7.96204e-09	7.96204e-09	7.96204e-09	0.130898	231.809	201.503	2041.46	35.6352	28.2198	11.2879	28.9161	238.274	36.6051	2863.71	0.716186
42.75	0.251822	3.86915e-37	6.31761e-39	1.09805e-08	1.25014e-69	2.7186e-07	7.79006e-09	7.79006e-09	7.79006e-09	0.130587	231.935	201.615	2042.75	35.6567	28.2388	11.2955	28.934	238.437	36.6556	2865.52	0.71664
42.8	0.251416	3.50775e-37	5.7e-39	1.07477e-08	1.03842e-69	2.67095e-07	7.62179e-09	7.62179e-09	7.62179e-09	0.130277	232.061	201.727	2044.04	35.6782	28.2578	11.3031	28.9518	238.601	36.7061	2867.33	0.717092
42.85	0.251011	3.1801e-37	5.14277e-39	1.05197e-08	8.62548e-70	2.62414e-07	7.45716e-09	7.45716e-09	7.45716e-09	0.129967	232.187	201.838	2045.33	35.6997	28.2767	11.3107	28.9696	238.765	36.7565	2869.14	0.717544
42.9	0.250607	2.88306e-37	4.64002e-39	1.02966e-08	7.16465e-70	2.57815e-07	7.29609e-09	7.29609e-09	7.29609e-09	0.129658	232.312	201.95	2046.62	35.7211	28.2956	11.3182	28.9874	238.928	36.807	2870.94	0.717995
42.95	0.250203	2.61376e-37	4.18641e-39	1.00783e-08	5.95123e-70	2.53296e-07	7.13849e-09	7.13849e-09	7.13849e-09	0.129349	232.437	202.061	2047.91	35.7425	28.3144	11.3258	29.0052	239.091	36.8573	2872.74	0.718445
43	0.2498	2.36962e-37	3.77715e-39	9.86455e-09	4.94332e-70	2.48857e-07	6.9843e-09	6.9843e-09	6.9843e-09	0.129042	232.562	202.172	2049.19	35.7639	28.3333	11.3333	29.0229	239.253	36.9077	2874.54	0.718894
43.05	0.249397	2.14828e-37	3.4079e-39	9.65535e-09	4.1061e-70	2.44495e-07	6.83344e-09	6.83344e-09	6.83344e-09	0.128735	232.687	202.283	2050.47	35.7852	28.3521	11.3408	29.0406	239.416	36.958	2876.33	0.719343
43.1	0.248995	1.94761e-37	3.07474e-39	9.45058e-09	3.41069e-70	2.4021e-07	6.68583e-09	6.68583e-09	6.68583e-09	0.128429	232.812	202.394	2051.75	35.8065	28.3708	11.3483	29.0582	239.578	37.0083	2878.12	0.719791
43.15	0.248594	1.76569e-37	2.77416e-39	9.25016e-09	2.83304e-70	2.36e-07	6.54142e-09	6.54142e-09	6.54142e-09	0.128123	232.936	202.504	2053.03	35.8278	28.3896	11.3558	29.0759	239.74	37.0585	2879.91	0.720239
43.2	0.248193	1.60077e-37	2.50296e-39	9.05399e-09	2.35323e-70	2.31864e-07	6.40013e-09	6.40013e-09	6.40013e-09	0.127819	233.06	202.615	2054.3	35.849	28.4083	11.3633	29.0935	239.901	37.1087	2881.7	0.720685
43.25	0.247793	1.45124e-37	2.25827e-39	8.86199e-09	1.95468e-70	2.278e-07	6.26188e-09	6.26188e-09	6.26188e-09	0.127515	233.184	202.725	2055.57	35.8702	28.427	11.3708	29.1111	240.062	37.1589	2883.48	0.721131
43.3	0.247394	1.31569e-37	2.0375e-39	8.67405e-09	1.62363e-70	2.23807e-07	6.12663e-09	6.12663e-09	6.12663e-09	0.127211	233.308	202.835	2056.84	35.8913	28.4456	11.3783	29.1286	240.223	37.209	2885.26	0.721577
43.35	0.246995	1.19279e-37	1.83832e-39	8.4901e-09	1.34865e-70	2.19885e-07	5.99429e-09	5.99429e-09	5.99429e-09	0.126909	233.432	202.945	2058.11	35.9125	28.4642	11.3857	29.1461	240.384	37.2591	2887.04	0.722021
43.4	0.246597	1.08138e-37	1.6586e-39	8.31005e-09	1.12024e-70	2.16031e-07	5.86481e-09	5.86481e-09	5.86481e-09	0.126607	233.555	203.055	2059.38	35.9336	28.4828	11.3931	29.1636	240.545	37.3092	2888.82	0.722465
43.45	0.2462	9.8037e-38	1.49646e-39	8.13381e-09	9.30515e-71	2.12245e-07	5.73813e-09	5.73813e-09	5.73813e-09	0.126306	233.678	203.164	2060.64	35.9546	28.5014	11.4006	29.1811	240.705	37.3592	2890.59	0.722908
43.5	0.245803	8.88796e-38	1.35017e-39	7.96132e-09	7.72921e-71	2.08525e-07	5.61419e-09	5.61419e-09	5.61419e-09	0.126006	233.801	203.273	2061.91	35.9756	28.5199	11.408	29.1985	240.865	37.4092	2892.36	0.723351
43.55	0.245407	8.05777e-38	1.21817e-39	7.79248e-09	6.42017e-71	2.0487e-07	5.49292e-09	5.49292e-09	5.49292e-09	0.125706	233.924	203.383	2063.17	35.9966	28.5384	11.4154	29.2159	241.025	37.4591	2894.12	0.723793
43.6	0.245011	7.30512e-38	1.09909e-39	7.62722e-09	5.33284e-71	2.0128e-07	5.37427e-09	5.37427e-09	5.37427e-09	0.125407	234.047	203.492	2064.42	36.0176	28.5569	11.4228	29.2333	241.184	37.5091	2895.89	0.724234
43.65	0.244616	6.62277e-38	9.9164e-40	7.46547e-09	4.42965e-71	1.97752e-07	5.25819e-09	5.25819e-09	5.25819e-09	0.125109	234.169	203.6	2065.68	36.0385	28.5753	11.4301	29.2507	241.344	37.5589	2897.65	0.724674
43.7	0.244222	6.00416e-38	8.94698e-40	7.30715e-09	3.67944e-71	1.94286e-07	5.14461e-09	5.14461e-09	5.14461e-09	0.124811	234.291	203.709	2066.93	36.0594	28.5938	11.4375	29.268	241.503	37.6088	2899.41	0.725114
43.75	0.243828	5.44333e-38	8.07232e-40	7.15219e-09	3.05628e-71	1.90881e-07	5.03349e-09	5.03349e-09	5.03349e-09	0.124514	234.413	203.817	2068.19	36.0803	28.6121	11.4449	29.2853	241.661	37.6586	2901.16	0.725553
43.8	0.243436	4.93488e-38	7.28318e-40	7.00051e-09	2.53866e-71	1.87535e-07	4.92477e-09	4.92477e-09	4.92477e-09	0.124218	234.535	203.926	2069.44	36.1011	28.6305	11.4522	29.3025	241.82	37.7084	2902.91	0.725991
43.85	0.243043	4.47393e-38	6.57118e-40	6.85205e-09	2.10871e-71	1.84249e-07	4.81839e-09	4.81839e-09	4.81839e-09	0.123923	234.657	204.034	2070.69	36.1219	28.6488	11.4595	29.3198	241.978	37.7581	2904.66	0.726428
43.9	0.242652	4.05603e-38	5.92878e-40	6.70674e-09	1.75157e-71	1.81019e-07	4.71431e-09	4.71431e-09	4.71431e-09	0.123628	234.778	204.142	2071.93	36.1426	28.6671	11.4668	29.337	242.136	37.8078	2906.41	0.726865
43.95	0.24226	3.67717e-38	5.34919e-40	6.56451e-09	1.45492e-71	1.77847e-07	4.61248e-09	4.61248e-09	4.61248e-09	0.123334	234.899	204.25	2073.18	36.1633	28.6854	11.4741	29.3542	242.294	37.8575	2908.15	0.727301
44	0.24187	3.3337e-38	4.82625e-40	6.42529e-09	1.20851e-71	1.7473e-07	4.51285e-09	4.51285e-09	4.51285e-09	0.123041	235.02	204.357	2074.42	36.184	28.7036	11.4814	29.3713	242.451	37.9071	2909.89	0.727737
44.05	0.24148	3.02231e-38	4.35444e-40	6.28903e-09	1.00384e-71	1.71667e-07	4.41538e-09	4.41538e-09	4.41538e-09	0.122748	235.141	204.464	2075.66	36.2047	28.7218	11.4887	29.3885	242.608	37.9567	2911.63	0.728172
44.1	0.241091	2.74e-38	3.92875e-40	6.15566e-09	8.33825e-72	1.68659e-07	4.32e-09	4.32e-09	4.32e-09	0.122456	235.262	204.572	2076.9	36.2253	28.74	11.496	29.4056	242.765	38.0062	2913.37	0.728606
44.15	0.240703	2.48407e-38	3.54468e-40	6.02511e-09	6.92606e-72	1.65703e-07	4.22669e-09	4.22669e-09	4.22669e-09	0.122165	235.382	204.679	2078.13	36.2459	28.7581	11.5033	29.4226	242.922	38.0558	2915.1	0.729039
44.2	0.240315	2.25204e-38	3.19815e-40	5.89734e-09	5.75305e-72	1.62798e-07	4.13539e-09	4.13539e-09	4.13539e-09	0.121875	235.502	204.786	2079.37	36.2664	28.7763	11.5105	29.4397	243.079	38.1052	2916.83	0.729472
44.25	0.239927	2.04168e-38	2.8855e-40	5.77227e-09	4.7787e-72	1.59945e-07	4.04607e-09	4.04607e-09	4.04607e-09	0.121585	235.623	204.892	2080.6	36.287	28.7943	11.5177	29.4567	243.235	38.1547	2918.56	0.729904
44.3	0.239541	1.85098e-38	2.60342e-40	5.64986e-09	3.96937e-72	1.57142e-07	3.95867e-09	3.95867e-09	3.95867e-09	0.121296	235.742	204.999	2081.83	36.3075	28.8124	11.525	29.4737	243.391	38.2041	2920.28	0.730335
44.35	0.239155	1.67808e-38	2.34891e-40	5.53004e-09	3.29711e-72	1.54388e-07	3.87317e-09	3.87317e-09	3.87317e-09	0.121007	235.862	205.105	2083.06	36.3279	28.8304	11.5322	29.4907	243.546	38.2535	2922.01	0.730766
44.4	0.238769	1.52134e-38	2.11928e-40	5.41276e-09	2.7387e-72	1.51682e-07	3.78951e-09	3.78951e-09	3.78951e-09	0.120719	235.982	205.211	2084.28	36.3483	28.8484	11.5394	29.5076	243.702	38.3028	2923.73	0.731196
44.45	0.238384	1.37923e-38	1.9121e-40	5.29798e-09	2.27487e-72	1.49023e-07	3.70765e-09	3.70765e-09	3.70765e-09	0.120432	236.101	205.317	2085.51	36.3687	28.8664	11.5466	29.5245	243.857	38.3521	2925.44	0.731625
44.5	0.238	1.2504e-38	1.72517e-40	5.18562e-09	1.88959e-72	1.46412e-07	3.62757e-09	3.62757e-09	3.62757e-09	0.120146	236.22	205.423	2086.73	36.3891	28.8843	11.5537	29.5414	244.012	38.4013	2927.16	0.732054
44.55	0.237617	1.13361e-38	1.55652e-40	5.07565e-09	1.56957e-72	1.43846e-07	3.54921e-09	3.54921e-09	3.54921e-09	0.11986	236.339	205.529	2087.95	36.4094	28.9023	11.5609	29.5583	244.167	38.4506	2928.87	0.732482
44.6	0.237234	1.02772e-38	1.40436e-40	4.96801e-09	1.30374e-72	1.41324e-07	3.47255e-09	3.47255e-09	3.47255e-09	0.119575	236.458	205.635	2089.17	36.4297	28.9201	11.5681	29.5751	244.321	38.4998	2930.58	0.732909
44.65	0.236851	9.31725e-39	1.26707e-40	4.86265e-09	1.08294e-72	1.38848e-07	3.39754e-09	3.39754e-09	3.39754e-09	0.119291	236.576	205.74	2090.39	36.45	28.938	11.5752	29.5919	244.475	38.5489	2932.28	0.733336
44.7	0.23647	8.44696e-39	1.1432e-40	4.75953e-09	8.99527e-73	1.36414e-07	3.32415e-09	3.32415e-09	3.32415e-09	0.119007	236.694	205.845	2091.6	36.4702	28.9558	11.5823	29.6087	244.629	38.598	2933.99	0.733762
44.75	0.236089	7.65795e-39	1.03144e-40	4.65859e-09	7.47181e-73	1.34023e-07	3.25235e-09	3.25235e-09	3.25235e-09	0.118724	236.813	205.95	2092.81	36.4904	28.9736	11.5895	29.6254	244.783	38.6471	2935.69	0.734187
44.8	0.235708	6.94265e-39	9.30607e-41	4.5598e-09	6.20637e-73	1.31674e-07	3.1821e-09	3.1821e-09	3.1821e-09	0.118442	236.931	206.055	2094.02	36.5105	28.9914	11.5966	29.6421	244.936	38.6961	2937.38	0.734612
44.85	0.235328	6.29416e-39	8.39632e-41	4.4631e-09	5.15525e-73	1.29366e-07	3.11337e-09	3.11337e-09	3.11337e-09	0.11816	237.048	206.16	2095.23	36.5307	29.0091	11.6037	29.6588	245.09	38.7451	2939.08	0.735035
44.9	0.234949	5.70624e-39	7.5755e-41	4.36845e-09	4.28214e-73	1.27099e-07	3.04612e-09	3.04612e-09	3.04612e-09	0.117879	237.166	206.264	2096.44	36.5508	29.0269	11.6107	29.6755	245.243	38.7941	2940.77	0.735459
44.95	0.23457	5.17324e-39	6.83492e-41	4.2758e-09	3.55691e-73	1.24871e-07	2.98032e-09	2.98032e-09	2.98032e-09	0.117599	237.283	206.368	2097.64	36.5708	29.0445	11.6178	29.6921	245.395	38.843	2942.46	0.735881
45	0.234192	4.69002e-39	6.16674e-41	4.18513e-09	2.9545e-73	1.22683e-07	2.91595e-09	2.91595e-09	2.91595e-09	0.117319	237.4	206.473	2098.85	36.5908	29.0622	11.6249	29.7087	245.548	38.8919	2944.15	0.736303
45.05	0.233815	4.25194e-39	5.56388e-41	4.09637e-09	2.45412e-73	1.20533e-07	2.85296e-09	2.85296e-09	2.85296e-09	0.11704	237.517	206.577	2100.05	36.6108	29.0798	11.6319	29.7253	245.7	38.9408	2945.83	0.736724
45.1	0.233438	3.85478e-39	5.01996e-41	4.0095e-09	2.03849e-73	1.1842e-07	2.79134e-09	2.79134e-09	2.79134e-09	0.116762	237.634	206.68	2101.25	36.6308	29.0974	11.639	29.7419	245.852	38.9896	2947.51	0.737145
45.15	0.233062	3.49472e-39	4.52921e-41	3.92447e-09	1.69324e-73	1.16345e-07	2.73105e-09	2.73105e-09	2.73105e-09	0.116484	237.751	206.784	2102.44	36.6507	29.115	11.646	29.7584	246.004	39.0383	2949.19	0.737565
45.2	0.232686	3.16829e-39	4.08644e-41	3.84124e-09	1.40647e-73	1.14306e-07	2.67205e-09	2.67205e-09	2.67205e-09	0.116207	237.867	206.888	2103.64	36.6706	29.1325	11.653	29.7749	246.155	39.0871	2950.87	0.737984
45.25	0.232311	2.87235e-39	3.68695e-41	3.75978e-09	1.16827e-73	1.12302e-07	2.61434e-09	2.61434e-09	2.61434e-09	0.115931	237.984	206.991	2104.83	36.6905	29.15	11.66	29.7914	246.306	39.1358	2952.54	0.738402
45.3	0.231937	2.60405e-39	3.32651e-41	3.68005e-09	9.70408e-74	1.10334e-07	2.55787e-09	2.55787e-09	2.55787e-09	0.115655	238.1	207.094	2106.02	36.7104	29.1675	11.667	29.8078	246.457	39.1845	2954.21	0.73882
45.35	0.231563	2.36081e-39	3.00132e-41	3.602e-09	8.06057e-74	1.084e-07	2.50262e-09	2.50262e-09	2.50262e-09	0.11538	238.215	207.197	2107.21	36.7302	29.185	11.674	29.8243	246.608	39.2331	2955.88	0.739238
45.4	0.23119	2.1403e-39	2.70791e-41	3.52562e-09	6.69542e-74	1.065e-07	2.44856e-09	2.44856e-09	2.44856e-09	0.115106	238.331	207.3	2108.4	36.7499	29.2024	11.681	29.8407	246.759	39.2817	2957.55	0.739654
45.45	0.230817	1.94038e-39	2.44318e-41	3.45085e-09	5.56146e-74	1.04634e-07	2.39567e-09	2.39567e-09	2.39567e-09	0.114832	238.447	207.402	2109.59	36.7697	29.2198	11.6879	29.857	246.909	39.3302	2959.21	0.74007
45.5	0.230445	1.75913e-39	2.20434e-41	3.37766e-09	4.61956e-74	1.028e-07	2.34393e-09	2.34393e-09	2.34393e-09	0.114559	238.562	207.505	2110.77	36.7894	29.2372	11.6949	29.8734	247.059	39.3787	2960.87	0.740485
45.55	0.230074	1.59482e-39	1.98884e-41	3.30603e-09	3.83718e-74	1.00998e-07	2.2933e-09	2.2933e-09	2.2933e-09	0.114286	238.677	207.607	2111.95	36.8091	29.2545	11.7018	29.8897	247.209	39.4272	2962.53	0.7409
45.6	0.229703	1.44585e-39	1.79442e-41	3.23592e-09	3.18731e-74	9.92281e-08	2.24376e-09	2.24376e-09	2.24376e-09	0.114015	238.792	207.709	2113.13	36.8287	29.2719	11.7087	29.906	247.358	39.4757	2964.18	0.741314
45.65	0.229333	1.3108e-39	1.61899e-41	3.1673e-09	2.6475e-74	9.7489e-08	2.1953e-09	2.1953e-09	2.1953e-09	0.113743	238.907	207.811	2114.31	36.8483	29.2891	11.7157	29.9223	247.508	39.5241	2965.83	0.741727
45.7	0.228963	1.18836e-39	1.46072e-41	3.10013e-09	2.19911e-74	9.57803e-08	2.14788e-09	2.14788e-09	2.14788e-09	0.113473	239.021	207.913	2115.49	36.8679	29.3064	11.7226	29.9385	247.657	39.5724	2967.48	0.74214
45.75	0.228594	1.07736e-39	1.31792e-41	3.03438e-09	1.82667e-74	9.41017e-08	2.10148e-09	2.10148e-09	2.10148e-09	0.113203	239.136	208.015	2116.66	36.8875	29.3236	11.7295	29.9547	247.805	39.6207	2969.13	0.742551
45.8	0.228226	9.76728e-40	1.18908e-41	2.97003e-09	1.5173e-74	9.24524e-08	2.05609e-09	2.05609e-09	2.05609e-09	0.112934	239.25	208.116	2117.83	36.907	29.3408	11.7363	29.9709	247.954	39.669	2970.78	0.742963
45.85	0.227858	8.85494e-40	1.07284e-41	2.90705e-09	1.26032e-74	9.0832e-08	2.01168e-09	2.01168e-09	2.01168e-09	0.112665	239.364	208.218	2119	36.9265	29.358	11.7432	29.9871	248.102	39.7173	2972.42	0.743373
45.9	0.227491	8.02783e-40	9.67959e-42	2.8454e-09	1.04687e-74	8.92401e-08	1.96823e-09	1.96823e-09	1.96823e-09	0.112397	239.478	208.319	2120.17	36.9459	29.3752	11.7501	30.0032	248.251	39.7655	2974.06	0.743783
45.95	0.227124	7.27798e-40	8.73331e-42	2.78505e-09	8.69572e-75	8.7676e-08	1.92571e-09	1.92571e-09	1.92571e-09	0.11213	239.591	208.42	2121.34	36.9654	29.3923	11.7569	30.0193	248.398	39.8137	2975.69	0.744193
46	0.226758	6.59816e-40	7.87955e-42	2.72599e-09	7.223e-75	8.61394e-08	1.88412e-09	1.88412e-09	1.88412e-09	0.111863	239.705	208.521	2122.5	36.9848	29.4094	11.7638	30.0354	248.546	39.8618	2977.33	0.744601
46.05	0.226393	5.98185e-40	7.10925e-42	2.66818e-09	5.99969e-75	8.46296e-08	1.84342e-09	1.84342e-09	1.84342e-09	0.111597	239.818	208.622	2123.66	37.0041	29.4265	11.7706	30.0515	248.693	39.9099	2978.96	0.745009
46.1	0.226028	5.4231e-40	6.41425e-42	2.6116e-09	4.98357e-75	8.31464e-08	1.8036e-09	1.8036e-09	1.8036e-09	0.111332	239.931	208.722	2124.82	37.0235	29.4435	11.7774	30.0675	248.841	39.958	2980.59	0.745417
46.15	0.225664	4.91655e-40	5.7872e-42	2.55621e-09	4.13954e-75	8.16891e-08	1.76465e-09	1.76465e-09	1.76465e-09	0.111067	240.044	208.822	2125.98	37.0428	29.4605	11.7842	30.0835	248.987	40.006	2982.22	0.745824
46.2	0.2253	4.45731e-40	5.22144e-42	2.502e-09	3.43846e-75	8.02574e-08	1.72653e-09	1.72653e-09	1.72653e-09	0.110803	240.157	208.923	2127.14	37.062	29.4775	11.791	30.0995	249.134	40.054	2983.84	0.74623
46.25	0.224937	4.04097e-40	4.711e-42	2.44894e-09	2.85611e-75	7.88508e-08	1.68924e-09	1.68924e-09	1.68924e-09	0.11054	240.27	209.023	2128.3	37.0813	29.4945	11.7978	30.1154	249.281	40.1019	2985.46	0.746635
46.3	0.224574	3.66351e-40	4.25045e-42	2.39701e-09	2.3724e-75	7.74688e-08	1.65275e-09	1.65275e-09	1.65275e-09	0.110277	240.382	209.123	2129.45	37.1005	29.5114	11.8046	30.1314	249.427	40.1498	2987.08	0.74704
46.35	0.224212	3.32131e-40	3.83493e-42	2.34617e-09	1.9706e-75	7.61111e-08	1.61705e-09	1.61705e-09	1.61705e-09	0.110015	240.494	209.222	2130.6	37.1196	29.5283	11.8113	30.1473	249.573	40.1977	2988.69	0.747444
46.4	0.223851	3.01108e-40	3.46003e-42	2.29642e-09	1.63686e-75	7.47771e-08	1.58212e-09	1.58212e-09	1.58212e-09	0.109753	240.606	209.322	2131.75	37.1388	29.5452	11.8181	30.1632	249.718	40.2455	2990.31	0.747848
46.45	0.22349	2.72983e-40	3.12178e-42	2.24772e-09	1.35963e-75	7.34665e-08	1.54795e-09	1.54795e-09	1.54795e-09	0.109492	240.718	209.421	2132.9	37.1579	29.562	11.8248	30.179	249.864	40.2933	2991.92	0.748251
46.5	0.22313	2.47484e-40	2.81659e-42	2.20005e-09	1.12936e-75	7.21789e-08	1.51451e-09	1.51451e-09	1.51451e-09	0.109232	240.83	209.521	2134.05	37.177	29.5788	11.8315	30.1948	250.009	40.3411	2993.53	0.748653
46.55	0.222771	2.24367e-40	2.54124e-42	2.15339e-09	9.38092e-76	7.09139e-08	1.4818e-09	1.4818e-09	1.4818e-09	0.108972	240.941	209.62	2135.19	37.196	29.5956	11.8383	30.2106	250.154	40.3888	2995.13	0.749054
46.6	0.222412	2.0341e-40	2.29281e-42	2.10772e-09	7.79215e-76	6.9671e-08	1.44979e-09	1.44979e-09	1.44979e-09	0.108713	241.052	209.719	2136.33	37.2151	29.6124	11.845	30.2264	250.299	40.4365	2996.74	0.749455
46.65	0.222053	1.8441e-40	2.06867e-42	2.06303e-09	6.47245e-76	6.84499e-08	1.41847e-09	1.41847e-09	1.41847e-09	0.108454	241.164	209.817	2137.47	37.2341	29.6291	11.8517	30.2422	250.444	40.4841	2998.34	0.749856
46.7	0.221695	1.67185e-40	1.86644e-42	2.01927e-09	5.37626e-76	6.72502e-08	1.38784e-09	1.38784e-09	1.38784e-09	0.108196	241.274	209.916	2138.61	37.253	29.6459	11.8583	30.2579	250.588	40.5317	2999.94	0.750255
46.75	0.221338	1.51569e-40	1.68397e-42	1.97645e-09	4.46573e-76	6.60716e-08	1.35786e-09	1.35786e-09	1.35786e-09	0.107939	241.385	210.014	2139.75	37.272	29.6625	11.865	30.2736	250.732	40.5793	3001.53	0.750654
46.8	0.220981	1.37411e-40	1.51935e-42	1.93454e-09	3.7094e-76	6.49136e-08	1.32853e-09	1.32853e-09	1.32853e-09	0.107682	241.496	210.113	2140.88	37.2909	29.6792	11.8717	30.2893	250.876	40.6268	3003.12	0.751053
46.85	0.220625	1.24576e-40	1.37082e-42	1.89351e-09	3.08117e-76	6.37759e-08	1.29983e-09	1.29983e-09	1.29983e-09	0.107426	241.606	210.211	2142.02	37.3097	29.6958	11.8783	30.3049	251.02	40.6743	3004.72	0.751451
46.9	0.22027	1.1294e-40	1.23681e-42	1.85335e-09	2.55933e-76	6.26581e-08	1.27176e-09	1.27176e-09	1.27176e-09	0.107171	241.716	210.309	2143.15	37.3286	29.7124	11.885	30.3205	251.163	40.7217	3006.3	0.751848
46.95	0.219915	1.0239e-40	1.1159e-42	1.81405e-09	2.12588e-76	6.15599e-08	1.24429e-09	1.24429e-09	1.24429e-09	0.106916	241.826	210.407	2144.28	37.3474	29.729	11.8916	30.3361	251.306	40.7691	3007.89	0.752244
47	0.21956	9.28264e-41	1.00681e-42	1.77558e-09	1.76584e-76	6.0481e-08	1.21741e-09	1.21741e-09	1.21741e-09	0.106661	241.936	210.504	2145.4	37.3662	29.7456	11.8982	30.3517	251.449	40.8165	3009.47	0.75264
47.05	0.219206	8.41558e-41	9.08384e-43	1.73792e-09	1.46677e-76	5.9421e-08	1.19111e-09	1.19111e-09	1.19111e-09	0.106408	242.046	210.602	2146.53	37.3849	29.7621	11.9048	30.3673	251.592	40.8638	3011.05	0.753035
47.1	0.218853	7.6295e-41	8.1958e-43	1.70107e-09	1.21835e-76	5.83796e-08	1.16538e-09	1.16538e-09	1.16538e-09	0.106155	242.156	210.699	2147.65	37.4036	29.7786	11.9114	30.3828	251.734	40.9111	3012.63	0.75343
47.15	0.2185	6.91686e-41	7.39459e-43	1.66499e-09	1.01201e-76	5.73564e-08	1.14021e-09	1.14021e-09	1.14021e-09	0.105902	242.265	210.796	2148.78	37.4223	29.7951	11.918	30.3983	251.876	40.9584	3014.21	0.753824
47.2	0.218148	6.27077e-41	6.67169e-43	1.62968e-09	8.40615e-77	5.63511e-08	1.11558e-09	1.11558e-09	1.11558e-09	0.10565	242.374	210.893	2149.9	37.441	29.8115	11.9246	30.4138	252.019	41.0056	3015.78	0.754218
47.25	0.217797	5.68504e-41	6.01947e-43	1.59512e-09	6.98246e-77	5.53635e-08	1.09149e-09	1.09149e-09	1.09149e-09	0.105399	242.483	210.99	2151.02	37.4596	29.8279	11.9312	30.4292	252.16	41.0528	3017.35	0.75461
47.3	0.217446	5.15402e-41	5.43101e-43	1.56129e-09	5.7999e-77	5.43932e-08	1.06791e-09	1.06791e-09	1.06791e-09	0.105149	242.592	211.087	2152.13	37.4782	29.8443	11.9377	30.4446	252.302	41.0999	3018.92	0.755002
47.35	0.217095	4.6726e-41	4.90008e-43	1.52818e-09	4.81761e-77	5.34398e-08	1.04484e-09	1.04484e-09	1.04484e-09	0.104899	242.701	211.183	2153.25	37.4968	29.8607	11.9443	30.46	252.443	41.147	3020.48	0.755394
47.4	0.216745	4.23614e-41	4.42105e-43	1.49578e-09	4.00169e-77	5.25032e-08	1.02228e-09	1.02228e-09	1.02228e-09	0.104649	242.809	211.28	2154.36	37.5153	29.877	11.9508	30.4754	252.584	41.194	3022.05	0.755785
47.45	0.216396	3.84046e-41	3.98885e-43	1.46405e-09	3.32396e-77	5.1583e-08	1.00019e-09	1.00019e-09	1.00019e-09	0.1044	242.917	211.376	2155.47	37.5338	29.8934	11.9573	30.4908	252.725	41.2411	3023.61	0.756175
47.5	0.216047	3.48173e-41	3.5989e-43	1.43301e-09	2.761e-77	5.0679e-08	9.7859e-10	9.7859e-10	9.7859e-10	0.104152	243.025	211.472	2156.58	37.5523	29.9096	11.9639	30.5061	252.866	41.288	3025.16	0.756565
47.55	0.215699	3.15652e-41	3.24707e-43	1.40262e-09	2.29339e-77	4.97907e-08	9.57452e-10	9.57452e-10	9.57452e-10	0.103904	243.133	211.568	2157.69	37.5707	29.9259	11.9704	30.5214	253.006	41.335	3026.72	0.756954
47.6	0.215351	2.86168e-41	2.92964e-43	1.37287e-09	1.90498e-77	4.89181e-08	9.36771e-10	9.36771e-10	9.36771e-10	0.103657	243.241	211.664	2158.8	37.5892	29.9421	11.9769	30.5367	253.146	41.3819	3028.27	0.757342
47.65	0.215004	2.59438e-41	2.64324e-43	1.34376e-09	1.58235e-77	4.80607e-08	9.16537e-10	9.16537e-10	9.16537e-10	0.103411	243.349	211.759	2159.9	37.6076	29.9583	11.9833	30.5519	253.286	41.4288	3029.82	0.75773
47.7	0.214658	2.35204e-41	2.38484e-43	1.31526e-09	1.31436e-77	4.72184e-08	8.9674e-10	8.9674e-10	8.9674e-10	0.103165	243.456	211.855	2161	37.6259	29.9745	11.9898	30.5671	253.426	41.4756	3031.37	0.758117
47.75	0.214312	2.13235e-41	2.1517e-43	1.28737e-09	1.09175e-77	4.63908e-08	8.7737e-10	8.7737e-10	8.7737e-10	0.102919	243.563	211.95	2162.1	37.6442	29.9907	11.9963	30.5823	253.566	41.5224	3032.92	0.758504
47.8	0.213967	1.93317e-41	1.94135e-43	1.26006e-09	9.06853e-78	4.55778e-08	8.58419e-10	8.58419e-10	8.58419e-10	0.102675	243.67	212.045	2163.2	37.6625	30.0068	12.0027	30.5975	253.705	41.5691	3034.46	0.75889
47.85	0.213622	1.7526e-41	1.75156e-43	1.23334e-09	7.53266e-78	4.47789e-08	8.39877e-10	8.39877e-10	8.39877e-10	0.10243	243.777	212.14	2164.3	37.6808	30.0229	12.0092	30.6127	253.844	41.6158	3036	0.759275
47.9	0.213278	1.58889e-41	1.58033e-43	1.20719e-09	6.25691e-78	4.39941e-08	8.21736e-10	8.21736e-10	8.21736e-10	0.102187	243.884	212.235	2165.39	37.6991	30.039	12.0156	30.6278	253.983	41.6625	3037.54	0.75966
47.95	0.212934	1.44048e-41	1.42584e-43	1.18159e-09	5.19723e-78	4.32231e-08	8.03986e-10	8.03986e-10	8.03986e-10	0.101944	243.991	212.33	2166.49	37.7173	30.0551	12.022	30.6429	254.122	41.7091	3039.08	0.760044
48	0.212591	1.30593e-41	1.28645e-43	1.15653e-09	4.31701e-78	4.24655e-08	7.8662e-10	7.8662e-10	7.8662e-10	0.101701	244.097	212.424	2167.58	37.7355	30.0711	12.0284	30.658	254.26	41.7557	3040.61	0.760428
48.05	0.212248	1.18395e-41	1.16069e-43	1.132e-09	3.58587e-78	4.17213e-08	7.69629e-10	7.69629e-10	7.69629e-10	0.10146	244.203	212.519	2168.67	37.7536	30.0871	12.0348	30.673	254.398	41.8023	3042.14	0.76081
48.1	0.211906	1.07336e-41	1.04722e-43	1.10799e-09	2.97856e-78	4.099e-08	7.53005e-10	7.53005e-10	7.53005e-10	0.101218	244.309	212.613	2169.76	37.7717	30.1031	12.0412	30.6881	254.536	41.8488	3043.67	0.761193
48.15	0.211564	9.73099e-42	9.44843e-44	1.0845e-09	2.47411e-78	4.02716e-08	7.3674e-10	7.3674e-10	7.3674e-10	0.100978	244.415	212.707	2170.84	37.7898	30.119	12.0476	30.7031	254.674	41.8953	3045.2	0.761574
48.2	0.211223	8.82205e-42	8.52475e-44	1.0615e-09	2.05509e-78	3.95658e-08	7.20826e-10	7.20826e-10	7.20826e-10	0.100737	244.521	212.801	2171.93	37.8079	30.1349	12.054	30.7181	254.811	41.9417	3046.72	0.761956
48.25	0.210883	7.99801e-42	7.69138e-44	1.03899e-09	1.70703e-78	3.88724e-08	7.05257e-10	7.05257e-10	7.05257e-10	0.100498	244.626	212.895	2173.01	37.8259	30.1508	12.0603	30.733	254.949	41.9881	3048.24	0.762336
48.3	0.210543	7.25094e-42	6.93947e-44	1.01695e-09	1.41792e-78	3.81911e-08	6.90023e-10	6.90023e-10	6.90023e-10	0.100259	244.732	212.989	2174.09	37.8439	30.1667	12.0667	30.748	255.086	42.0344	3049.76	0.762716
48.35	0.210204	6.57365e-42	6.26107e-44	9.95386e-10	1.17778e-78	3.75217e-08	6.75118e-10	6.75118e-10	6.75118e-10	0.10002	244.837	213.082	2175.17	37.8619	30.1826	12.073	30.7629	255.223	42.0808	3051.28	0.763095
48.4	0.209865	5.95963e-42	5.64899e-44	9.74276e-10	9.7831e-79	3.68641e-08	6.60536e-10	6.60536e-10	6.60536e-10	0.0997826	244.942	213.175	2176.25	37.8799	30.1984	12.0794	30.7778	255.359	42.127	3052.79	0.763474
48.45	0.209527	5.40296e-42	5.09675e-44	9.53615e-10	8.12621e-79	3.6218e-08	6.46268e-10	6.46268e-10	6.46268e-10	0.0995453	245.047	213.269	2177.33	37.8978	30.2142	12.0857	30.7926	255.496	42.1733	3054.3	0.763852
48.5	0.209189	4.89828e-42	4.59849e-44	9.33391e-10	6.74994e-79	3.55832e-08	6.32309e-10	6.32309e-10	6.32309e-10	0.0993085	245.151	213.362	2178.4	37.9157	30.2299	12.092	30.8075	255.632	42.2195	3055.81	0.764229
48.55	0.208852	4.44075e-42	4.14895e-44	9.13597e-10	5.60675e-79	3.49596e-08	6.18651e-10	6.18651e-10	6.18651e-10	0.0990724	245.256	213.455	2179.47	37.9335	30.2457	12.0983	30.8223	255.768	42.2656	3057.32	0.764606
48.6	0.208516	4.02595e-42	3.74335e-44	8.94222e-10	4.65718e-79	3.43469e-08	6.05288e-10	6.05288e-10	6.05288e-10	0.0988368	245.36	213.547	2180.55	37.9514	30.2614	12.1046	30.8371	255.903	42.3118	3058.82	0.764983
48.65	0.208179	3.6499e-42	3.3774e-44	8.75258e-10	3.86843e-79	3.37449e-08	5.92214e-10	5.92214e-10	5.92214e-10	0.0986017	245.464	213.64	2181.62	37.9692	30.2771	12.1108	30.8518	256.039	42.3578	3060.33	0.765358
48.7	0.207844	3.30898e-42	3.04723e-44	8.56696e-10	3.21326e-79	3.31534e-08	5.79422e-10	5.79422e-10	5.79422e-10	0.0983672	245.568	213.732	2182.68	37.987	30.2928	12.1171	30.8666	256.174	42.4039	3061.83	0.765733
48.75	0.207509	2.99989e-42	2.74933e-44	8.38528e-10	2.66906e-79	3.25724e-08	5.66906e-10	5.66906e-10	5.66906e-10	0.0981333	245.672	213.825	2183.75	38.0047	30.3084	12.1234	30.8813	256.309	42.4499	3063.32	0.766108
48.8	0.207175	2.71968e-42	2.48056e-44	8.20745e-10	2.21702e-79	3.20015e-08	5.54661e-10	5.54661e-10	5.54661e-10	0.0978999	245.776	213.917	2184.81	38.0224	30.324	12.1296	30.896	256.444	42.4959	3064.82	0.766482
48.85	0.206841	2.46565e-42	2.23806e-44	8.0334e-10	1.84154e-79	3.14406e-08	5.4268e-10	5.4268e-10	5.4268e-10	0.0976671	245.879	214.009	2185.87	38.0401	30.3396	12.1359	30.9107	256.579	42.5418	3066.31	0.766855
48.9	0.206507	2.23534e-42	2.01927e-44	7.86303e-10	1.52965e-79	3.08896e-08	5.30959e-10	5.30959e-10	5.30959e-10	0.0974348	245.983	214.101	2186.94	38.0578	30.3552	12.1421	30.9253	256.713	42.5877	3067.8	0.767228
48.95	0.206175	2.02654e-42	1.82186e-44	7.69628e-10	1.27059e-79	3.03482e-08	5.1949e-10	5.1949e-10	5.1949e-10	0.0972031	246.086	214.192	2187.99	38.0754	30.3707	12.1483	30.9399	256.848	42.6335	3069.29	0.7676
49	0.205842	1.83725e-42	1.64376e-44	7.53306e-10	1.0554e-79	2.98163e-08	5.08269e-10	5.08269e-10	5.08269e-10	0.096972	246.189	214.284	2189.05	38.093	30.3863	12.1545	30.9545	256.982	42.6793	3070.77	0.767971
49.05	0.205511	1.66564e-42	1.48307e-44	7.37331e-10	8.76653e-80	2.92937e-08	4.9729e-10	4.9729e-10	4.9729e-10	0.0967414	246.292	214.375	2190.11	38.1106	30.4018	12.1607	30.9691	257.115	42.7251	3072.26	0.768342
49.1	0.205179	1.51006e-42	1.33808e-44	7.21694e-10	7.28181e-80	2.87803e-08	4.86549e-10	4.86549e-10	4.86549e-10	0.0965113	246.394	214.467	2191.16	38.1282	30.4172	12.1669	30.9837	257.249	42.7708	3073.74	0.768713
49.15	0.204849	1.36901e-42	1.20727e-44	7.06389e-10	6.04855e-80	2.82759e-08	4.76039e-10	4.76039e-10	4.76039e-10	0.0962818	246.497	214.558	2192.21	38.1457	30.4327	12.1731	30.9982	257.382	42.8165	3075.22	0.769082
49.2	0.204519	1.24113e-42	1.08925e-44	6.91409e-10	5.02415e-80	2.77803e-08	4.65757e-10	4.65757e-10	4.65757e-10	0.0960528	246.599	214.649	2193.26	38.1632	30.4481	12.1792	31.0127	257.516	42.8621	3076.69	0.769451
49.25	0.204189	1.1252e-42	9.82765e-45	6.76746e-10	4.17325e-80	2.72934e-08	4.55696e-10	4.55696e-10	4.55696e-10	0.0958244	246.701	214.739	2194.31	38.1806	30.4635	12.1854	31.0272	257.648	42.9077	3078.17	0.76982
49.3	0.20386	1.0201e-42	8.86691e-45	6.62394e-10	3.46646e-80	2.68151e-08	4.45853e-10	4.45853e-10	4.45853e-10	0.0955965	246.803	214.83	2195.36	38.1981	30.4788	12.1915	31.0416	257.781	42.9533	3079.64	0.770188
49.35	0.203531	9.24815e-43	8.00008e-45	6.48346e-10	2.87937e-80	2.63451e-08	4.36223e-10	4.36223e-10	4.36223e-10	0.0953692	246.905	214.921	2196.4	38.2155	30.4942	12.1977	31.0561	257.914	42.9988	3081.11	0.770555
49.4	0.203203	8.38431e-43	7.218e-45	6.34597e-10	2.39172e-80	2.58834e-08	4.268e-10	4.268e-10	4.268e-10	0.0951424	247.007	215.011	2197.45	38.2329	30.5095	12.2038	31.0705	258.046	43.0443	3082.57	0.770922
49.45	0.202876	7.60116e-43	6.51237e-45	6.21139e-10	1.98665e-80	2.54297e-08	4.17581e-10	4.17581e-10	4.17581e-10	0.0949161	247.109	215.101	2198.49	38.2502	30.5248	12.2099	31.0849	258.178	43.0898	3084.04	0.771288
49.5	0.202549	6.89116e-43	5.87572e-45	6.07966e-10	1.65019e-80	2.4984e-08	4.08562e-10	4.08562e-10	4.08562e-10	0.0946904	247.21	215.191	2199.53	38.2675	30.5401	12.216	31.0993	258.31	43.1352	3085.5	0.771654
49.55	0.202222	6.24748e-43	5.30131e-45	5.95073e-10	1.37071e-80	2.45462e-08	3.99737e-10	3.99737e-10	3.99737e-10	0.0944652	247.311	215.281	2200.57	38.2848	30.5553	12.2221	31.1136	258.442	43.1805	3086.96	0.772019
49.6	0.201897	5.66392e-43	4.78306e-45	5.82453e-10	1.13856e-80	2.41159e-08	3.91102e-10	3.91102e-10	3.91102e-10	0.0942405	247.412	215.371	2201.61	38.3021	30.5705	12.2282	31.1279	258.573	43.2259	3088.42	0.772384
49.65	0.201571	5.13487e-43	4.31547e-45	5.70101e-10	9.45731e-81	2.36933e-08	3.82655e-10	3.82655e-10	3.82655e-10	0.0940164	247.513	215.461	2202.64	38.3193	30.5857	12.2343	31.1422	258.704	43.2712	3089.87	0.772748
49.7	0.201246	4.65524e-43	3.89359e-45	5.58011e-10	7.8556e-81	2.3278e-08	3.74389e-10	3.74389e-10	3.74389e-10	0.0937928	247.614	215.55	2203.68	38.3366	30.6009	12.2404	31.1565	258.835	43.3164	3091.32	0.773111
49.75	0.200922	4.22041e-43	3.51296e-45	5.46177e-10	6.52516e-81	2.287e-08	3.66302e-10	3.66302e-10	3.66302e-10	0.0935698	247.714	215.64	2204.71	38.3537	30.6161	12.2464	31.1707	258.966	43.3616	3092.78	0.773474
49.8	0.200598	3.82619e-43	3.16953e-45	5.34594e-10	5.42004e-81	2.24692e-08	3.5839e-10	3.5839e-10	3.5839e-10	0.0933473	247.815	215.729	2205.74	38.3709	30.6312	12.2525	31.185	259.097	43.4068	3094.22	0.773836
49.85	0.200275	3.4688e-43	2.85968e-45	5.23257e-10	4.50209e-81	2.20754e-08	3.50649e-10	3.50649e-10	3.50649e-10	0.0931253	247.915	215.818	2206.77	38.388	30.6463	12.2585	31.1992	259.227	43.4519	3095.67	0.774197
49.9	0.199952	3.14479e-43	2.58012e-45	5.1216e-10	3.73961e-81	2.16885e-08	3.43075e-10	3.43075e-10	3.43075e-10	0.0929038	248.015	215.907	2207.79	38.4051	30.6614	12.2645	31.2134	259.357	43.497	3097.11	0.774558
49.95	0.19963	2.85104e-43	2.32789e-45	5.01299e-10	3.10626e-81	2.13084e-08	3.35665e-10	3.35665e-10	3.35665e-10	0.0926829	248.115	215.996	2208.82	38.4222	30.6764	12.2706	31.2275	259.487	43.5421	3098.55	0.774919
50	0.199308	2.58474e-43	2.10031e-45	4.90668e-10	2.58018e-81	2.09349e-08	3.28414e-10	3.28414e-10	3.28414e-10	0.0924625	248.214	216.084	2209.84	38.4393	30.6914	12.2766	31.2417	259.617	43.5871	3099.99	0.775279
50.05	0.198987	2.34331e-43	1.89499e-45	4.80262e-10	2.14319e-81	2.0568e-08	3.2132e-10	3.2132e-10	3.2132e-10	0.0922426	248.314	216.173	2210.86	38.4563	30.7064	12.2826	31.2558	259.746	43.6321	3101.43	0.775638
50.1	0.198666	2.12442e-43	1.70973e-45	4.70077e-10	1.78022e-81	2.02075e-08	3.1438e-10	3.1438e-10	3.1438e-10	0.0920232	248.413	216.261	2211.88	38.4733	30.7214	12.2886	31.2699	259.876	43.677	3102.86	0.775997
50.15	0.198346	1.92599e-43	1.54259e-45	4.60108e-10	1.47871e-81	1.98534e-08	3.07589e-10	3.07589e-10	3.07589e-10	0.0918044	248.513	216.349	2212.9	38.4902	30.7364	12.2945	31.2839	260.005	43.7219	3104.3	0.776355
50.2	0.198026	1.74609e-43	1.39179e-45	4.5035e-10	1.22828e-81	1.95054e-08	3.00945e-10	3.00945e-10	3.00945e-10	0.0915861	248.612	216.437	2213.92	38.5072	30.7513	12.3005	31.298	260.134	43.7667	3105.73	0.776713
50.25	0.197707	1.58299e-43	1.25573e-45	4.408e-10	1.02025e-81	1.91635e-08	2.94445e-10	2.94445e-10	2.94445e-10	0.0913683	248.711	216.525	2214.94	38.5241	30.7662	12.3065	31.312	260.263	43.8115	3107.15	0.77707
50.3	0.197389	1.43513e-43	1.13297e-45	4.31452e-10	8.4746e-82	1.88277e-08	2.88085e-10	2.88085e-10	2.88085e-10	0.091151	248.81	216.613	2215.95	38.541	30.7811	12.3124	31.326	260.391	43.8563	3108.58	0.777426
50.35	0.197071	1.30108e-43	1.02221e-45	4.22302e-10	7.03932e-82	1.84977e-08	2.81862e-10	2.81862e-10	2.81862e-10	0.0909342	248.908	216.701	2216.96	38.5578	30.7959	12.3184	31.34	260.519	43.901	3110	0.777782
50.4	0.196753	1.17955e-43	9.22279e-46	4.13346e-10	5.84713e-82	1.81735e-08	2.75774e-10	2.75774e-10	2.75774e-10	0.090718	249.007	216.788	2217.97	38.5746	30.8108	12.3243	31.354	260.647	43.9457	3111.42	0.778137
50.45	0.196436	1.06937e-43	8.32117e-46	4.0458e-10	4.85684e-82	1.7855e-08	2.69817e-10	2.69817e-10	2.69817e-10	0.0905022	249.105	216.876	2218.98	38.5914	30.8256	12.3302	31.3679	260.775	43.9904	3112.84	0.778492
50.5	0.196119	9.69484e-44	7.5077e-46	3.96e-10	4.03428e-82	1.7542e-08	2.63989e-10	2.63989e-10	2.63989e-10	0.090287	249.203	216.963	2219.99	38.6082	30.8404	12.3361	31.3818	260.903	44.035	3114.26	0.778846
50.55	0.195803	8.78927e-44	6.77375e-46	3.87602e-10	3.35102e-82	1.72346e-08	2.58287e-10	2.58287e-10	2.58287e-10	0.0900723	249.301	217.05	2220.99	38.625	30.8551	12.3421	31.3957	261.03	44.0796	3115.67	0.7792
50.6	0.195488	7.9683e-44	6.11155e-46	3.79382e-10	2.78349e-82	1.69325e-08	2.52708e-10	2.52708e-10	2.52708e-10	0.0898581	249.399	217.137	2222	38.6417	30.8699	12.3479	31.4096	261.158	44.1241	3117.08	0.779553
50.65	0.195173	7.224e-44	5.51409e-46	3.71336e-10	2.31207e-82	1.66358e-08	2.47249e-10	2.47249e-10	2.47249e-10	0.0896444	249.497	217.224	2223	38.6584	30.8846	12.3538	31.4234	261.285	44.1686	3118.49	0.779906
50.7	0.194858	6.54923e-44	4.97503e-46	3.63461e-10	1.92049e-82	1.63442e-08	2.41909e-10	2.41909e-10	2.41909e-10	0.0894312	249.594	217.31	2224	38.675	30.8993	12.3597	31.4372	261.412	44.213	3119.9	0.780258
50.75	0.194544	5.93749e-44	4.48868e-46	3.55753e-10	1.59523e-82	1.60577e-08	2.36684e-10	2.36684e-10	2.36684e-10	0.0892185	249.691	217.397	2225	38.6917	30.9139	12.3656	31.451	261.538	44.2575	3121.31	0.780609
50.8	0.194231	5.38288e-44	4.04987e-46	3.48209e-10	1.32506e-82	1.57763e-08	2.31571e-10	2.31571e-10	2.31571e-10	0.0890063	249.789	217.483	2226	38.7083	30.9286	12.3714	31.4648	261.665	44.3018	3122.71	0.78096
50.85	0.193918	4.88009e-44	3.65395e-46	3.40824e-10	1.10065e-82	1.54998e-08	2.26569e-10	2.26569e-10	2.26569e-10	0.0887947	249.886	217.57	2226.99	38.7249	30.9432	12.3773	31.4786	261.791	44.3462	3124.11	0.78131
50.9	0.193605	4.42425e-44	3.29674e-46	3.33597e-10	9.14237e-83	1.52281e-08	2.21675e-10	2.21675e-10	2.21675e-10	0.0885835	249.982	217.656	2227.99	38.7414	30.9578	12.3831	31.4923	261.917	44.3905	3125.51	0.78166
50.95	0.193293	4.011e-44	2.97446e-46	3.26522e-10	7.594e-83	1.49613e-08	2.16887e-10	2.16887e-10	2.16887e-10	0.0883729	250.079	217.742	2228.98	38.758	30.9724	12.3889	31.506	262.043	44.4347	3126.9	0.782009
51	0.192981	3.63634e-44	2.68367e-46	3.19597e-10	6.30786e-83	1.4699e-08	2.12202e-10	2.12202e-10	2.12202e-10	0.0881627	250.176	217.827	2229.97	38.7745	30.9869	12.3948	31.5197	262.169	44.4789	3128.3	0.782358
51.05	0.19267	3.29668e-44	2.42132e-46	3.1282e-10	5.23955e-83	1.44414e-08	2.07619e-10	2.07619e-10	2.07619e-10	0.087953	250.272	217.913	2230.96	38.791	31.0014	12.4006	31.5334	262.294	44.5231	3129.69	0.782706
51.1	0.19236	2.98875e-44	2.18461e-46	3.06186e-10	4.35217e-83	1.41883e-08	2.03134e-10	2.03134e-10	2.03134e-10	0.0877439	250.368	217.999	2231.95	38.8074	31.0159	12.4064	31.547	262.419	44.5672	3131.08	0.783053
51.15	0.19205	2.70958e-44	1.97105e-46	2.99692e-10	3.61507e-83	1.39396e-08	1.98747e-10	1.98747e-10	1.98747e-10	0.0875352	250.465	218.084	2232.94	38.8238	31.0304	12.4122	31.5606	262.544	44.6113	3132.47	0.7834
51.2	0.19174	2.45649e-44	1.77836e-46	2.93337e-10	3.00282e-83	1.36953e-08	1.94454e-10	1.94454e-10	1.94454e-10	0.087327	250.56	218.169	2233.92	38.8402	31.0449	12.418	31.5742	262.669	44.6554	3133.85	0.783747
51.25	0.191431	2.22703e-44	1.60451e-46	2.87116e-10	2.49425e-83	1.34553e-08	1.90253e-10	1.90253e-10	1.90253e-10	0.0871194	250.656	218.255	2234.9	38.8566	31.0593	12.4237	31.5878	262.794	44.6994	3135.24	0.784092
51.3	0.191123	2.01901e-44	1.44765e-46	2.81027e-10	2.07182e-83	1.32195e-08	1.86144e-10	1.86144e-10	1.86144e-10	0.0869122	250.752	218.34	2235.89	38.873	31.0737	12.4295	31.6014	262.918	44.7433	3136.62	0.784438
51.35	0.190815	1.83042e-44	1.30613e-46	2.75067e-10	1.72093e-83	1.29878e-08	1.82123e-10	1.82123e-10	1.82123e-10	0.0867055	250.847	218.424	2236.87	38.8893	31.0881	12.4352	31.6149	263.042	44.7873	3137.99	0.784783
51.4	0.190507	1.65945e-44	1.17844e-46	2.69234e-10	1.42947e-83	1.27601e-08	1.78189e-10	1.78189e-10	1.78189e-10	0.0864993	250.943	218.509	2237.84	38.9056	31.1025	12.441	31.6284	263.166	44.8312	3139.37	0.785127
51.45	0.1902	1.50445e-44	1.06324e-46	2.63524e-10	1.18737e-83	1.25365e-08	1.7434e-10	1.7434e-10	1.7434e-10	0.0862936	251.038	218.594	2238.82	38.9218	31.1168	12.4467	31.6419	263.29	44.875	3140.75	0.78547
51.5	0.189894	1.36392e-44	9.59296e-47	2.57935e-10	9.86277e-84	1.23168e-08	1.70575e-10	1.70575e-10	1.70575e-10	0.0860884	251.133	218.678	2239.8	38.9381	31.1311	12.4525	31.6554	263.414	44.9188	3142.12	0.785814
51.55	0.189588	1.23652e-44	8.65516e-47	2.52465e-10	8.19239e-84	1.21009e-08	1.6689e-10	1.6689e-10	1.6689e-10	0.0858836	251.228	218.763	2240.77	38.9543	31.1454	12.4582	31.6688	263.537	44.9626	3143.49	0.786156
51.6	0.189282	1.12102e-44	7.80903e-47	2.47111e-10	6.8049e-84	1.18888e-08	1.63285e-10	1.63285e-10	1.63285e-10	0.0856794	251.323	218.847	2241.74	38.9705	31.1597	12.4639	31.6822	263.66	45.0063	3144.85	0.786498
51.65	0.188977	1.01631e-44	7.04562e-47	2.41871e-10	5.65241e-84	1.16805e-08	1.59758e-10	1.59758e-10	1.59758e-10	0.0854756	251.417	218.931	2242.71	38.9867	31.1739	12.4696	31.6956	263.783	45.05	3146.22	0.78684
51.7	0.188673	9.2138e-45	6.35685e-47	2.36741e-10	4.69511e-84	1.14757e-08	1.56308e-10	1.56308e-10	1.56308e-10	0.0852724	251.512	219.015	2243.68	39.0028	31.1882	12.4753	31.709	263.906	45.0937	3147.58	0.787181
51.75	0.188369	8.35316e-45	5.7354e-47	2.31721e-10	3.89993e-84	1.12746e-08	1.52931e-10	1.52931e-10	1.52931e-10	0.0850696	251.606	219.098	2244.65	39.0189	31.2024	12.4809	31.7224	264.029	45.1373	3148.94	0.787521
51.8	0.188065	7.57292e-45	5.17471e-47	2.26807e-10	3.23943e-84	1.1077e-08	1.49628e-10	1.49628e-10	1.49628e-10	0.0848673	251.7	219.182	2245.62	39.035	31.2165	12.4866	31.7357	264.151	45.1808	3150.3	0.787861
51.85	0.187762	6.86556e-45	4.66884e-47	2.21997e-10	2.69079e-84	1.08829e-08	1.46396e-10	1.46396e-10	1.46396e-10	0.0846655	251.794	219.266	2246.58	39.0511	31.2307	12.4923	31.7491	264.274	45.2244	3151.66	0.7882
51.9	0.187459	6.22427e-45	4.21241e-47	2.17289e-10	2.23507e-84	1.06921e-08	1.43234e-10	1.43234e-10	1.43234e-10	0.0844641	251.888	219.349	2247.54	39.0671	31.2448	12.4979	31.7623	264.396	45.2679	3153.01	0.788539
51.95	0.187157	5.64288e-45	3.80061e-47	2.12681e-10	1.85654e-84	1.05047e-08	1.4014e-10	1.4014e-10	1.4014e-10	0.0842632	251.981	219.432	2248.5	39.0831	31.2589	12.5036	31.7756	264.518	45.3113	3154.37	0.788877
52	0.186856	5.11579e-45	3.42906e-47	2.0817e-10	1.54211e-84	1.03206e-08	1.37113e-10	1.37113e-10	1.37113e-10	0.0840629	252.075	219.515	2249.46	39.0991	31.273	12.5092	31.7889	264.639	45.3547	3155.72	0.789215
52.05	0.186554	4.63794e-45	3.09384e-47	2.03756e-10	1.28093e-84	1.01397e-08	1.34151e-10	1.34151e-10	1.34151e-10	0.0838629	252.168	219.598	2250.42	39.115	31.2871	12.5148	31.8021	264.761	45.3981	3157.07	0.789552
52.1	0.186254	4.20473e-45	2.79139e-47	1.99435e-10	1.06399e-84	9.96203e-09	1.31254e-10	1.31254e-10	1.31254e-10	0.0836635	252.261	219.681	2251.38	39.131	31.3011	12.5205	31.8153	264.882	45.4414	3158.41	0.789889
52.15	0.185954	3.81198e-45	2.5185e-47	1.95205e-10	8.83792e-85	9.78743e-09	1.28419e-10	1.28419e-10	1.28419e-10	0.0834645	252.354	219.764	2252.33	39.1469	31.3151	12.5261	31.8285	265.003	45.4847	3159.76	0.790225
52.2	0.185654	3.45591e-45	2.27229e-47	1.91065e-10	7.34111e-85	9.61589e-09	1.25645e-10	1.25645e-10	1.25645e-10	0.0832661	252.447	219.846	2253.29	39.1627	31.3291	12.5317	31.8417	265.124	45.5279	3161.1	0.79056
52.25	0.185355	3.13311e-45	2.05016e-47	1.87013e-10	6.0978e-85	9.44736e-09	1.22931e-10	1.22931e-10	1.22931e-10	0.083068	252.54	219.929	2254.24	39.1786	31.3431	12.5372	31.8548	265.244	45.5712	3162.44	0.790895
52.3	0.185056	2.84045e-45	1.84973e-47	1.83047e-10	5.06507e-85	9.28178e-09	1.20276e-10	1.20276e-10	1.20276e-10	0.0828705	252.633	220.011	2255.19	39.1944	31.3571	12.5428	31.868	265.365	45.6143	3163.77	0.79123
52.35	0.184758	2.57514e-45	1.6689e-47	1.79165e-10	4.20724e-85	9.11911e-09	1.17678e-10	1.17678e-10	1.17678e-10	0.0826734	252.725	220.093	2256.14	39.2102	31.371	12.5484	31.8811	265.485	45.6574	3165.11	0.791564
52.4	0.18446	2.3346e-45	1.50575e-47	1.75366e-10	3.49469e-85	8.95928e-09	1.15136e-10	1.15136e-10	1.15136e-10	0.0824768	252.817	220.175	2257.09	39.226	31.3849	12.554	31.8941	265.605	45.7005	3166.44	0.791897
52.45	0.184163	2.11653e-45	1.35855e-47	1.71647e-10	2.90282e-85	8.80226e-09	1.12649e-10	1.12649e-10	1.12649e-10	0.0822807	252.91	220.257	2258.03	39.2418	31.3988	12.5595	31.9072	265.725	45.7436	3167.77	0.79223
52.5	0.183866	1.91883e-45	1.22574e-47	1.68007e-10	2.41119e-85	8.64798e-09	1.10216e-10	1.10216e-10	1.10216e-10	0.082085	253.002	220.339	2258.98	39.2575	31.4127	12.5651	31.9203	265.845	45.7866	3169.1	0.792563
52.55	0.18357	1.7396e-45	1.10591e-47	1.64444e-10	2.00283e-85	8.49642e-09	1.07835e-10	1.07835e-10	1.07835e-10	0.0818898	253.093	220.421	2259.92	39.2732	31.4265	12.5706	31.9333	265.964	45.8296	3170.43	0.792894
52.6	0.183274	1.57711e-45	9.97799e-48	1.60956e-10	1.66362e-85	8.3475e-09	1.05506e-10	1.05506e-10	1.05506e-10	0.081695	253.185	220.502	2260.86	39.2889	31.4403	12.5761	31.9463	266.084	45.8725	3171.76	0.793226
52.65	0.182978	1.4298e-45	9.00254e-48	1.57543e-10	1.38187e-85	8.2012e-09	1.03227e-10	1.03227e-10	1.03227e-10	0.0815008	253.277	220.584	2261.8	39.3045	31.4541	12.5816	31.9593	266.203	45.9154	3173.08	0.793557
52.7	0.182684	1.29624e-45	8.12246e-48	1.54202e-10	1.14783e-85	8.05746e-09	1.00997e-10	1.00997e-10	1.00997e-10	0.0813069	253.368	220.665	2262.74	39.3201	31.4679	12.5872	31.9722	266.322	45.9582	3174.4	0.793887
52.75	0.182389	1.17517e-45	7.32841e-48	1.50932e-10	9.53433e-86	7.91625e-09	9.88155e-11	9.88155e-11	9.88155e-11	0.0811136	253.459	220.746	2263.67	39.3357	31.4816	12.5927	31.9852	266.441	46.001	3175.72	0.794217
52.8	0.182095	1.0654e-45	6.61199e-48	1.47731e-10	7.91957e-86	7.7775e-09	9.66811e-11	9.66811e-11	9.66811e-11	0.0809207	253.551	220.827	2264.61	39.3513	31.4954	12.5981	31.9981	266.559	46.0438	3177.03	0.794546
52.85	0.181802	9.65882e-46	5.9656e-48	1.44598e-10	6.57829e-86	7.64119e-09	9.45928e-11	9.45928e-11	9.45928e-11	0.0807283	253.641	220.908	2265.54	39.3669	31.5091	12.6036	32.011	266.677	46.0865	3178.35	0.794874
52.9	0.181509	8.75662e-46	5.38241e-48	1.41531e-10	5.46418e-86	7.50727e-09	9.25496e-11	9.25496e-11	9.25496e-11	0.0805363	253.732	220.989	2266.48	39.3824	31.5227	12.6091	32.0238	266.796	46.1292	3179.66	0.795203
52.95	0.181216	7.93869e-46	4.85623e-48	1.3853e-10	4.53875e-86	7.37569e-09	9.05505e-11	9.05505e-11	9.05505e-11	0.0803447	253.823	221.069	2267.41	39.3979	31.5364	12.6146	32.0367	266.914	46.1718	3180.97	0.79553
53	0.180924	7.19716e-46	4.38148e-48	1.35592e-10	3.77006e-86	7.24642e-09	8.85946e-11	8.85946e-11	8.85946e-11	0.0801537	253.914	221.15	2268.34	39.4134	31.55	12.62	32.0495	267.031	46.2144	3182.28	0.795857
53.05	0.180633	6.5249e-46	3.95315e-48	1.32717e-10	3.13155e-86	7.11942e-09	8.66809e-11	8.66809e-11	8.66809e-11	0.0799631	254.004	221.23	2269.26	39.4288	31.5637	12.6255	32.0623	267.149	46.257	3183.58	0.796184
53.1	0.180341	5.91543e-46	3.56669e-48	1.29902e-10	2.60119e-86	6.99464e-09	8.48086e-11	8.48086e-11	8.48086e-11	0.0797729	254.094	221.31	2270.19	39.4442	31.5773	12.6309	32.0751	267.266	46.2995	3184.89	0.79651
53.15	0.180051	5.36289e-46	3.21801e-48	1.27147e-10	2.16064e-86	6.87205e-09	8.29768e-11	8.29768e-11	8.29768e-11	0.0795832	254.184	221.39	2271.11	39.4596	31.5908	12.6363	32.0879	267.384	46.342	3186.19	0.796836
53.2	0.179761	4.86196e-46	2.90342e-48	1.24451e-10	1.79471e-86	6.75161e-09	8.11845e-11	8.11845e-11	8.11845e-11	0.0793939	254.274	221.47	2272.04	39.475	31.6044	12.6418	32.1007	267.501	46.3844	3187.49	0.797161
53.25	0.179471	4.40782e-46	2.61959e-48	1.21812e-10	1.49076e-86	6.63327e-09	7.94309e-11	7.94309e-11	7.94309e-11	0.0792051	254.364	221.55	2272.96	39.4904	31.6179	12.6472	32.1134	267.617	46.4268	3188.79	0.797485
53.3	0.179182	3.9961e-46	2.3635e-48	1.19228e-10	1.23828e-86	6.51702e-09	7.77152e-11	7.77152e-11	7.77152e-11	0.0790168	254.454	221.63	2273.88	39.5057	31.6314	12.6526	32.1261	267.734	46.4692	3190.08	0.797809
53.35	0.178893	3.62283e-46	2.13244e-48	1.167e-10	1.02856e-86	6.4028e-09	7.60365e-11	7.60365e-11	7.60365e-11	0.0788289	254.543	221.709	2274.8	39.521	31.6449	12.658	32.1388	267.851	46.5115	3191.38	0.798133
53.4	0.178605	3.28444e-46	1.92397e-48	1.14225e-10	8.54361e-87	6.29058e-09	7.43941e-11	7.43941e-11	7.43941e-11	0.0786414	254.633	221.789	2275.72	39.5363	31.6584	12.6634	32.1515	267.967	46.5538	3192.67	0.798456
53.45	0.178317	2.97765e-46	1.73589e-48	1.11803e-10	7.09664e-87	6.18033e-09	7.27872e-11	7.27872e-11	7.27872e-11	0.0784544	254.722	221.868	2276.63	39.5515	31.6718	12.6687	32.1641	268.083	46.596	3193.96	0.798778
53.5	0.178029	2.69951e-46	1.56619e-48	1.09432e-10	5.89474e-87	6.07201e-09	7.1215e-11	7.1215e-11	7.1215e-11	0.0782678	254.811	221.947	2277.55	39.5667	31.6852	12.6741	32.1767	268.199	46.6382	3195.24	0.7991
53.55	0.177743	2.44736e-46	1.41308e-48	1.07111e-10	4.89639e-87	5.96559e-09	6.96767e-11	6.96767e-11	6.96767e-11	0.0780817	254.9	222.026	2278.46	39.582	31.6986	12.6795	32.1893	268.315	46.6804	3196.53	0.799422
53.6	0.177456	2.21876e-46	1.27494e-48	1.04839e-10	4.06713e-87	5.86103e-09	6.81717e-11	6.81717e-11	6.81717e-11	0.077896	254.989	222.105	2279.37	39.5971	31.712	12.6848	32.2019	268.43	46.7225	3197.81	0.799743
53.65	0.17717	2.01151e-46	1.1503e-48	1.02616e-10	3.37831e-87	5.75831e-09	6.66992e-11	6.66992e-11	6.66992e-11	0.0777107	255.077	222.184	2280.28	39.6123	31.7254	12.6902	32.2145	268.545	46.7646	3199.09	0.800063
53.7	0.176885	1.82362e-46	1.03785e-48	1.0044e-10	2.80615e-87	5.65739e-09	6.52585e-11	6.52585e-11	6.52585e-11	0.0775259	255.166	222.263	2281.19	39.6274	31.7387	12.6955	32.227	268.661	46.8066	3200.37	0.800383
53.75	0.1766	1.65328e-46	9.36387e-49	9.83097e-11	2.3309e-87	5.55823e-09	6.38489e-11	6.38489e-11	6.38489e-11	0.0773416	255.254	222.341	2282.1	39.6425	31.752	12.7008	32.2396	268.776	46.8486	3201.65	0.800702
53.8	0.176315	1.49886e-46	8.44846e-49	9.62248e-11	1.93613e-87	5.46082e-09	6.24698e-11	6.24698e-11	6.24698e-11	0.0771576	255.342	222.42	2283	39.6576	31.7653	12.7061	32.2521	268.89	46.8906	3202.93	0.801021
53.85	0.176031	1.35885e-46	7.62254e-49	9.41842e-11	1.60822e-87	5.36511e-09	6.11204e-11	6.11204e-11	6.11204e-11	0.0769741	255.43	222.498	2283.91	39.6727	31.7786	12.7114	32.2646	269.005	46.9325	3204.2	0.80134
53.9	0.175747	1.23193e-46	6.87737e-49	9.21868e-11	1.33585e-87	5.27108e-09	5.98002e-11	5.98002e-11	5.98002e-11	0.0767911	255.518	222.576	2284.81	39.6877	31.7918	12.7167	32.277	269.119	46.9744	3205.47	0.801658
53.95	0.175464	1.11686e-46	6.20504e-49	9.02318e-11	1.10961e-87	5.17869e-09	5.85085e-11	5.85085e-11	5.85085e-11	0.0766085	255.606	222.654	2285.71	39.7027	31.8051	12.722	32.2895	269.234	47.0162	3206.74	0.801975
54	0.175181	1.01253e-46	5.59844e-49	8.83182e-11	9.21682e-88	5.08793e-09	5.72447e-11	5.72447e-11	5.72447e-11	0.0764263	255.694	222.732	2286.61	39.7177	31.8183	12.7273	32.3019	269.348	47.058	3208.01	0.802292
54.05	0.174899	9.17957e-47	5.05114e-49	8.64452e-11	7.65584e-88	4.99876e-09	5.60083e-11	5.60083e-11	5.60083e-11	0.0762445	255.781	222.81	2287.51	39.7326	31.8315	12.7326	32.3143	269.462	47.0998	3209.27	0.802608
54.1	0.174617	8.32213e-47	4.55734e-49	8.4612e-11	6.35923e-88	4.91115e-09	5.47985e-11	5.47985e-11	5.47985e-11	0.0760632	255.869	222.887	2288.4	39.7476	31.8446	12.7379	32.3267	269.575	47.1415	3210.53	0.802924
54.15	0.174335	7.54479e-47	4.11182e-49	8.28176e-11	5.28222e-88	4.82507e-09	5.36148e-11	5.36148e-11	5.36148e-11	0.0758823	255.956	222.965	2289.3	39.7625	31.8578	12.7431	32.3391	269.689	47.1832	3211.8	0.803239
54.2	0.174054	6.84005e-47	3.70985e-49	8.10613e-11	4.38761e-88	4.7405e-09	5.24567e-11	5.24567e-11	5.24567e-11	0.0757019	256.043	223.042	2290.19	39.7774	31.8709	12.7484	32.3514	269.802	47.2248	3213.05	0.803554
54.25	0.173774	6.20114e-47	3.34717e-49	7.93422e-11	3.64451e-88	4.65742e-09	5.13237e-11	5.13237e-11	5.13237e-11	0.0755218	256.13	223.12	2291.09	39.7922	31.884	12.7536	32.3637	269.915	47.2664	3214.31	0.803869
54.3	0.173494	5.62191e-47	3.01996e-49	7.76596e-11	3.02727e-88	4.57579e-09	5.02151e-11	5.02151e-11	5.02151e-11	0.0753422	256.217	223.197	2291.98	39.8071	31.8971	12.7588	32.376	270.028	47.3079	3215.57	0.804183
54.35	0.173214	5.09679e-47	2.72473e-49	7.60126e-11	2.51456e-88	4.49559e-09	4.91304e-11	4.91304e-11	4.91304e-11	0.0751631	256.304	223.274	2292.87	39.8219	31.9101	12.7641	32.3883	270.141	47.3494	3216.82	0.804496
54.4	0.172935	4.62071e-47	2.45836e-49	7.44006e-11	2.08869e-88	4.4168e-09	4.80692e-11	4.80692e-11	4.80692e-11	0.0749843	256.39	223.351	2293.76	39.8367	31.9232	12.7693	32.4006	270.253	47.3909	3218.07	0.804809
54.45	0.172656	4.18911e-47	2.21803e-49	7.28228e-11	1.73495e-88	4.33939e-09	4.70309e-11	4.70309e-11	4.70309e-11	0.074806	256.477	223.428	2294.64	39.8514	31.9362	12.7745	32.4128	270.366	47.4324	3219.32	0.805121
54.5	0.172378	3.79782e-47	2.0012e-49	7.12784e-11	1.44111e-88	4.26334e-09	4.6015e-11	4.6015e-11	4.6015e-11	0.0746281	256.563	223.504	2295.53	39.8662	31.9492	12.7797	32.4251	270.478	47.4737	3220.57	0.805433
54.55	0.1721	3.44307e-47	1.80556e-49	6.97668e-11	1.19704e-88	4.18862e-09	4.50211e-11	4.50211e-11	4.50211e-11	0.0744506	256.649	223.581	2296.41	39.8809	31.9622	12.7849	32.4373	270.59	47.5151	3221.81	0.805744
54.6	0.171823	3.12147e-47	1.62905e-49	6.82873e-11	9.94308e-89	4.11521e-09	4.40487e-11	4.40487e-11	4.40487e-11	0.0742736	256.735	223.657	2297.29	39.8956	31.9751	12.79	32.4495	270.702	47.5564	3223.05	0.806055
54.65	0.171546	2.8299e-47	1.46979e-49	6.68391e-11	8.2591e-89	4.04308e-09	4.30972e-11	4.30972e-11	4.30972e-11	0.0740969	256.821	223.734	2298.18	39.9103	31.988	12.7952	32.4616	270.814	47.5977	3224.3	0.806366
54.7	0.17127	2.56557e-47	1.32611e-49	6.54216e-11	6.86032e-89	3.97222e-09	4.21663e-11	4.21663e-11	4.21663e-11	0.0739207	256.906	223.81	2299.05	39.9249	32.001	12.8004	32.4738	270.925	47.6389	3225.53	0.806676
54.75	0.170994	2.32593e-47	1.19647e-49	6.40342e-11	5.69844e-89	3.9026e-09	4.12555e-11	4.12555e-11	4.12555e-11	0.0737449	256.992	223.886	2299.93	39.9396	32.0138	12.8055	32.4859	271.036	47.6801	3226.77	0.806985
54.8	0.170718	2.10867e-47	1.0795e-49	6.26762e-11	4.73334e-89	3.8342e-09	4.03644e-11	4.03644e-11	4.03644e-11	0.0735696	257.077	223.962	2300.81	39.9542	32.0267	12.8107	32.498	271.148	47.7213	3228.01	0.807294
54.85	0.170443	1.9117e-47	9.7397e-50	6.13471e-11	3.93169e-89	3.767e-09	3.94925e-11	3.94925e-11	3.94925e-11	0.0733946	257.163	224.038	2301.69	39.9687	32.0396	12.8158	32.5101	271.259	47.7624	3229.24	0.807602
54.9	0.170168	1.73314e-47	8.78755e-50	6.00461e-11	3.26581e-89	3.70098e-09	3.86395e-11	3.86395e-11	3.86395e-11	0.0732201	257.248	224.113	2302.56	39.9833	32.0524	12.821	32.5222	271.369	47.8034	3230.47	0.80791
54.95	0.169894	1.57125e-47	7.92848e-50	5.87726e-11	2.7127e-89	3.63611e-09	3.78049e-11	3.78049e-11	3.78049e-11	0.0730459	257.333	224.189	2303.43	39.9978	32.0652	12.8261	32.5342	271.48	47.8445	3231.7	0.808218
55	0.16962	1.42449e-47	7.1534e-50	5.75262e-11	2.25327e-89	3.57239e-09	3.69883e-11	3.69883e-11	3.69883e-11	0.0728722	257.418	224.264	2304.3	40.0123	32.078	12.8312	32.5463	271.59	47.8855	3232.93	0.808525
55.05	0.169347	1.29143e-47	6.45409e-50	5.63063e-11	1.87166e-89	3.50978e-09	3.61893e-11	3.61893e-11	3.61893e-11	0.0726989	257.503	224.34	2305.17	40.0268	32.0908	12.8363	32.5583	271.701	47.9264	3234.15	0.808831
55.1	0.169074	1.1708e-47	5.82314e-50	5.51122e-11	1.55467e-89	3.44826e-09	3.54076e-11	3.54076e-11	3.54076e-11	0.072526	257.587	224.415	2306.04	40.0413	32.1035	12.8414	32.5703	271.811	47.9673	3235.38	0.809137
55.15	0.168801	1.06144e-47	5.25387e-50	5.39434e-11	1.29137e-89	3.38783e-09	3.46428e-11	3.46428e-11	3.46428e-11	0.0723536	257.672	224.49	2306.91	40.0557	32.1162	12.8465	32.5822	271.921	48.0082	3236.6	0.809443
55.2	0.168529	9.62294e-48	4.74025e-50	5.27994e-11	1.07266e-89	3.32845e-09	3.38945e-11	3.38945e-11	3.38945e-11	0.0721815	257.756	224.565	2307.77	40.0701	32.1289	12.8516	32.5942	272.03	48.049	3237.82	0.809748
55.25	0.168258	8.72409e-48	4.27685e-50	5.16797e-11	8.90989e-90	3.27011e-09	3.31624e-11	3.31624e-11	3.31624e-11	0.0720098	257.84	224.64	2308.64	40.0845	32.1416	12.8566	32.6061	272.14	48.0898	3239.04	0.810052
55.3	0.167987	7.9092e-48	3.85875e-50	5.05837e-11	7.40089e-90	3.2128e-09	3.24461e-11	3.24461e-11	3.24461e-11	0.0718386	257.924	224.714	2309.5	40.0989	32.1543	12.8617	32.618	272.249	48.1305	3240.25	0.810356
55.35	0.167716	7.17043e-48	3.48152e-50	4.9511e-11	6.14746e-90	3.15649e-09	3.17453e-11	3.17453e-11	3.17453e-11	0.0716678	258.008	224.789	2310.36	40.1132	32.1669	12.8668	32.6299	272.358	48.1713	3241.47	0.81066
55.4	0.167446	6.50066e-48	3.14117e-50	4.8461e-11	5.10631e-90	3.10117e-09	3.10596e-11	3.10596e-11	3.10596e-11	0.0714973	258.092	224.863	2311.22	40.1276	32.1796	12.8718	32.6418	272.467	48.2119	3242.68	0.810963
55.45	0.167176	5.89345e-48	2.83409e-50	4.74333e-11	4.2415e-90	3.04682e-09	3.03887e-11	3.03887e-11	3.03887e-11	0.0713273	258.176	224.938	2312.08	40.1419	32.1922	12.8769	32.6537	272.576	48.2525	3243.89	0.811265
55.5	0.166906	5.34296e-48	2.55703e-50	4.64274e-11	3.52315e-90	2.99342e-09	2.97323e-11	2.97323e-11	2.97323e-11	0.0711577	258.259	225.012	2312.94	40.1561	32.2047	12.8819	32.6655	272.685	48.2931	3245.1	0.811567
55.55	0.166637	4.84389e-48	2.30705e-50	4.54428e-11	2.92646e-90	2.94095e-09	2.90901e-11	2.90901e-11	2.90901e-11	0.0709884	258.342	225.086	2313.79	40.1704	32.2173	12.8869	32.6773	272.793	48.3337	3246.3	0.811869
55.6	0.166369	4.39144e-48	2.08152e-50	4.44791e-11	2.43083e-90	2.88941e-09	2.84617e-11	2.84617e-11	2.84617e-11	0.0708196	258.426	225.16	2314.65	40.1846	32.2298	12.8919	32.6891	272.902	48.3742	3247.51	0.81217
55.65	0.166101	3.98125e-48	1.87803e-50	4.35358e-11	2.01914e-90	2.83877e-09	2.78469e-11	2.78469e-11	2.78469e-11	0.0706512	258.509	225.234	2315.5	40.1988	32.2424	12.8969	32.7009	273.01	48.4147	3248.71	0.812471
55.7	0.165833	3.60937e-48	1.69443e-50	4.26125e-11	1.67717e-90	2.78901e-09	2.72454e-11	2.72454e-11	2.72454e-11	0.0704832	258.592	225.308	2316.35	40.213	32.2549	12.9019	32.7127	273.118	48.4551	3249.91	0.812771
55.75	0.165566	3.27223e-48	1.52879e-50	4.17088e-11	1.39312e-90	2.74013e-09	2.66569e-11	2.66569e-11	2.66569e-11	0.0703156	258.675	225.381	2317.2	40.2272	32.2674	12.9069	32.7244	273.226	48.4955	3251.11	0.813071
55.8	0.165299	2.96658e-48	1.37933e-50	4.08243e-11	1.15718e-90	2.69211e-09	2.60812e-11	2.60812e-11	2.60812e-11	0.0701484	258.757	225.455	2318.05	40.2413	32.2798	12.9119	32.7362	273.333	48.5358	3252.3	0.81337
55.85	0.165033	2.68949e-48	1.24449e-50	3.99585e-11	9.61197e-91	2.64492e-09	2.55178e-11	2.55178e-11	2.55178e-11	0.0699815	258.84	225.528	2318.9	40.2554	32.2923	12.9169	32.7479	273.441	48.5761	3253.5	0.813669
55.9	0.164767	2.43827e-48	1.12283e-50	3.91111e-11	7.98406e-91	2.59857e-09	2.49666e-11	2.49666e-11	2.49666e-11	0.0698151	258.922	225.602	2319.75	40.2695	32.3047	12.9219	32.7596	273.548	48.6164	3254.69	0.813967
55.95	0.164501	2.21052e-48	1.01306e-50	3.82817e-11	6.63186e-91	2.55302e-09	2.44273e-11	2.44273e-11	2.44273e-11	0.0696491	259.005	225.675	2320.59	40.2836	32.3171	12.9268	32.7712	273.655	48.6566	3255.88	0.814265
56	0.164236	2.00404e-48	9.14025e-51	3.74698e-11	5.50868e-91	2.50828e-09	2.38997e-11	2.38997e-11	2.38997e-11	0.0694835	259.087	225.748	2321.43	40.2976	32.3295	12.9318	32.7829	273.762	48.6968	3257.07	0.814562
56.05	0.163971	1.81685e-48	8.2467e-51	3.66752e-11	4.57571e-91	2.46432e-09	2.33835e-11	2.33835e-11	2.33835e-11	0.0693182	259.169	225.821	2322.28	40.3117	32.3418	12.9367	32.7945	273.869	48.7369	3258.26	0.814859
56.1	0.163707	1.64714e-48	7.44051e-51	3.58974e-11	3.80076e-91	2.42113e-09	2.28784e-11	2.28784e-11	2.28784e-11	0.0691534	259.251	225.894	2323.12	40.3257	32.3542	12.9417	32.8061	273.975	48.777	3259.44	0.815155
56.15	0.163443	1.49329e-48	6.71313e-51	3.51361e-11	3.15705e-91	2.37869e-09	2.23842e-11	2.23842e-11	2.23842e-11	0.0689889	259.333	225.966	2323.96	40.3396	32.3665	12.9466	32.8177	274.082	48.8171	3260.63	0.815451
56.2	0.16318	1.3538e-48	6.05686e-51	3.4391e-11	2.62237e-91	2.337e-09	2.19007e-11	2.19007e-11	2.19007e-11	0.0688248	259.414	226.039	2324.8	40.3536	32.3788	12.9515	32.8293	274.188	48.8571	3261.81	0.815747
56.25	0.162917	1.22735e-48	5.46474e-51	3.36617e-11	2.17824e-91	2.29604e-09	2.14277e-11	2.14277e-11	2.14277e-11	0.0686612	259.496	226.111	2325.63	40.3675	32.3911	12.9564	32.8408	274.294	48.8971	3262.99	0.816042
56.3	0.162654	1.11271e-48	4.93051e-51	3.29478e-11	1.80933e-91	2.2558e-09	2.09648e-11	2.09648e-11	2.09648e-11	0.0684979	259.577	226.184	2326.47	40.3814	32.4033	12.9613	32.8524	274.4	48.937	3264.16	0.816336
56.35	0.162392	1.00877e-48	4.44851e-51	3.22491e-11	1.5029e-91	2.21627e-09	2.0512e-11	2.0512e-11	2.0512e-11	0.068335	259.658	226.256	2327.3	40.3953	32.4156	12.9662	32.8639	274.506	48.977	3265.34	0.81663
56.4	0.16213	9.14546e-49	4.01362e-51	3.15652e-11	1.24836e-91	2.17742e-09	2.00689e-11	2.00689e-11	2.00689e-11	0.0681725	259.74	226.328	2328.13	40.4092	32.4278	12.9711	32.8754	274.611	49.0168	3266.51	0.816924
56.45	0.161869	8.29121e-49	3.62125e-51	3.08958e-11	1.03694e-91	2.13926e-09	1.96354e-11	1.96354e-11	1.96354e-11	0.0680104	259.821	226.4	2328.97	40.423	32.44	12.976	32.8869	274.717	49.0566	3267.69	0.817217
56.5	0.161608	7.51676e-49	3.26724e-51	3.02405e-11	8.61318e-92	2.10177e-09	1.92113e-11	1.92113e-11	1.92113e-11	0.0678486	259.901	226.472	2329.8	40.4369	32.4522	12.9809	32.8983	274.822	49.0964	3268.86	0.81751
56.55	0.161348	6.81464e-49	2.94784e-51	2.95992e-11	7.15443e-92	2.06493e-09	1.87963e-11	1.87963e-11	1.87963e-11	0.0676873	259.982	226.544	2330.62	40.4507	32.4644	12.9857	32.9098	274.927	49.1362	3270.02	0.817802
56.6	0.161088	6.17811e-49	2.65966e-51	2.89715e-11	5.94274e-92	2.02874e-09	1.83903e-11	1.83903e-11	1.83903e-11	0.0675263	260.063	226.615	2331.45	40.4644	32.4765	12.9906	32.9212	275.032	49.1759	3271.19	0.818093
56.65	0.160828	5.60103e-49	2.39965e-51	2.83571e-11	4.93627e-92	1.99318e-09	1.79931e-11	1.79931e-11	1.79931e-11	0.0673657	260.143	226.687	2332.28	40.4782	32.4886	12.9954	32.9326	275.136	49.2155	3272.35	0.818385
56.7	0.160569	5.07785e-49	2.16506e-51	2.77557e-11	4.10025e-92	1.95825e-09	1.76044e-11	1.76044e-11	1.76044e-11	0.0672055	260.224	226.758	2333.1	40.4919	32.5007	13.0003	32.944	275.241	49.2551	3273.52	0.818675
56.75	0.16031	4.60355e-49	1.95341e-51	2.71671e-11	3.40582e-92	1.92393e-09	1.72242e-11	1.72242e-11	1.72242e-11	0.0670457	260.304	226.829	2333.93	40.5056	32.5128	13.0051	32.9554	275.345	49.2947	3274.68	0.818966
56.8	0.160052	4.17354e-49	1.76244e-51	2.6591e-11	2.829e-92	1.89021e-09	1.68521e-11	1.68521e-11	1.68521e-11	0.0668862	260.384	226.901	2334.75	40.5193	32.5249	13.01	32.9667	275.449	49.3343	3275.84	0.819256
56.85	0.159794	3.78371e-49	1.59015e-51	2.60271e-11	2.34988e-92	1.85708e-09	1.64881e-11	1.64881e-11	1.64881e-11	0.0667272	260.464	226.972	2335.57	40.533	32.5369	13.0148	32.9781	275.553	49.3738	3276.99	0.819545
56.9	0.159536	3.43028e-49	1.43469e-51	2.54751e-11	1.9519e-92	1.82453e-09	1.6132e-11	1.6132e-11	1.6132e-11	0.0665685	260.544	227.043	2336.39	40.5466	32.549	13.0196	32.9894	275.657	49.4132	3278.15	0.819834
56.95	0.159279	3.10987e-49	1.29444e-51	2.49349e-11	1.62132e-92	1.79255e-09	1.57835e-11	1.57835e-11	1.57835e-11	0.0664102	260.623	227.113	2337.21	40.5603	32.561	13.0244	33.0007	275.761	49.4527	3279.3	0.820122
57	0.159023	2.81939e-49	1.1679e-51	2.44061e-11	1.34673e-92	1.76114e-09	1.54426e-11	1.54426e-11	1.54426e-11	0.0662523	260.703	227.184	2338.02	40.5739	32.573	13.0292	33.012	275.865	49.492	3280.45	0.82041
57.05	0.158766	2.55604e-49	1.05372e-51	2.38885e-11	1.11864e-92	1.73027e-09	1.51091e-11	1.51091e-11	1.51091e-11	0.0660947	260.782	227.255	2338.84	40.5875	32.5849	13.034	33.0232	275.968	49.5314	3281.6	0.820698
57.1	0.15851	2.31729e-49	9.50711e-52	2.33819e-11	9.29188e-93	1.69995e-09	1.47827e-11	1.47827e-11	1.47827e-11	0.0659375	260.862	227.325	2339.65	40.601	32.5969	13.0387	33.0345	276.071	49.5707	3282.75	0.820985
57.15	0.158255	2.10084e-49	8.5777e-52	2.2886e-11	7.71818e-93	1.67015e-09	1.44634e-11	1.44634e-11	1.44634e-11	0.0657807	260.941	227.396	2340.47	40.6145	32.6088	13.0435	33.0457	276.174	49.6099	3283.9	0.821272
57.2	0.158	1.9046e-49	7.73915e-52	2.24007e-11	6.41101e-93	1.64088e-09	1.4151e-11	1.4151e-11	1.4151e-11	0.0656243	261.02	227.466	2341.28	40.6281	32.6207	13.0483	33.0569	276.277	49.6492	3285.04	0.821558
57.25	0.157745	1.7267e-49	6.98257e-52	2.19256e-11	5.32523e-93	1.61212e-09	1.38453e-11	1.38453e-11	1.38453e-11	0.0654682	261.099	227.536	2342.09	40.6416	32.6326	13.053	33.0681	276.38	49.6883	3286.19	0.821844
57.3	0.157491	1.56541e-49	6.29996e-52	2.14606e-11	4.42334e-93	1.58387e-09	1.35463e-11	1.35463e-11	1.35463e-11	0.0653125	261.178	227.606	2342.9	40.655	32.6445	13.0578	33.0793	276.482	49.7275	3287.33	0.822129
57.35	0.157237	1.41919e-49	5.68408e-52	2.10055e-11	3.67419e-93	1.55611e-09	1.32537e-11	1.32537e-11	1.32537e-11	0.0651572	261.256	227.676	2343.7	40.6685	32.6563	13.0625	33.0904	276.585	49.7666	3288.46	0.822414
57.4	0.156984	1.28663e-49	5.1284e-52	2.056e-11	3.05192e-93	1.52883e-09	1.29674e-11	1.29674e-11	1.29674e-11	0.0650023	261.335	227.746	2344.51	40.6819	32.6682	13.0673	33.1016	276.687	49.8057	3289.6	0.822698
57.45	0.156731	1.16645e-49	4.62705e-52	2.0124e-11	2.53504e-93	1.50204e-09	1.26873e-11	1.26873e-11	1.26873e-11	0.0648477	261.413	227.816	2345.31	40.6953	32.68	13.072	33.1127	276.789	49.8447	3290.74	0.822982
57.5	0.156478	1.0575e-49	4.17471e-52	1.96972e-11	2.1057e-93	1.47571e-09	1.24132e-11	1.24132e-11	1.24132e-11	0.0646935	261.492	227.885	2346.12	40.7087	32.6918	13.0767	33.1238	276.891	49.8837	3291.87	0.823265
57.55	0.156226	9.58719e-50	3.7666e-52	1.92795e-11	1.74907e-93	1.44985e-09	1.21451e-11	1.21451e-11	1.21451e-11	0.0645396	261.57	227.955	2346.92	40.722	32.7036	13.0814	33.1349	276.992	49.9226	3293	0.823548
57.6	0.155974	8.69168e-50	3.39837e-52	1.88707e-11	1.45285e-93	1.42444e-09	1.18828e-11	1.18828e-11	1.18828e-11	0.0643861	261.648	228.024	2347.72	40.7354	32.7153	13.0861	33.1459	277.094	49.9615	3294.13	0.823831
57.65	0.155723	7.87982e-50	3.06615e-52	1.84705e-11	1.20679e-93	1.39947e-09	1.16261e-11	1.16261e-11	1.16261e-11	0.064233	261.726	228.093	2348.52	40.7487	32.7271	13.0908	33.157	277.195	50.0004	3295.26	0.824113
57.7	0.155472	7.14379e-50	2.76641e-52	1.80788e-11	1.00241e-93	1.37495e-09	1.1375e-11	1.1375e-11	1.1375e-11	0.0640803	261.804	228.163	2349.32	40.762	32.7388	13.0955	33.168	277.297	50.0392	3296.39	0.824395
57.75	0.155221	6.47651e-50	2.49596e-52	1.76954e-11	8.32635e-94	1.35085e-09	1.11293e-11	1.11293e-11	1.11293e-11	0.0639279	261.881	228.232	2350.12	40.7753	32.7505	13.1002	33.179	277.398	50.078	3297.51	0.824676
57.8	0.154971	5.87156e-50	2.25196e-52	1.73201e-11	6.91618e-94	1.32717e-09	1.08889e-11	1.08889e-11	1.08889e-11	0.0637758	261.959	228.3	2350.91	40.7885	32.7622	13.1049	33.19	277.498	50.1167	3298.63	0.824957
57.85	0.154721	5.32311e-50	2.03181e-52	1.69528e-11	5.74484e-94	1.30391e-09	1.06537e-11	1.06537e-11	1.06537e-11	0.0636242	262.036	228.369	2351.71	40.8018	32.7738	13.1095	33.201	277.599	50.1554	3299.75	0.825237
57.9	0.154472	4.8259e-50	1.83318e-52	1.65933e-11	4.77188e-94	1.28106e-09	1.04236e-11	1.04236e-11	1.04236e-11	0.0634729	262.114	228.438	2352.5	40.815	32.7855	13.1142	33.2119	277.7	50.1941	3300.87	0.825517
57.95	0.154223	4.37513e-50	1.65397e-52	1.62414e-11	3.96371e-94	1.25861e-09	1.01984e-11	1.01984e-11	1.01984e-11	0.0633219	262.191	228.507	2353.29	40.8282	32.7971	13.1188	33.2229	277.8	50.2327	3301.99	0.825796
58	0.153975	3.96646e-50	1.49228e-52	1.58969e-11	3.2924e-94	1.23655e-09	9.97813e-12	9.97813e-12	9.97813e-12	0.0631713	262.268	228.575	2354.08	40.8413	32.8087	13.1235	33.2338	277.9	50.2713	3303.11	0.826075
58.05	0.153726	3.59597e-50	1.34639e-52	1.55598e-11	2.7348e-94	1.21488e-09	9.76261e-12	9.76261e-12	9.76261e-12	0.0630211	262.345	228.643	2354.87	40.8545	32.8203	13.1281	33.2447	278	50.3098	3304.22	0.826354
58.1	0.153479	3.26008e-50	1.21477e-52	1.52298e-11	2.27162e-94	1.19358e-09	9.55173e-12	9.55173e-12	9.55173e-12	0.0628712	262.422	228.712	2355.66	40.8676	32.8319	13.1327	33.2556	278.1	50.3483	3305.33	0.826632
58.15	0.153231	2.95556e-50	1.09601e-52	1.49068e-11	1.8869e-94	1.17266e-09	9.34542e-12	9.34542e-12	9.34542e-12	0.0627217	262.498	228.78	2356.45	40.8807	32.8434	13.1374	33.2665	278.2	50.3868	3306.44	0.82691
58.2	0.152984	2.67949e-50	9.88869e-53	1.45907e-11	1.56733e-94	1.15211e-09	9.14355e-12	9.14355e-12	9.14355e-12	0.0625726	262.575	228.848	2357.23	40.8938	32.855	13.142	33.2773	278.3	50.4252	3307.55	0.827187
58.25	0.152738	2.42921e-50	8.92197e-53	1.42813e-11	1.30188e-94	1.13192e-09	8.94605e-12	8.94605e-12	8.94605e-12	0.0624237	262.651	228.916	2358.02	40.9069	32.8665	13.1466	33.2881	278.399	50.4636	3308.66	0.827464
58.3	0.152492	2.20231e-50	8.04977e-53	1.39784e-11	1.08139e-94	1.11208e-09	8.75282e-12	8.75282e-12	8.75282e-12	0.0622753	262.728	228.984	2358.8	40.9199	32.878	13.1512	33.299	278.498	50.5019	3309.76	0.82774
58.35	0.152246	1.99659e-50	7.26282e-53	1.3682e-11	8.98245e-95	1.09259e-09	8.56376e-12	8.56376e-12	8.56376e-12	0.0621272	262.804	229.051	2359.58	40.9329	32.8894	13.1558	33.3098	278.598	50.5402	3310.87	0.828016
58.4	0.152001	1.8101e-50	6.55281e-53	1.33918e-11	7.46116e-95	1.07344e-09	8.37878e-12	8.37878e-12	8.37878e-12	0.0619795	262.88	229.119	2360.36	40.9459	32.9009	13.1604	33.3205	278.697	50.5785	3311.97	0.828291
58.45	0.151756	1.64102e-50	5.91221e-53	1.31078e-11	6.19752e-95	1.05463e-09	8.1978e-12	8.1978e-12	8.1978e-12	0.0618321	262.956	229.186	2361.14	40.9589	32.9123	13.1649	33.3313	278.795	50.6167	3313.07	0.828566
58.5	0.151511	1.48774e-50	5.33424e-53	1.28298e-11	5.14789e-95	1.03614e-09	8.02072e-12	8.02072e-12	8.02072e-12	0.061685	263.032	229.254	2361.92	40.9719	32.9238	13.1695	33.342	278.894	50.6549	3314.16	0.828841
58.55	0.151267	1.34878e-50	4.81277e-53	1.25578e-11	4.27604e-95	1.01798e-09	7.84748e-12	7.84748e-12	7.84748e-12	0.0615383	263.107	229.321	2362.7	40.9848	32.9352	13.1741	33.3528	278.992	50.6931	3315.26	0.829115
58.6	0.151023	1.22279e-50	4.34227e-53	1.22914e-11	3.55184e-95	1.00014e-09	7.67797e-12	7.67797e-12	7.67797e-12	0.061392	263.183	229.388	2363.48	40.9977	32.9466	13.1786	33.3635	279.091	50.7312	3316.35	0.829389
58.65	0.15078	1.10857e-50	3.91777e-53	1.20308e-11	2.95029e-95	9.82612e-10	7.51213e-12	7.51213e-12	7.51213e-12	0.061246	263.258	229.455	2364.25	41.0106	32.9579	13.1832	33.3742	279.189	50.7692	3317.45	0.829662
58.7	0.150537	1.00503e-50	3.53477e-53	1.17756e-11	2.45062e-95	9.6539e-10	7.34986e-12	7.34986e-12	7.34986e-12	0.0611003	263.334	229.522	2365.02	41.0235	32.9693	13.1877	33.3849	279.287	50.8073	3318.54	0.829935
58.75	0.150294	9.11149e-51	3.18921e-53	1.15259e-11	2.03558e-95	9.4847e-10	7.19111e-12	7.19111e-12	7.19111e-12	0.060955	263.409	229.589	2365.79	41.0364	32.9806	13.1922	33.3955	279.385	50.8452	3319.63	0.830207
58.8	0.150052	8.26041e-51	2.87744e-53	1.12815e-11	1.69083e-95	9.31847e-10	7.03578e-12	7.03578e-12	7.03578e-12	0.0608101	263.484	229.656	2366.57	41.0492	32.9919	13.1968	33.4062	279.482	50.8832	3320.71	0.830479
58.85	0.14981	7.48883e-51	2.59614e-53	1.10422e-11	1.40447e-95	9.15515e-10	6.8838e-12	6.8838e-12	6.8838e-12	0.0606654	263.559	229.723	2367.33	41.062	33.0032	13.2013	33.4168	279.58	50.9211	3321.8	0.830751
58.9	0.149569	6.78932e-51	2.34234e-53	1.08081e-11	1.1666e-95	8.99469e-10	6.73511e-12	6.73511e-12	6.73511e-12	0.0605212	263.634	229.789	2368.1	41.0748	33.0145	13.2058	33.4274	279.677	50.959	3322.88	0.831022
58.95	0.149328	6.15515e-51	2.11336e-53	1.05788e-11	9.69024e-96	8.83705e-10	6.58964e-12	6.58964e-12	6.58964e-12	0.0603773	263.708	229.855	2368.87	41.0876	33.0257	13.2103	33.438	279.775	50.9968	3323.97	0.831292
59	0.149087	5.58022e-51	1.90676e-53	1.03545e-11	8.04908e-96	8.68217e-10	6.4473e-12	6.4473e-12	6.4473e-12	0.0602337	263.783	229.922	2369.64	41.1003	33.037	13.2148	33.4486	279.872	51.0346	3325.05	0.831563
59.05	0.148847	5.05899e-51	1.72035e-53	1.01349e-11	6.68587e-96	8.53e-10	6.30804e-12	6.30804e-12	6.30804e-12	0.0600904	263.858	229.988	2370.4	41.1131	33.0482	13.2193	33.4591	279.969	51.0723	3326.13	0.831832
59.1	0.148607	4.58645e-51	1.55217e-53	9.91998e-12	5.55353e-96	8.3805e-10	6.17178e-12	6.17178e-12	6.17178e-12	0.0599475	263.932	230.054	2371.16	41.1258	33.0594	13.2238	33.4697	280.065	51.11	3327.2	0.832102
59.15	0.148367	4.15804e-51	1.40043e-53	9.7096e-12	4.61297e-96	8.23362e-10	6.03847e-12	6.03847e-12	6.03847e-12	0.059805	264.006	230.12	2371.93	41.1385	33.0706	13.2282	33.4802	280.162	51.1477	3328.28	0.832371
59.2	0.148128	3.76965e-51	1.26353e-53	9.50369e-12	3.83171e-96	8.08931e-10	5.90804e-12	5.90804e-12	5.90804e-12	0.0596627	264.08	230.186	2372.69	41.1511	33.0818	13.2327	33.4907	280.258	51.1853	3329.35	0.832639
59.25	0.147889	3.41754e-51	1.14e-53	9.30214e-12	3.18276e-96	7.94754e-10	5.78043e-12	5.78043e-12	5.78043e-12	0.0595209	264.154	230.252	2373.45	41.1638	33.0929	13.2372	33.5012	280.355	51.2229	3330.42	0.832907
59.3	0.147651	3.09832e-51	1.02856e-53	9.10487e-12	2.64372e-96	7.80824e-10	5.65557e-12	5.65557e-12	5.65557e-12	0.0593793	264.228	230.317	2374.2	41.1764	33.104	13.2416	33.5117	280.451	51.2605	3331.49	0.833175
59.35	0.147413	2.80891e-51	9.28007e-54	8.91178e-12	2.19598e-96	7.67139e-10	5.53341e-12	5.53341e-12	5.53341e-12	0.0592381	264.302	230.383	2374.96	41.189	33.1152	13.2461	33.5221	280.547	51.298	3332.56	0.833442
59.4	0.147176	2.54654e-51	8.37285e-54	8.72279e-12	1.82406e-96	7.53694e-10	5.41389e-12	5.41389e-12	5.41389e-12	0.0590972	264.376	230.448	2375.72	41.2016	33.1263	13.2505	33.5326	280.643	51.3355	3333.63	0.833709
59.45	0.146938	2.30868e-51	7.55433e-54	8.5378e-12	1.51513e-96	7.40485e-10	5.29695e-12	5.29695e-12	5.29695e-12	0.0589567	264.449	230.514	2376.47	41.2142	33.1373	13.2549	33.543	280.738	51.3729	3334.7	0.833975
59.5	0.146702	2.09303e-51	6.81582e-54	8.35674e-12	1.25853e-96	7.27507e-10	5.18253e-12	5.18253e-12	5.18253e-12	0.0588165	264.523	230.579	2377.23	41.2267	33.1484	13.2594	33.5534	280.834	51.4103	3335.76	0.834241
59.55	0.146465	1.89753e-51	6.14951e-54	8.17952e-12	1.04538e-96	7.14756e-10	5.07059e-12	5.07059e-12	5.07059e-12	0.0586766	264.596	230.644	2377.98	41.2392	33.1594	13.2638	33.5638	280.929	51.4476	3336.82	0.834507
59.6	0.146229	1.72028e-51	5.54833e-54	8.00605e-12	8.68332e-97	7.02229e-10	4.96106e-12	4.96106e-12	4.96106e-12	0.0585371	264.669	230.709	2378.73	41.2518	33.1705	13.2682	33.5742	281.024	51.4849	3337.88	0.834772
59.65	0.145993	1.5596e-51	5.00593e-54	7.83627e-12	7.2127e-97	6.89921e-10	4.85391e-12	4.85391e-12	4.85391e-12	0.0583979	264.742	230.774	2379.48	41.2642	33.1815	13.2726	33.5845	281.119	51.5222	3338.94	0.835037
59.7	0.145758	1.41392e-51	4.51655e-54	7.67008e-12	5.99114e-97	6.77829e-10	4.74906e-12	4.74906e-12	4.74906e-12	0.058259	264.815	230.839	2380.23	41.2767	33.1925	13.277	33.5948	281.214	51.5595	3340	0.835301
59.75	0.145523	1.28185e-51	4.07502e-54	7.50742e-12	4.97646e-97	6.65949e-10	4.64648e-12	4.64648e-12	4.64648e-12	0.0581204	264.888	230.904	2380.97	41.2892	33.2034	13.2814	33.6052	281.309	51.5966	3341.05	0.835565
59.8	0.145289	1.16212e-51	3.67665e-54	7.34821e-12	4.13364e-97	6.54278e-10	4.54612e-12	4.54612e-12	4.54612e-12	0.0579822	264.961	230.968	2381.72	41.3016	33.2144	13.2858	33.6155	281.404	51.6338	3342.1	0.835828
59.85	0.145055	1.05357e-51	3.31722e-54	7.19238e-12	3.43356e-97	6.42811e-10	4.44792e-12	4.44792e-12	4.44792e-12	0.0578443	265.033	231.033	2382.47	41.314	33.2253	13.2901	33.6258	281.498	51.6709	3343.16	0.836091
59.9	0.144821	9.55157e-52	2.99293e-54	7.03985e-12	2.85204e-97	6.31544e-10	4.35184e-12	4.35184e-12	4.35184e-12	0.0577068	265.106	231.097	2383.21	41.3264	33.2362	13.2945	33.636	281.592	51.708	3344.21	0.836354
59.95	0.144587	8.65939e-52	2.70034e-54	6.89055e-12	2.36901e-97	6.20476e-10	4.25784e-12	4.25784e-12	4.25784e-12	0.0575695	265.178	231.162	2383.95	41.3387	33.2471	13.2989	33.6463	281.686	51.745	3345.25	0.836616
60	0.144354	7.85054e-52	2.43636e-54	6.74442e-12	1.96779e-97	6.09601e-10	4.16588e-12	4.16588e-12	4.16588e-12	0.0574326	265.25	231.226	2384.69	41.3511	33.258	13.3032	33.6565	281.78	51.782	3346.3	0.836878
60.05	0.144122	7.11725e-52	2.19818e-54	6.60139e-12	1.63452e-97	5.98917e-10	4.07589e-12	4.07589e-12	4.07589e-12	0.057296	265.322	231.29	2385.43	41.3634	33.2689	13.3076	33.6668	281.874	51.819	3347.35	0.837139
60.1	0.14389	6.45245e-52	1.98329e-54	6.4614e-12	1.3577e-97	5.8842e-10	3.98785e-12	3.98785e-12	3.98785e-12	0.0571598	265.394	231.354	2386.17	41.3757	33.2797	13.3119	33.677	281.968	51.8559	3348.39	0.8374
60.15	0.143658	5.84975e-52	1.7894e-54	6.32437e-12	1.12775e-97	5.78107e-10	3.90171e-12	3.90171e-12	3.90171e-12	0.0570238	265.466	231.418	2386.91	41.388	33.2906	13.3162	33.6872	282.061	51.8928	3349.43	0.837661
60.2	0.143426	5.30334e-52	1.61447e-54	6.19025e-12	9.36754e-98	5.67975e-10	3.81744e-12	3.81744e-12	3.81744e-12	0.0568882	265.538	231.482	2387.65	41.4003	33.3014	13.3205	33.6973	282.155	51.9296	3350.47	0.837921
60.25	0.143195	4.80797e-52	1.45664e-54	6.05897e-12	7.78103e-98	5.5802e-10	3.73498e-12	3.73498e-12	3.73498e-12	0.056753	265.61	231.545	2388.38	41.4125	33.3122	13.3249	33.7075	282.248	51.9664	3351.51	0.83818
60.3	0.142964	4.35887e-52	1.31424e-54	5.93048e-12	6.46322e-98	5.4824e-10	3.6543e-12	3.6543e-12	3.6543e-12	0.056618	265.681	231.609	2389.12	41.4248	33.3229	13.3292	33.7176	282.341	52.0032	3352.55	0.83844
60.35	0.142734	3.95172e-52	1.18576e-54	5.80471e-12	5.3686e-98	5.38631e-10	3.57537e-12	3.57537e-12	3.57537e-12	0.0564833	265.753	231.672	2389.85	41.437	33.3337	13.3335	33.7278	282.434	52.0399	3353.58	0.838699
60.4	0.142504	3.58261e-52	1.06984e-54	5.68161e-12	4.45936e-98	5.29191e-10	3.49814e-12	3.49814e-12	3.49814e-12	0.056349	265.824	231.736	2390.58	41.4492	33.3444	13.3378	33.7379	282.527	52.0766	3354.61	0.838957
60.45	0.142274	3.24797e-52	9.65254e-55	5.56112e-12	3.70411e-98	5.19916e-10	3.42258e-12	3.42258e-12	3.42258e-12	0.056215	265.895	231.799	2391.31	41.4613	33.3552	13.3421	33.748	282.619	52.1132	3355.65	0.839215
60.5	0.142045	2.94458e-52	8.70891e-55	5.44318e-12	3.07677e-98	5.10804e-10	3.34866e-12	3.34866e-12	3.34866e-12	0.0560813	265.966	231.862	2392.04	41.4735	33.3659	13.3464	33.758	282.712	52.1499	3356.68	0.839473
60.55	0.141816	2.66954e-52	7.85753e-55	5.32775e-12	2.55568e-98	5.01851e-10	3.27632e-12	3.27632e-12	3.27632e-12	0.055948	266.037	231.925	2392.77	41.4856	33.3766	13.3506	33.7681	282.804	52.1864	3357.7	0.83973
60.6	0.141587	2.42019e-52	7.08938e-55	5.21476e-12	2.12285e-98	4.93056e-10	3.20556e-12	3.20556e-12	3.20556e-12	0.0558149	266.108	231.988	2393.5	41.4977	33.3873	13.3549	33.7781	282.896	52.2229	3358.73	0.839987
60.65	0.141359	2.19412e-52	6.39633e-55	5.10417e-12	1.76332e-98	4.84414e-10	3.13632e-12	3.13632e-12	3.13632e-12	0.0556822	266.179	232.051	2394.22	41.5098	33.3979	13.3592	33.7882	282.988	52.2594	3359.76	0.840243
60.7	0.141131	1.98918e-52	5.77102e-55	4.99592e-12	1.46468e-98	4.75924e-10	3.06857e-12	3.06857e-12	3.06857e-12	0.0555498	266.249	232.114	2394.95	41.5219	33.4085	13.3634	33.7982	283.08	52.2959	3360.78	0.840499
60.75	0.140904	1.80337e-52	5.20685e-55	4.88997e-12	1.21662e-98	4.67583e-10	3.00229e-12	3.00229e-12	3.00229e-12	0.0554177	266.32	232.176	2395.67	41.5339	33.4192	13.3677	33.8082	283.172	52.3323	3361.8	0.840755
60.8	0.140677	1.63493e-52	4.69783e-55	4.78627e-12	1.01057e-98	4.59388e-10	2.93744e-12	2.93744e-12	2.93744e-12	0.0552859	266.39	232.239	2396.39	41.546	33.4298	13.3719	33.8181	283.264	52.3687	3362.82	0.84101
60.85	0.14045	1.48221e-52	4.23857e-55	4.68477e-12	8.39416e-99	4.51336e-10	2.87399e-12	2.87399e-12	2.87399e-12	0.0551544	266.46	232.302	2397.12	41.558	33.4404	13.3761	33.8281	283.355	52.405	3363.84	0.841265
60.9	0.140224	1.34376e-52	3.82421e-55	4.58542e-12	6.9725e-99	4.43426e-10	2.81191e-12	2.81191e-12	2.81191e-12	0.0550232	266.531	232.364	2397.84	41.57	33.4509	13.3804	33.8381	283.446	52.4413	3364.86	0.841519
60.95	0.139998	1.21825e-52	3.45036e-55	4.48817e-12	5.79163e-99	4.35654e-10	2.75118e-12	2.75118e-12	2.75118e-12	0.0548924	266.601	232.426	2398.56	41.5819	33.4615	13.3846	33.848	283.537	52.4775	3365.87	0.841773
61	0.139772	1.10446e-52	3.11305e-55	4.39299e-12	4.81074e-99	4.28019e-10	2.69175e-12	2.69175e-12	2.69175e-12	0.0547618	266.671	232.488	2399.27	41.5939	33.472	13.3888	33.8579	283.628	52.5138	3366.89	0.842026
61.05	0.139547	1.00129e-52	2.80872e-55	4.29983e-12	3.99598e-99	4.20517e-10	2.63361e-12	2.63361e-12	2.63361e-12	0.0546316	266.74	232.55	2399.99	41.6058	33.4825	13.393	33.8678	283.719	52.5499	3367.9	0.84228
61.1	0.139322	9.07764e-53	2.53414e-55	4.20864e-12	3.31922e-99	4.13147e-10	2.57672e-12	2.57672e-12	2.57672e-12	0.0545017	266.81	232.612	2400.71	41.6177	33.4931	13.3972	33.8777	283.81	52.5861	3368.91	0.842532
61.15	0.139097	8.22972e-53	2.28641e-55	4.11939e-12	2.75707e-99	4.05906e-10	2.52106e-12	2.52106e-12	2.52106e-12	0.0543721	266.88	232.674	2401.42	41.6296	33.5035	13.4014	33.8875	283.901	52.6222	3369.92	0.842785
61.2	0.138873	7.46101e-53	2.06289e-55	4.03203e-12	2.29012e-99	3.98792e-10	2.46661e-12	2.46661e-12	2.46661e-12	0.0542428	266.949	232.736	2402.13	41.6415	33.514	13.4056	33.8974	283.991	52.6582	3370.93	0.843037
61.25	0.138649	6.7641e-53	1.86122e-55	3.94652e-12	1.90226e-99	3.91803e-10	2.41333e-12	2.41333e-12	2.41333e-12	0.0541138	267.019	232.798	2402.85	41.6534	33.5245	13.4098	33.9072	284.081	52.6943	3371.93	0.843288
61.3	0.138426	6.13229e-53	1.67927e-55	3.86283e-12	1.58009e-99	3.84936e-10	2.3612e-12	2.3612e-12	2.3612e-12	0.0539851	267.088	232.859	2403.56	41.6652	33.5349	13.414	33.9171	284.171	52.7302	3372.94	0.843539
61.35	0.138203	5.55949e-53	1.5151e-55	3.78091e-12	1.31248e-99	3.78189e-10	2.3102e-12	2.3102e-12	2.3102e-12	0.0538567	267.157	232.921	2404.27	41.677	33.5453	13.4181	33.9269	284.261	52.7662	3373.94	0.84379
61.4	0.13798	5.0402e-53	1.36699e-55	3.70073e-12	1.0902e-99	3.71561e-10	2.2603e-12	2.2603e-12	2.2603e-12	0.0537286	267.226	232.982	2404.97	41.6888	33.5557	13.4223	33.9366	284.351	52.8021	3374.94	0.84404
61.45	0.137758	4.56941e-53	1.23335e-55	3.62224e-12	9.05559e-100	3.65049e-10	2.21148e-12	2.21148e-12	2.21148e-12	0.0536008	267.295	233.043	2405.68	41.7006	33.5661	13.4264	33.9464	284.441	52.8379	3375.94	0.84429
61.5	0.137536	4.14259e-53	1.11278e-55	3.54543e-12	7.52192e-100	3.58651e-10	2.16371e-12	2.16371e-12	2.16371e-12	0.0534734	267.364	233.104	2406.39	41.7124	33.5765	13.4306	33.9562	284.53	52.8738	3376.94	0.84454
61.55	0.137314	3.75565e-53	1.004e-55	3.47024e-12	6.24799e-100	3.52365e-10	2.11697e-12	2.11697e-12	2.11697e-12	0.0533462	267.433	233.166	2407.09	41.7241	33.5868	13.4347	33.9659	284.62	52.9096	3377.93	0.844789
61.6	0.137093	3.40484e-53	9.05845e-56	3.39664e-12	5.18982e-100	3.46189e-10	2.07125e-12	2.07125e-12	2.07125e-12	0.0532193	267.501	233.227	2407.8	41.7359	33.5972	13.4389	33.9756	284.709	52.9453	3378.93	0.845038
61.65	0.136872	3.08681e-53	8.1729e-56	3.32461e-12	4.31086e-100	3.40122e-10	2.02651e-12	2.02651e-12	2.02651e-12	0.0530928	267.57	233.287	2408.5	41.7476	33.6075	13.443	33.9853	284.798	52.981	3379.92	0.845286
61.7	0.136651	2.79848e-53	7.37392e-56	3.2541e-12	3.58076e-100	3.34161e-10	1.98273e-12	1.98273e-12	1.98273e-12	0.0529665	267.638	233.348	2409.2	41.7593	33.6178	13.4471	33.995	284.887	53.0167	3380.91	0.845534
61.75	0.136431	2.53708e-53	6.65305e-56	3.18509e-12	2.97431e-100	3.28304e-10	1.93991e-12	1.93991e-12	1.93991e-12	0.0528406	267.706	233.409	2409.9	41.7709	33.6281	13.4512	34.0047	284.976	53.0523	3381.9	0.845782
61.8	0.136211	2.3001e-53	6.00265e-56	3.11755e-12	2.47058e-100	3.2255e-10	1.89801e-12	1.89801e-12	1.89801e-12	0.0527149	267.775	233.469	2410.6	41.7826	33.6383	13.4553	34.0144	285.065	53.0879	3382.89	0.846029
61.85	0.135992	2.08525e-53	5.41583e-56	3.05143e-12	2.05215e-100	3.16897e-10	1.85701e-12	1.85701e-12	1.85701e-12	0.0525895	267.843	233.53	2411.3	41.7942	33.6486	13.4594	34.024	285.153	53.1235	3383.88	0.846275
61.9	0.135773	1.89048e-53	4.88639e-56	2.98672e-12	1.7046e-100	3.11343e-10	1.8169e-12	1.8169e-12	1.8169e-12	0.0524645	267.911	233.59	2412	41.8058	33.6588	13.4635	34.0337	285.241	53.159	3384.86	0.846522
61.95	0.135554	1.71389e-53	4.40869e-56	2.92338e-12	1.4159e-100	3.05886e-10	1.77765e-12	1.77765e-12	1.77765e-12	0.0523397	267.978	233.651	2412.7	41.8174	33.669	13.4676	34.0433	285.33	53.1945	3385.85	0.846768
62	0.135335	1.5538e-53	3.9777e-56	2.86138e-12	1.1761e-100	3.00525e-10	1.73925e-12	1.73925e-12	1.73925e-12	0.0522152	268.046	233.711	2413.39	41.829	33.6792	13.4717	34.0529	285.418	53.2299	3386.83	0.847013
62.05	0.135117	1.40867e-53	3.58884e-56	2.8007e-12	9.76915e-101	2.95258e-10	1.70169e-12	1.70169e-12	1.70169e-12	0.0520911	268.114	233.771	2414.08	41.8405	33.6894	13.4758	34.0625	285.506	53.2653	3387.81	0.847259
62.1	0.134899	1.27709e-53	3.238e-56	2.74131e-12	8.11462e-101	2.90083e-10	1.66493e-12	1.66493e-12	1.66493e-12	0.0519672	268.181	233.831	2414.78	41.8521	33.6996	13.4798	34.072	285.594	53.3006	3388.79	0.847503
62.15	0.134682	1.1578e-53	2.92145e-56	2.68317e-12	6.74031e-101	2.84999e-10	1.62897e-12	1.62897e-12	1.62897e-12	0.0518436	268.249	233.891	2415.47	41.8636	33.7098	13.4839	34.0816	285.681	53.336	3389.76	0.847748
62.2	0.134465	1.04965e-53	2.63585e-56	2.62627e-12	5.59876e-101	2.80004e-10	1.59378e-12	1.59378e-12	1.59378e-12	0.0517203	268.316	233.951	2416.16	41.8751	33.7199	13.488	34.0911	285.769	53.3713	3390.74	0.847992
62.25	0.134248	9.51609e-54	2.37817e-56	2.57057e-12	4.65054e-101	2.75096e-10	1.55936e-12	1.55936e-12	1.55936e-12	0.0515973	268.383	234.01	2416.85	41.8866	33.73	13.492	34.1006	285.856	53.4065	3391.71	0.848235
62.3	0.134032	8.62722e-54	2.14568e-56	2.51606e-12	3.86291e-101	2.70275e-10	1.52567e-12	1.52567e-12	1.52567e-12	0.0514746	268.45	234.07	2417.54	41.898	33.7401	13.496	34.1101	285.944	53.4417	3392.69	0.848479
62.35	0.133816	7.82138e-54	1.93592e-56	2.4627e-12	3.20868e-101	2.65538e-10	1.49272e-12	1.49272e-12	1.49272e-12	0.0513522	268.517	234.129	2418.22	41.9095	33.7502	13.5001	34.1196	286.031	53.4769	3393.66	0.848722
62.4	0.1336	7.09081e-54	1.74667e-56	2.41047e-12	2.66525e-101	2.60884e-10	1.46048e-12	1.46048e-12	1.46048e-12	0.0512301	268.584	234.189	2418.91	41.9209	33.7603	13.5041	34.1291	286.118	53.512	3394.63	0.848964
62.45	0.133385	6.42848e-54	1.57592e-56	2.35936e-12	2.21386e-101	2.56312e-10	1.42893e-12	1.42893e-12	1.42893e-12	0.0511082	268.651	234.248	2419.6	41.9323	33.7703	13.5081	34.1386	286.204	53.5471	3395.6	0.849206
62.5	0.13317	5.82801e-54	1.42185e-56	2.30932e-12	1.83891e-101	2.51819e-10	1.39806e-12	1.39806e-12	1.39806e-12	0.0509867	268.717	234.307	2420.28	41.9437	33.7804	13.5122	34.148	286.291	53.5821	3396.56	0.849448
62.55	0.132955	5.28364e-54	1.28285e-56	2.26035e-12	1.52747e-101	2.47406e-10	1.36787e-12	1.36787e-12	1.36787e-12	0.0508654	268.784	234.367	2420.96	41.9551	33.7904	13.5162	34.1575	286.378	53.6172	3397.53	0.849689
62.6	0.132741	4.79011e-54	1.15744e-56	2.21241e-12	1.26878e-101	2.4307e-10	1.33832e-12	1.33832e-12	1.33832e-12	0.0507445	268.85	234.426	2421.64	41.9664	33.8004	13.5202	34.1669	286.464	53.6521	3398.49	0.84993
62.65	0.132527	4.34268e-54	1.04429e-56	2.16549e-12	1.05389e-101	2.3881e-10	1.30941e-12	1.30941e-12	1.30941e-12	0.0506238	268.917	234.485	2422.33	41.9778	33.8104	13.5242	34.1763	286.55	53.6871	3399.45	0.850171
62.7	0.132314	3.93704e-54	9.42202e-57	2.11957e-12	8.75403e-102	2.34624e-10	1.28113e-12	1.28113e-12	1.28113e-12	0.0505034	268.983	234.543	2423.01	41.9891	33.8204	13.5282	34.1857	286.637	53.722	3400.41	0.850411
62.75	0.1321	3.5693e-54	8.50093e-57	2.07462e-12	7.27143e-102	2.30512e-10	1.25346e-12	1.25346e-12	1.25346e-12	0.0503833	269.049	234.602	2423.68	42.0004	33.8303	13.5321	34.195	286.723	53.7568	3401.37	0.850651
62.8	0.131887	3.2359e-54	7.66988e-57	2.03062e-12	6.03992e-102	2.26472e-10	1.22638e-12	1.22638e-12	1.22638e-12	0.0502635	269.115	234.661	2424.36	42.0117	33.8403	13.5361	34.2044	286.808	53.7917	3402.33	0.85089
62.85	0.131675	2.93364e-54	6.92008e-57	1.98756e-12	5.01699e-102	2.22503e-10	1.19989e-12	1.19989e-12	1.19989e-12	0.050144	269.181	234.719	2425.04	42.0229	33.8502	13.5401	34.2137	286.894	53.8264	3403.28	0.851129
62.9	0.131463	2.65962e-54	6.24358e-57	1.94541e-12	4.1673e-102	2.18603e-10	1.17397e-12	1.17397e-12	1.17397e-12	0.0500247	269.247	234.778	2425.71	42.0342	33.8601	13.544	34.223	286.98	53.8612	3404.24	0.851368
62.95	0.131251	2.41119e-54	5.63321e-57	1.90415e-12	3.46152e-102	2.14772e-10	1.14862e-12	1.14862e-12	1.14862e-12	0.0499058	269.312	234.836	2426.39	42.0454	33.87	13.548	34.2324	287.065	53.8959	3405.19	0.851606
63	0.131039	2.18597e-54	5.08251e-57	1.86377e-12	2.87527e-102	2.11007e-10	1.12381e-12	1.12381e-12	1.12381e-12	0.0497871	269.378	234.894	2427.06	42.0566	33.8799	13.552	34.2417	287.15	53.9306	3406.14	0.851844
63.05	0.130828	1.98179e-54	4.58564e-57	1.82424e-12	2.3883e-102	2.07309e-10	1.09953e-12	1.09953e-12	1.09953e-12	0.0496687	269.443	234.953	2427.73	42.0678	33.8898	13.5559	34.2509	287.236	53.9652	3407.09	0.852081
63.1	0.130617	1.79668e-54	4.13735e-57	1.78556e-12	1.98382e-102	2.03676e-10	1.07578e-12	1.07578e-12	1.07578e-12	0.0495506	269.509	235.011	2428.4	42.079	33.8996	13.5598	34.2602	287.321	53.9998	3408.04	0.852319
63.15	0.130407	1.62885e-54	3.73289e-57	1.74769e-12	1.64783e-102	2.00106e-10	1.05255e-12	1.05255e-12	1.05255e-12	0.0494327	269.574	235.069	2429.07	42.0901	33.9094	13.5638	34.2694	287.406	54.0343	3408.99	0.852555
63.2	0.130197	1.47671e-54	3.36796e-57	1.71063e-12	1.36875e-102	1.96599e-10	1.02981e-12	1.02981e-12	1.02981e-12	0.0493152	269.639	235.127	2429.74	42.1013	33.9192	13.5677	34.2787	287.49	54.0688	3409.93	0.852792
63.25	0.129987	1.33877e-54	3.03871e-57	1.67435e-12	1.13694e-102	1.93153e-10	1.00757e-12	1.00757e-12	1.00757e-12	0.0491979	269.704	235.184	2430.41	42.1124	33.929	13.5716	34.2879	287.575	54.1033	3410.88	0.853028
63.3	0.129777	1.21372e-54	2.74165e-57	1.63884e-12	9.44383e-103	1.89768e-10	9.85803e-13	9.85803e-13	9.85803e-13	0.0490809	269.769	235.242	2431.07	42.1235	33.9388	13.5755	34.2971	287.659	54.1378	3411.82	0.853263
63.35	0.129568	1.10035e-54	2.47363e-57	1.60409e-12	7.8444e-103	1.86442e-10	9.64509e-13	9.64509e-13	9.64509e-13	0.0489642	269.834	235.3	2431.74	42.1346	33.9486	13.5794	34.3063	287.744	54.1722	3412.76	0.853499
63.4	0.129359	9.97572e-55	2.2318e-57	1.57007e-12	6.51585e-103	1.83174e-10	9.43676e-13	9.43676e-13	9.43676e-13	0.0488477	269.899	235.357	2432.4	42.1456	33.9584	13.5833	34.3155	287.828	54.2065	3413.7	0.853733
63.45	0.129151	9.04391e-55	2.01362e-57	1.53677e-12	5.41231e-103	1.79964e-10	9.23293e-13	9.23293e-13	9.23293e-13	0.0487316	269.963	235.415	2433.07	42.1567	33.9681	13.5872	34.3246	287.912	54.2409	3414.64	0.853968
63.5	0.128943	8.19915e-55	1.81677e-57	1.50418e-12	4.49567e-103	1.7681e-10	9.03349e-13	9.03349e-13	9.03349e-13	0.0486157	270.028	235.472	2433.73	42.1677	33.9778	13.5911	34.3338	287.996	54.2751	3415.57	0.854202
63.55	0.128735	7.43329e-55	1.63917e-57	1.47228e-12	3.73427e-103	1.73711e-10	8.83837e-13	8.83837e-13	8.83837e-13	0.0485	270.092	235.529	2434.39	42.1787	33.9875	13.595	34.3429	288.08	54.3094	3416.51	0.854436
63.6	0.128527	6.73897e-55	1.47892e-57	1.44106e-12	3.10183e-103	1.70667e-10	8.64746e-13	8.64746e-13	8.64746e-13	0.0483847	270.157	235.587	2435.05	42.1897	33.9972	13.5989	34.352	288.164	54.3436	3417.44	0.854669
63.65	0.12832	6.10951e-55	1.33434e-57	1.4105e-12	2.5765e-103	1.67675e-10	8.46068e-13	8.46068e-13	8.46068e-13	0.0482696	270.221	235.644	2435.71	42.2007	34.0069	13.6028	34.3611	288.247	54.3778	3418.37	0.854902
63.7	0.128114	5.53884e-55	1.2039e-57	1.38058e-12	2.14013e-103	1.64737e-10	8.27792e-13	8.27792e-13	8.27792e-13	0.0481549	270.285	235.701	2436.37	42.2116	34.0165	13.6066	34.3702	288.33	54.4119	3419.3	0.855135
63.75	0.127907	5.02147e-55	1.08621e-57	1.35131e-12	1.77768e-103	1.61849e-10	8.09912e-13	8.09912e-13	8.09912e-13	0.0480403	270.349	235.758	2437.03	42.2226	34.0262	13.6105	34.3793	288.414	54.446	3420.23	0.855367
63.8	0.127701	4.55243e-55	9.80019e-58	1.32265e-12	1.47661e-103	1.59013e-10	7.92418e-13	7.92418e-13	7.92418e-13	0.0479261	270.413	235.814	2437.68	42.2335	34.0358	13.6143	34.3884	288.497	54.4801	3421.16	0.855599
63.85	0.127495	4.1272e-55	8.84213e-58	1.2946e-12	1.22652e-103	1.56226e-10	7.75302e-13	7.75302e-13	7.75302e-13	0.0478121	270.477	235.871	2438.34	42.2444	34.0454	13.6182	34.3974	288.58	54.5141	3422.08	0.85583
63.9	0.12729	3.74169e-55	7.97772e-58	1.26714e-12	1.0188e-103	1.53488e-10	7.58555e-13	7.58555e-13	7.58555e-13	0.0476984	270.54	235.928	2438.99	42.2553	34.055	13.622	34.4064	288.663	54.5481	3423.01	0.856062
63.95	0.127085	3.39219e-55	7.19783e-58	1.24027e-12	8.46251e-104	1.50798e-10	7.4217e-13	7.4217e-13	7.4217e-13	0.047585	270.604	235.984	2439.64	42.2662	34.0646	13.6258	34.4154	288.745	54.582	3423.93	0.856292
64	0.12688	3.07534e-55	6.49417e-58	1.21397e-12	7.02928e-104	1.48155e-10	7.26139e-13	7.26139e-13	7.26139e-13	0.0474718	270.667	236.041	2440.29	42.277	34.0742	13.6297	34.4244	288.828	54.6159	3424.85	0.856523
64.05	0.126675	2.78808e-55	5.8593e-58	1.18822e-12	5.83879e-104	1.45558e-10	7.10455e-13	7.10455e-13	7.10455e-13	0.0473589	270.731	236.097	2440.95	42.2879	34.0837	13.6335	34.4334	288.911	54.6498	3425.77	0.856753
64.1	0.126471	2.52766e-55	5.2865e-58	1.16303e-12	4.84992e-104	1.43007e-10	6.95109e-13	6.95109e-13	6.95109e-13	0.0472463	270.794	236.153	2441.59	42.2987	34.0932	13.6373	34.4424	288.993	54.6836	3426.69	0.856983
64.15	0.126267	2.29155e-55	4.76969e-58	1.13836e-12	4.02852e-104	1.40501e-10	6.80094e-13	6.80094e-13	6.80094e-13	0.0471339	270.857	236.209	2442.24	42.3095	34.1028	13.6411	34.4514	289.075	54.7174	3427.61	0.857212
64.2	0.126064	2.07751e-55	4.30341e-58	1.11422e-12	3.34624e-104	1.38038e-10	6.65404e-13	6.65404e-13	6.65404e-13	0.0470219	270.92	236.265	2442.89	42.3203	34.1123	13.6449	34.4603	289.157	54.7512	3428.52	0.857441
64.25	0.125861	1.88345e-55	3.88271e-58	1.09059e-12	2.77952e-104	1.35619e-10	6.51032e-13	6.51032e-13	6.51032e-13	0.04691	270.983	236.321	2443.54	42.331	34.1218	13.6487	34.4692	289.239	54.7849	3429.44	0.857669
64.3	0.125658	1.70753e-55	3.50314e-58	1.06746e-12	2.30877e-104	1.33242e-10	6.36969e-13	6.36969e-13	6.36969e-13	0.0467985	271.046	236.377	2444.18	42.3418	34.1312	13.6525	34.4781	289.321	54.8186	3430.35	0.857898
64.35	0.125455	1.54803e-55	3.16067e-58	1.04482e-12	1.91775e-104	1.30907e-10	6.23211e-13	6.23211e-13	6.23211e-13	0.0466872	271.109	236.433	2444.83	42.3525	34.1407	13.6563	34.487	289.403	54.8522	3431.26	0.858125
64.4	0.125253	1.40344e-55	2.85169e-58	1.02267e-12	1.59296e-104	1.28612e-10	6.09749e-13	6.09749e-13	6.09749e-13	0.0465762	271.172	236.489	2445.47	42.3632	34.1501	13.6601	34.4959	289.484	54.8858	3432.17	0.858353
64.45	0.125051	1.27234e-55	2.57291e-58	1.00098e-12	1.32317e-104	1.26358e-10	5.96579e-13	5.96579e-13	5.96579e-13	0.0464654	271.234	236.544	2446.11	42.3739	34.1596	13.6638	34.5048	289.566	54.9194	3433.08	0.85858
64.5	0.12485	1.1535e-55	2.32138e-58	9.79751e-13	1.09908e-104	1.24144e-10	5.83693e-13	5.83693e-13	5.83693e-13	0.0463549	271.297	236.6	2446.75	42.3846	34.169	13.6676	34.5136	289.647	54.9529	3433.98	0.858807
64.55	0.124648	1.04575e-55	2.09444e-58	9.58973e-13	9.12934e-105	1.21968e-10	5.71085e-13	5.71085e-13	5.71085e-13	0.0462446	271.359	236.655	2447.39	42.3952	34.1784	13.6713	34.5225	289.728	54.9864	3434.89	0.859033
64.6	0.124448	9.48074e-56	1.88969e-58	9.38636e-13	7.58317e-105	1.1983e-10	5.58749e-13	5.58749e-13	5.58749e-13	0.0461347	271.421	236.711	2448.03	42.4059	34.1878	13.6751	34.5313	289.809	55.0199	3435.79	0.859259
64.65	0.124247	8.59517e-56	1.70496e-58	9.1873e-13	6.29887e-105	1.1773e-10	5.4668e-13	5.4668e-13	5.4668e-13	0.046025	271.483	236.766	2448.67	42.4165	34.1971	13.6788	34.5401	289.89	55.0533	3436.7	0.859485
64.7	0.124047	7.79232e-56	1.53828e-58	8.99247e-13	5.23208e-105	1.15666e-10	5.34872e-13	5.34872e-13	5.34872e-13	0.0459155	271.546	236.821	2449.31	42.4271	34.2065	13.6826	34.5489	289.971	55.0866	3437.6	0.85971
64.75	0.123847	7.06447e-56	1.3879e-58	8.80176e-13	4.34596e-105	1.13639e-10	5.23319e-13	5.23319e-13	5.23319e-13	0.0458063	271.608	236.876	2449.94	42.4377	34.2158	13.6863	34.5577	290.051	55.12	3438.5	0.859935
64.8	0.123647	6.4046e-56	1.25222e-58	8.6151e-13	3.60992e-105	1.11648e-10	5.12015e-13	5.12015e-13	5.12015e-13	0.0456974	271.669	236.931	2450.58	42.4483	34.2251	13.6901	34.5665	290.132	55.1533	3439.4	0.86016
64.85	0.123448	5.80636e-56	1.1298e-58	8.4324e-13	2.99853e-105	1.09691e-10	5.00956e-13	5.00956e-13	5.00956e-13	0.0455887	271.731	236.986	2451.21	42.4589	34.2344	13.6938	34.5752	290.212	55.1866	3440.29	0.860384
64.9	0.123249	5.26401e-56	1.01935e-58	8.25357e-13	2.4907e-105	1.07768e-10	4.90135e-13	4.90135e-13	4.90135e-13	0.0454803	271.793	237.041	2451.85	42.4694	34.2437	13.6975	34.584	290.292	55.2198	3441.19	0.860608
64.95	0.12305	4.77231e-56	9.19702e-59	8.07854e-13	2.06887e-105	1.05879e-10	4.79548e-13	4.79548e-13	4.79548e-13	0.0453721	271.854	237.096	2452.48	42.4799	34.253	13.7012	34.5927	290.372	55.253	3442.08	0.860832
65	0.122852	4.32655e-56	8.29792e-59	7.90721e-13	1.71848e-105	1.04024e-10	4.6919e-13	4.6919e-13	4.6919e-13	0.0452642	271.916	237.15	2453.11	42.4904	34.2623	13.7049	34.6014	290.452	55.2861	3442.97	0.861055
65.05	0.122654	3.92242e-56	7.48672e-59	7.73953e-13	1.42743e-105	1.02201e-10	4.59055e-13	4.59055e-13	4.59055e-13	0.0451566	271.977	237.205	2453.74	42.5009	34.2715	13.7086	34.6101	290.532	55.3193	3443.86	0.861278
65.1	0.122456	3.55604e-56	6.75482e-59	7.57539e-13	1.18568e-105	1.00409e-10	4.4914e-13	4.4914e-13	4.4914e-13	0.0450492	272.039	237.259	2454.37	42.5114	34.2807	13.7123	34.6188	290.612	55.3523	3444.75	0.8615
65.15	0.122259	3.22388e-56	6.09447e-59	7.41474e-13	9.8487e-106	9.86496e-11	4.39438e-13	4.39438e-13	4.39438e-13	0.0449421	272.1	237.314	2455	42.5219	34.29	13.716	34.6275	290.692	55.3854	3445.64	0.861722
65.2	0.122062	2.92275e-56	5.49868e-59	7.25749e-13	8.1807e-106	9.69206e-11	4.29946e-13	4.29946e-13	4.29946e-13	0.0448352	272.161	237.368	2455.62	42.5323	34.2992	13.7197	34.6361	290.771	55.4184	3446.53	0.861944
65.25	0.121865	2.64974e-56	4.96113e-59	7.10358e-13	6.7952e-106	9.5222e-11	4.20659e-13	4.20659e-13	4.20659e-13	0.0447286	272.222	237.422	2456.25	42.5427	34.3084	13.7233	34.6448	290.85	55.4513	3447.41	0.862165
65.3	0.121669	2.40224e-56	4.47613e-59	6.95294e-13	5.64435e-106	9.35531e-11	4.11573e-13	4.11573e-13	4.11573e-13	0.0446222	272.283	237.476	2456.87	42.5531	34.3175	13.727	34.6534	290.93	55.4843	3448.3	0.862386
65.35	0.121473	2.17785e-56	4.03855e-59	6.80548e-13	4.68841e-106	9.19134e-11	4.02683e-13	4.02683e-13	4.02683e-13	0.0445161	272.343	237.53	2457.5	42.5635	34.3267	13.7307	34.662	291.009	55.5172	3449.18	0.862607
65.4	0.121277	1.97443e-56	3.64374e-59	6.66116e-13	3.89437e-106	9.03025e-11	3.93985e-13	3.93985e-13	3.93985e-13	0.0444102	272.404	237.584	2458.12	42.5739	34.3358	13.7343	34.6706	291.088	55.55	3450.06	0.862828
65.45	0.121082	1.79e-56	3.28753e-59	6.5199e-13	3.23481e-106	8.87198e-11	3.85475e-13	3.85475e-13	3.85475e-13	0.0443046	272.465	237.638	2458.74	42.5842	34.345	13.738	34.6792	291.166	55.5828	3450.94	0.863048
65.5	0.120887	1.6228e-56	2.96614e-59	6.38163e-13	2.68696e-106	8.71649e-11	3.77149e-13	3.77149e-13	3.77149e-13	0.0441992	272.525	237.692	2459.36	42.5946	34.3541	13.7416	34.6878	291.245	55.6156	3451.82	0.863267
65.55	0.120692	1.47122e-56	2.67617e-59	6.24629e-13	2.23189e-106	8.56372e-11	3.69002e-13	3.69002e-13	3.69002e-13	0.0440941	272.586	237.746	2459.98	42.6049	34.3632	13.7453	34.6964	291.324	55.6484	3452.7	0.863487
65.6	0.120497	1.3338e-56	2.41455e-59	6.11382e-13	1.85389e-106	8.41363e-11	3.61032e-13	3.61032e-13	3.61032e-13	0.0439893	272.646	237.799	2460.6	42.6152	34.3723	13.7489	34.7049	291.402	55.6811	3453.57	0.863705
65.65	0.120303	1.20921e-56	2.17851e-59	5.98417e-13	1.53991e-106	8.26616e-11	3.53234e-13	3.53234e-13	3.53234e-13	0.0438847	272.706	237.853	2461.22	42.6255	34.3813	13.7525	34.7134	291.481	55.7137	3454.45	0.863924
65.7	0.120109	1.09626e-56	1.96554e-59	5.85726e-13	1.27911e-106	8.12129e-11	3.45604e-13	3.45604e-13	3.45604e-13	0.0437803	272.766	237.906	2461.84	42.6358	34.3904	13.7562	34.722	291.559	55.7464	3455.32	0.864142
65.75	0.119916	9.93865e-57	1.77339e-59	5.73304e-13	1.06248e-106	7.97895e-11	3.38139e-13	3.38139e-13	3.38139e-13	0.0436762	272.826	237.959	2462.45	42.646	34.3994	13.7598	34.7305	291.637	55.779	3456.19	0.86436
65.8	0.119722	9.01032e-57	1.60002e-59	5.61146e-13	8.82532e-107	7.83911e-11	3.30835e-13	3.30835e-13	3.30835e-13	0.0435723	272.886	238.013	2463.07	42.6563	34.4084	13.7634	34.739	291.715	55.8115	3457.06	0.864578
65.85	0.119529	8.16869e-57	1.4436e-59	5.49246e-13	7.33064e-107	7.70172e-11	3.23689e-13	3.23689e-13	3.23689e-13	0.0434687	272.946	238.066	2463.68	42.6665	34.4175	13.767	34.7474	291.793	55.844	3457.93	0.864795
65.9	0.119337	7.40568e-57	1.30248e-59	5.37598e-13	6.08911e-107	7.56673e-11	3.16697e-13	3.16697e-13	3.16697e-13	0.0433653	273.006	238.119	2464.29	42.6767	34.4265	13.7706	34.7559	291.87	55.8765	3458.8	0.865012
65.95	0.119144	6.71394e-57	1.17515e-59	5.26197e-13	5.05784e-107	7.43412e-11	3.09856e-13	3.09856e-13	3.09856e-13	0.0432622	273.065	238.172	2464.91	42.6869	34.4354	13.7742	34.7644	291.948	55.909	3459.66	0.865228
66	0.118952	6.08681e-57	1.06027e-59	5.15038e-13	4.20124e-107	7.30382e-11	3.03163e-13	3.03163e-13	3.03163e-13	0.0431593	273.125	238.225	2465.52	42.6971	34.4444	13.7778	34.7728	292.025	55.9414	3460.53	0.865445
66.05	0.118761	5.51826e-57	9.56615e-60	5.04116e-13	3.4897e-107	7.17581e-11	2.96615e-13	2.96615e-13	2.96615e-13	0.0430567	273.184	238.278	2466.13	42.7072	34.4534	13.7813	34.7812	292.103	55.9738	3461.39	0.86566
66.1	0.118569	5.00282e-57	8.63097e-60	4.93425e-13	2.89868e-107	7.05005e-11	2.90208e-13	2.90208e-13	2.90208e-13	0.0429543	273.244	238.33	2466.74	42.7174	34.4623	13.7849	34.7896	292.18	56.0061	3462.25	0.865876
66.15	0.118378	4.53552e-57	7.78721e-60	4.82961e-13	2.40775e-107	6.92648e-11	2.8394e-13	2.8394e-13	2.8394e-13	0.0428521	273.303	238.383	2467.34	42.7275	34.4712	13.7885	34.798	292.257	56.0384	3463.11	0.866091
66.2	0.118187	4.11187e-57	7.02593e-60	4.72718e-13	1.99997e-107	6.80509e-11	2.77807e-13	2.77807e-13	2.77807e-13	0.0427502	273.362	238.436	2467.95	42.7376	34.4801	13.7921	34.8064	292.334	56.0706	3463.97	0.866306
66.25	0.117997	3.72779e-57	6.33908e-60	4.62693e-13	1.66125e-107	6.68582e-11	2.71806e-13	2.71806e-13	2.71806e-13	0.0426486	273.421	238.488	2468.56	42.7477	34.489	13.7956	34.8148	292.411	56.1029	3464.83	0.86652
66.3	0.117807	3.37959e-57	5.71938e-60	4.52881e-13	1.3799e-107	6.56864e-11	2.65935e-13	2.65935e-13	2.65935e-13	0.0425471	273.48	238.54	2469.16	42.7578	34.4979	13.7992	34.8231	292.487	56.1351	3465.68	0.866734
66.35	0.117617	3.06391e-57	5.16025e-60	4.43277e-13	1.1462e-107	6.45351e-11	2.60191e-13	2.60191e-13	2.60191e-13	0.0424459	273.539	238.593	2469.77	42.7678	34.5068	13.8027	34.8315	292.564	56.1672	3466.54	0.866948
66.4	0.117427	2.77772e-57	4.65579e-60	4.33876e-13	9.52073e-108	6.34041e-11	2.54571e-13	2.54571e-13	2.54571e-13	0.042345	273.598	238.645	2470.37	42.7779	34.5156	13.8063	34.8398	292.64	56.1993	3467.39	0.867162
66.45	0.117238	2.51827e-57	4.20064e-60	4.24675e-13	7.90828e-108	6.22928e-11	2.49072e-13	2.49072e-13	2.49072e-13	0.0422443	273.656	238.697	2470.97	42.7879	34.5245	13.8098	34.8481	292.717	56.2314	3468.24	0.867375
66.5	0.117049	2.28304e-57	3.78999e-60	4.15669e-13	6.56891e-108	6.1201e-11	2.43692e-13	2.43692e-13	2.43692e-13	0.0421438	273.715	238.749	2471.57	42.7979	34.5333	13.8133	34.8564	292.793	56.2634	3469.09	0.867587
66.55	0.116861	2.06979e-57	3.41948e-60	4.06853e-13	5.45639e-108	6.01284e-11	2.38428e-13	2.38428e-13	2.38428e-13	0.0420436	273.773	238.801	2472.17	42.8079	34.5421	13.8168	34.8647	292.869	56.2954	3469.94	0.8678
66.6	0.116672	1.87646e-57	3.08519e-60	3.98225e-13	4.53228e-108	5.90746e-11	2.33278e-13	2.33278e-13	2.33278e-13	0.0419436	273.832	238.853	2472.77	42.8179	34.5509	13.8204	34.873	292.945	56.3274	3470.79	0.868012
66.65	0.116484	1.70118e-57	2.78359e-60	3.8978e-13	3.76468e-108	5.80392e-11	2.28239e-13	2.28239e-13	2.28239e-13	0.0418439	273.89	238.905	2473.37	42.8279	34.5597	13.8239	34.8813	293.021	56.3593	3471.64	0.868224
66.7	0.116296	1.54228e-57	2.51146e-60	3.81514e-13	3.12709e-108	5.7022e-11	2.23309e-13	2.23309e-13	2.23309e-13	0.0417444	273.948	238.957	2473.97	42.8378	34.5684	13.8274	34.8895	293.096	56.3912	3472.48	0.868435
66.75	0.116109	1.39822e-57	2.26594e-60	3.73423e-13	2.59748e-108	5.60226e-11	2.18486e-13	2.18486e-13	2.18486e-13	0.0416451	274.006	239.008	2474.56	42.8477	34.5772	13.8309	34.8977	293.172	56.4231	3473.33	0.868646
66.8	0.115922	1.26762e-57	2.04443e-60	3.65504e-13	2.15756e-108	5.50407e-11	2.13766e-13	2.13766e-13	2.13766e-13	0.0415461	274.064	239.06	2475.16	42.8576	34.5859	13.8344	34.906	293.247	56.4549	3474.17	0.868857
66.85	0.115735	1.14921e-57	1.84456e-60	3.57752e-13	1.79215e-108	5.40761e-11	2.09149e-13	2.09149e-13	2.09149e-13	0.0414473	274.122	239.111	2475.75	42.8675	34.5947	13.8379	34.9142	293.323	56.4867	3475.01	0.869067
66.9	0.115549	1.04187e-57	1.66424e-60	3.50166e-13	1.48863e-108	5.31283e-11	2.04631e-13	2.04631e-13	2.04631e-13	0.0413487	274.18	239.163	2476.35	42.8774	34.6034	13.8414	34.9224	293.398	56.5184	3475.85	0.869277
66.95	0.115362	9.44551e-58	1.50155e-60	3.4274e-13	1.23651e-108	5.21971e-11	2.00211e-13	2.00211e-13	2.00211e-13	0.0412504	274.238	239.214	2476.94	42.8873	34.6121	13.8448	34.9306	293.473	56.5502	3476.69	0.869487
67	0.115176	8.56324e-58	1.35475e-60	3.35471e-13	1.02709e-108	5.12823e-11	1.95887e-13	1.95887e-13	1.95887e-13	0.0411523	274.295	239.265	2477.53	42.8971	34.6208	13.8483	34.9387	293.548	56.5818	3477.53	0.869696
67.05	0.114991	7.76337e-58	1.22231e-60	3.28357e-13	8.53143e-109	5.03835e-11	1.91656e-13	1.91656e-13	1.91656e-13	0.0410544	274.353	239.316	2478.12	42.907	34.6294	13.8518	34.9469	293.623	56.6135	3478.36	0.869906
67.1	0.114805	7.03822e-58	1.10282e-60	3.21393e-13	7.08652e-109	4.95005e-11	1.87516e-13	1.87516e-13	1.87516e-13	0.0409568	274.41	239.367	2478.71	42.9168	34.6381	13.8552	34.955	293.698	56.6451	3479.2	0.870114
67.15	0.11462	6.3808e-58	9.9501e-61	3.14577e-13	5.88633e-109	4.86329e-11	1.83466e-13	1.83466e-13	1.83466e-13	0.0408594	274.468	239.418	2479.3	42.9266	34.6467	13.8587	34.9632	293.772	56.6766	3480.03	0.870323
67.2	0.114436	5.78479e-58	8.97738e-61	3.07906e-13	4.88941e-109	4.77805e-11	1.79503e-13	1.79503e-13	1.79503e-13	0.0407622	274.525	239.469	2479.89	42.9364	34.6553	13.8621	34.9713	293.847	56.7082	3480.86	0.870531
67.25	0.114251	5.24445e-58	8.09976e-61	3.01376e-13	4.06133e-109	4.69431e-11	1.75625e-13	1.75625e-13	1.75625e-13	0.0406653	274.582	239.52	2480.48	42.9462	34.664	13.8656	34.9794	293.921	56.7397	3481.69	0.870738
67.3	0.114067	4.75458e-58	7.30793e-61	2.94985e-13	3.37349e-109	4.61204e-11	1.71832e-13	1.71832e-13	1.71832e-13	0.0405686	274.639	239.571	2481.06	42.9559	34.6726	13.869	34.9875	293.995	56.7711	3482.52	0.870946
67.35	0.113883	4.31047e-58	6.59351e-61	2.88729e-13	2.80215e-109	4.5312e-11	1.6812e-13	1.6812e-13	1.6812e-13	0.0404721	274.696	239.621	2481.65	42.9657	34.6811	13.8725	34.9955	294.07	56.8025	3483.35	0.871153
67.4	0.1137	3.90785e-58	5.94893e-61	2.82606e-13	2.32757e-109	4.45179e-11	1.64489e-13	1.64489e-13	1.64489e-13	0.0403758	274.753	239.672	2482.23	42.9754	34.6897	13.8759	35.0036	294.144	56.8339	3484.18	0.87136
67.45	0.113517	3.54283e-58	5.36737e-61	2.76613e-13	1.93337e-109	4.37376e-11	1.60936e-13	1.60936e-13	1.60936e-13	0.0402798	274.81	239.723	2482.81	42.9851	34.6983	13.8793	35.0117	294.218	56.8653	3485	0.871566
67.5	0.113334	3.2119e-58	4.84265e-61	2.70747e-13	1.60593e-109	4.29711e-11	1.5746e-13	1.5746e-13	1.5746e-13	0.040184	274.867	239.773	2483.4	42.9948	34.7068	13.8827	35.0197	294.291	56.8966	3485.83	0.871772
67.55	0.113151	2.91189e-58	4.36924e-61	2.65005e-13	1.33395e-109	4.2218e-11	1.54059e-13	1.54059e-13	1.54059e-13	0.0400885	274.923	239.823	2483.98	43.0045	34.7154	13.8861	35.0277	294.365	56.9279	3486.65	0.871978
67.6	0.112969	2.6399e-58	3.9421e-61	2.59385e-13	1.10803e-109	4.1478e-11	1.50731e-13	1.50731e-13	1.50731e-13	0.0399931	274.98	239.874	2484.56	43.0141	34.7239	13.8895	35.0357	294.439	56.9591	3487.47	0.872183
67.65	0.112787	2.39331e-58	3.55673e-61	2.53884e-13	9.20368e-110	4.07511e-11	1.47475e-13	1.47475e-13	1.47475e-13	0.039898	275.036	239.924	2485.14	43.0238	34.7324	13.8929	35.0437	294.512	56.9903	3488.29	0.872388
67.7	0.112605	2.16976e-58	3.20902e-61	2.485e-13	7.64492e-110	4.00368e-11	1.4429e-13	1.4429e-13	1.4429e-13	0.0398031	275.093	239.974	2485.71	43.0334	34.7409	13.8963	35.0517	294.585	57.0215	3489.11	0.872593
67.75	0.112423	1.96709e-58	2.89531e-61	2.4323e-13	6.35016e-110	3.93351e-11	1.41173e-13	1.41173e-13	1.41173e-13	0.0397085	275.149	240.024	2486.29	43.043	34.7493	13.8997	35.0597	294.658	57.0526	3489.93	0.872798
67.8	0.112242	1.78335e-58	2.61226e-61	2.38072e-13	5.27468e-110	3.86457e-11	1.38124e-13	1.38124e-13	1.38124e-13	0.039614	275.205	240.074	2486.87	43.0526	34.7578	13.9031	35.0677	294.732	57.0837	3490.74	0.873002
67.85	0.112061	1.61677e-58	2.35689e-61	2.33023e-13	4.38135e-110	3.79684e-11	1.3514e-13	1.3514e-13	1.3514e-13	0.0395198	275.261	240.124	2487.44	43.0622	34.7662	13.9065	35.0756	294.805	57.1147	3491.56	0.873205
67.9	0.111881	1.46576e-58	2.12648e-61	2.28081e-13	3.63932e-110	3.7303e-11	1.32221e-13	1.32221e-13	1.32221e-13	0.0394259	275.317	240.173	2488.02	43.0718	34.7747	13.9099	35.0836	294.877	57.1458	3492.37	0.873409
67.95	0.1117	1.32884e-58	1.9186e-61	2.23244e-13	3.02295e-110	3.66492e-11	1.29365e-13	1.29365e-13	1.29365e-13	0.0393321	275.373	240.223	2488.59	43.0813	34.7831	13.9132	35.0915	294.95	57.1767	3493.18	0.873612
68	0.11152	1.20472e-58	1.73104e-61	2.1851e-13	2.51098e-110	3.60068e-11	1.26571e-13	1.26571e-13	1.26571e-13	0.0392386	275.429	240.273	2489.16	43.0909	34.7915	13.9166	35.0994	295.023	57.2077	3493.99	0.873815
68.05	0.111341	1.09219e-58	1.56181e-61	2.13876e-13	2.08571e-110	3.53758e-11	1.23837e-13	1.23837e-13	1.23837e-13	0.0391453	275.484	240.322	2489.74	43.1004	34.7999	13.92	35.1073	295.095	57.2386	3494.8	0.874017
68.1	0.111161	9.90173e-59	1.40913e-61	2.0934e-13	1.73247e-110	3.47558e-11	1.21162e-13	1.21162e-13	1.21162e-13	0.0390522	275.54	240.372	2490.31	43.1099	34.8083	13.9233	35.1152	295.168	57.2695	3495.61	0.874219
68.15	0.110982	8.97684e-59	1.27137e-61	2.04901e-13	1.43906e-110	3.41466e-11	1.18545e-13	1.18545e-13	1.18545e-13	0.0389593	275.596	240.421	2490.88	43.1194	34.8167	13.9267	35.123	295.24	57.3003	3496.42	0.874421
68.2	0.110803	8.13834e-59	1.14708e-61	2.00555e-13	1.19533e-110	3.35481e-11	1.15984e-13	1.15984e-13	1.15984e-13	0.0388666	275.651	240.47	2491.45	43.1289	34.825	13.93	35.1309	295.312	57.3311	3497.23	0.874623
68.25	0.110625	7.37817e-59	1.03495e-61	1.96302e-13	9.9289e-111	3.29602e-11	1.13479e-13	1.13479e-13	1.13479e-13	0.0387742	275.706	240.519	2492.01	43.1383	34.8333	13.9333	35.1387	295.384	57.3619	3498.03	0.874824
68.3	0.110446	6.68899e-59	9.3377e-62	1.92139e-13	8.24732e-111	3.23825e-11	1.11028e-13	1.11028e-13	1.11028e-13	0.038682	275.762	240.569	2492.58	43.1478	34.8417	13.9367	35.1466	295.456	57.3926	3498.83	0.875025
68.35	0.110268	6.0642e-59	8.42485e-62	1.88064e-13	6.85054e-111	3.18149e-11	1.0863e-13	1.0863e-13	1.0863e-13	0.03859	275.817	240.618	2493.15	43.1572	34.85	13.94	35.1544	295.528	57.4233	3499.64	0.875225
68.4	0.110091	5.49776e-59	7.60124e-62	1.84076e-13	5.69031e-111	3.12573e-11	1.06283e-13	1.06283e-13	1.06283e-13	0.0384982	275.872	240.667	2493.71	43.1666	34.8583	13.9433	35.1622	295.599	57.454	3500.44	0.875426
68.45	0.109913	4.98423e-59	6.85815e-62	1.80172e-13	4.72659e-111	3.07095e-11	1.03988e-13	1.03988e-13	1.03988e-13	0.0384067	275.927	240.715	2494.28	43.176	34.8666	13.9466	35.17	295.671	57.4846	3501.24	0.875626
68.5	0.109736	4.51867e-59	6.1877e-62	1.76351e-13	3.92608e-111	3.01713e-11	1.01741e-13	1.01741e-13	1.01741e-13	0.0383153	275.982	240.764	2494.84	43.1854	34.8748	13.9499	35.1778	295.742	57.5152	3502.03	0.875825
68.55	0.109559	4.09659e-59	5.58279e-62	1.72611e-13	3.26115e-111	2.96425e-11	9.95438e-14	9.95438e-14	9.95438e-14	0.0382242	276.037	240.813	2495.4	43.1948	34.8831	13.9532	35.1856	295.814	57.5458	3502.83	0.876025
68.6	0.109383	3.71394e-59	5.03702e-62	1.68951e-13	2.70884e-111	2.9123e-11	9.73937e-14	9.73937e-14	9.73937e-14	0.0381333	276.091	240.862	2495.97	43.2041	34.8914	13.9565	35.1933	295.885	57.5763	3503.63	0.876223
68.65	0.109206	3.36704e-59	4.5446e-62	1.65368e-13	2.25006e-111	2.86125e-11	9.529e-14	9.529e-14	9.529e-14	0.0380426	276.146	240.91	2496.53	43.2135	34.8996	13.9598	35.2011	295.956	57.6068	3504.42	0.876422
68.7	0.10903	3.05253e-59	4.10033e-62	1.61861e-13	1.86899e-111	2.81111e-11	9.32317e-14	9.32317e-14	9.32317e-14	0.0379522	276.201	240.959	2497.09	43.2228	34.9078	13.9631	35.2088	296.027	57.6372	3505.21	0.87662
68.75	0.108855	2.7674e-59	3.69948e-62	1.58428e-13	1.55245e-111	2.76184e-11	9.12179e-14	9.12179e-14	9.12179e-14	0.0378619	276.255	241.007	2497.65	43.2321	34.916	13.9664	35.2165	296.098	57.6676	3506.01	0.876818
68.8	0.108679	2.50891e-59	3.33782e-62	1.55068e-13	1.28952e-111	2.71343e-11	8.92476e-14	8.92476e-14	8.92476e-14	0.0377719	276.309	241.055	2498.2	43.2414	34.9242	13.9697	35.2242	296.169	57.698	3506.8	0.877016
68.85	0.108504	2.27456e-59	3.01152e-62	1.5178e-13	1.07113e-111	2.66588e-11	8.73198e-14	8.73198e-14	8.73198e-14	0.037682	276.364	241.104	2498.76	43.2507	34.9324	13.973	35.2319	296.239	57.7283	3507.58	0.877214
68.9	0.108329	2.0621e-59	2.71711e-62	1.48561e-13	8.89719e-112	2.61915e-11	8.54337e-14	8.54337e-14	8.54337e-14	0.0375924	276.418	241.152	2499.32	43.26	34.9406	13.9762	35.2396	296.31	57.7586	3508.37	0.877411
68.95	0.108155	1.86949e-59	2.45149e-62	1.4541e-13	7.39034e-112	2.57325e-11	8.35884e-14	8.35884e-14	8.35884e-14	0.037503	276.472	241.2	2499.87	43.2692	34.9487	13.9795	35.2473	296.38	57.7889	3509.16	0.877607
69	0.10798	1.69486e-59	2.21183e-62	1.42327e-13	6.13869e-112	2.52815e-11	8.17828e-14	8.17828e-14	8.17828e-14	0.0374139	276.526	241.248	2500.43	43.2784	34.9568	13.9827	35.2549	296.45	57.8191	3509.95	0.877804
69.05	0.107806	1.53655e-59	1.9956e-62	1.39308e-13	5.09903e-112	2.48384e-11	8.00163e-14	8.00163e-14	8.00163e-14	0.0373249	276.58	241.296	2500.98	43.2877	34.965	13.986	35.2626	296.521	57.8493	3510.73	0.878
69.1	0.107633	1.39303e-59	1.80051e-62	1.36354e-13	4.23545e-112	2.44031e-11	7.8288e-14	7.8288e-14	7.8288e-14	0.0372361	276.634	241.344	2501.54	43.2969	34.9731	13.9892	35.2702	296.591	57.8795	3511.51	0.878196
69.15	0.107459	1.26291e-59	1.6245e-62	1.33462e-13	3.51812e-112	2.39754e-11	7.65969e-14	7.65969e-14	7.65969e-14	0.0371476	276.688	241.392	2502.09	43.3061	34.9812	13.9925	35.2779	296.661	57.9096	3512.29	0.878391
69.2	0.107286	1.14494e-59	1.46569e-62	1.30632e-13	2.92229e-112	2.35552e-11	7.49424e-14	7.49424e-14	7.49424e-14	0.0370592	276.741	241.439	2502.64	43.3152	34.9893	13.9957	35.2855	296.73	57.9397	3513.07	0.878586
69.25	0.107113	1.038e-59	1.3224e-62	1.27862e-13	2.42736e-112	2.31423e-11	7.33237e-14	7.33237e-14	7.33237e-14	0.0369711	276.795	241.487	2503.19	43.3244	34.9974	13.9989	35.2931	296.8	57.9698	3513.85	0.878781
69.3	0.10694	9.41042e-60	1.19312e-62	1.2515e-13	2.01626e-112	2.27367e-11	7.17399e-14	7.17399e-14	7.17399e-14	0.0368832	276.849	241.535	2503.74	43.3335	35.0054	14.0022	35.3006	296.87	57.9998	3514.63	0.878976
69.35	0.106768	8.53143e-60	1.07649e-62	1.22496e-13	1.67478e-112	2.23382e-11	7.01903e-14	7.01903e-14	7.01903e-14	0.0367955	276.902	241.582	2504.29	43.3427	35.0135	14.0054	35.3082	296.939	58.0298	3515.41	0.87917
69.4	0.106596	7.73453e-60	9.71248e-63	1.19898e-13	1.39113e-112	2.19467e-11	6.86742e-14	6.86742e-14	6.86742e-14	0.036708	276.955	241.629	2504.83	43.3518	35.0215	14.0086	35.3158	297.009	58.0597	3516.18	0.879364
69.45	0.106424	7.01207e-60	8.763e-63	1.17356e-13	1.15553e-112	2.15621e-11	6.71908e-14	6.71908e-14	6.71908e-14	0.0366207	277.009	241.677	2505.38	43.3609	35.0295	14.0118	35.3233	297.078	58.0897	3516.96	0.879558
69.5	0.106253	6.3571e-60	7.90633e-63	1.14867e-13	9.59826e-113	2.11842e-11	6.57395e-14	6.57395e-14	6.57395e-14	0.0365336	277.062	241.724	2505.93	43.37	35.0375	14.015	35.3309	297.147	58.1195	3517.73	0.879751
69.55	0.106081	5.7633e-60	7.13341e-63	1.12431e-13	7.97268e-113	2.08129e-11	6.43195e-14	6.43195e-14	6.43195e-14	0.0364467	277.115	241.771	2506.47	43.3791	35.0455	14.0182	35.3384	297.216	58.1494	3518.5	0.879944
69.6	0.10591	5.22497e-60	6.43605e-63	1.10046e-13	6.62241e-113	2.04481e-11	6.29302e-14	6.29302e-14	6.29302e-14	0.03636	277.168	241.818	2507.01	43.3881	35.0535	14.0214	35.3459	297.285	58.1792	3519.27	0.880137
69.65	0.10574	4.73692e-60	5.80686e-63	1.07713e-13	5.50082e-113	2.00897e-11	6.15709e-14	6.15709e-14	6.15709e-14	0.0362735	277.221	241.865	2507.56	43.3972	35.0615	14.0246	35.3534	297.354	58.209	3520.04	0.880329
69.7	0.105569	4.29446e-60	5.23919e-63	1.05428e-13	4.56919e-113	1.97376e-11	6.0241e-14	6.0241e-14	6.0241e-14	0.0361873	277.274	241.912	2508.1	43.4062	35.0694	14.0278	35.3609	297.423	58.2387	3520.81	0.880521
69.75	0.105399	3.89333e-60	4.72701e-63	1.03193e-13	3.79534e-113	1.93917e-11	5.89398e-14	5.89398e-14	5.89398e-14	0.0361012	277.326	241.959	2508.64	43.4152	35.0774	14.031	35.3684	297.491	58.2684	3521.58	0.880713
69.8	0.105229	3.52966e-60	4.2649e-63	1.01004e-13	3.15255e-113	1.90518e-11	5.76667e-14	5.76667e-14	5.76667e-14	0.0360154	277.379	242.006	2509.18	43.4242	35.0853	14.0341	35.3758	297.56	58.2981	3522.34	0.880905
69.85	0.10506	3.19997e-60	3.84796e-63	9.88621e-14	2.61863e-113	1.87179e-11	5.64211e-14	5.64211e-14	5.64211e-14	0.0359297	277.431	242.053	2509.72	43.4332	35.0932	14.0373	35.3833	297.628	58.3277	3523.11	0.881096
69.9	0.10489	2.90107e-60	3.47179e-63	9.67655e-14	2.17513e-113	1.83898e-11	5.52024e-14	5.52024e-14	5.52024e-14	0.0358443	277.484	242.099	2510.26	43.4422	35.1012	14.0405	35.3907	297.697	58.3573	3523.87	0.881287
69.95	0.104721	2.63009e-60	3.13239e-63	9.47134e-14	1.80675e-113	1.80675e-11	5.401e-14	5.401e-14	5.401e-14	0.035759	277.536	242.146	2510.8	43.4511	35.109	14.0436	35.3982	297.765	58.3869	3524.63	0.881477
70	0.104553	2.38442e-60	2.82617e-63	9.27048e-14	1.50075e-113	1.77509e-11	5.28434e-14	5.28434e-14	5.28434e-14	0.035674	277.589	242.192	2511.33	43.4601	35.1169	14.0468	35.4056	297.833	58.4164	3525.39	0.881668
70.05	0.104384	2.1617e-60	2.54988e-63	9.07388e-14	1.24658e-113	1.74398e-11	5.1702e-14	5.1702e-14	5.1702e-14	0.0355892	277.641	242.239	2511.87	43.469	35.1248	14.0499	35.413	297.901	58.4459	3526.15	0.881857
70.1	0.104216	1.95978e-60	2.30061e-63	8.88145e-14	1.03546e-113	1.71341e-11	5.05852e-14	5.05852e-14	5.05852e-14	0.0355045	277.693	242.285	2512.41	43.4779	35.1327	14.0531	35.4204	297.969	58.4754	3526.91	0.882047
70.15	0.104048	1.77673e-60	2.0757e-63	8.6931e-14	8.6009e-114	1.68338e-11	4.94926e-14	4.94926e-14	4.94926e-14	0.0354201	277.745	242.331	2512.94	43.4868	35.1405	14.0562	35.4277	298.036	58.5048	3527.67	0.882237
70.2	0.10388	1.61077e-60	1.87278e-63	8.50874e-14	7.14423e-114	1.65388e-11	4.84235e-14	4.84235e-14	4.84235e-14	0.0353359	277.797	242.378	2513.47	43.4957	35.1483	14.0593	35.4351	298.104	58.5342	3528.43	0.882426
70.25	0.103713	1.46031e-60	1.6897e-63	8.3283e-14	5.93427e-114	1.62489e-11	4.73776e-14	4.73776e-14	4.73776e-14	0.0352518	277.849	242.424	2514.01	43.5046	35.1562	14.0625	35.4425	298.171	58.5635	3529.18	0.882614
70.3	0.103546	1.32391e-60	1.52451e-63	8.15168e-14	4.92923e-114	1.59641e-11	4.63542e-14	4.63542e-14	4.63542e-14	0.035168	277.901	242.47	2514.54	43.5134	35.164	14.0656	35.4498	298.239	58.5928	3529.93	0.882803
70.35	0.103379	1.20025e-60	1.37548e-63	7.9788e-14	4.0944e-114	1.56843e-11	4.5353e-14	4.5353e-14	4.5353e-14	0.0350844	277.953	242.516	2515.07	43.5223	35.1718	14.0687	35.4572	298.306	58.6221	3530.69	0.882991
70.4	0.103212	1.08813e-60	1.24101e-63	7.8096e-14	3.40097e-114	1.54094e-11	4.43733e-14	4.43733e-14	4.43733e-14	0.0350009	278.004	242.562	2515.6	43.5311	35.1795	14.0718	35.4645	298.373	58.6514	3531.44	0.883179
70.45	0.103046	9.86495e-61	1.11969e-63	7.64398e-14	2.82497e-114	1.51394e-11	4.34149e-14	4.34149e-14	4.34149e-14	0.0349177	278.056	242.608	2516.13	43.5399	35.1873	14.0749	35.4718	298.44	58.6806	3532.19	0.883366
70.5	0.10288	8.94349e-61	1.01023e-63	7.48187e-14	2.34653e-114	1.4874e-11	4.24771e-14	4.24771e-14	4.24771e-14	0.0348346	278.107	242.653	2516.66	43.5487	35.1951	14.078	35.4791	298.507	58.7098	3532.94	0.883554
70.55	0.102714	8.10811e-61	9.11471e-64	7.3232e-14	1.94911e-114	1.46133e-11	4.15596e-14	4.15596e-14	4.15596e-14	0.0347518	278.159	242.699	2517.18	43.5575	35.2028	14.0811	35.4864	298.574	58.7389	3533.68	0.883741
70.6	0.102549	7.35076e-61	8.22366e-64	7.1679e-14	1.61901e-114	1.43572e-11	4.06619e-14	4.06619e-14	4.06619e-14	0.0346692	278.21	242.745	2517.71	43.5663	35.2105	14.0842	35.4936	298.641	58.768	3534.43	0.883927
70.65	0.102383	6.66414e-61	7.41972e-64	7.01589e-14	1.34481e-114	1.41056e-11	3.97836e-14	3.97836e-14	3.97836e-14	0.0345867	278.261	242.79	2518.24	43.575	35.2183	14.0873	35.5009	298.708	58.7971	3535.17	0.884114
70.7	0.102218	6.04167e-61	6.69437e-64	6.8671e-14	1.11705e-114	1.38584e-11	3.89243e-14	3.89243e-14	3.89243e-14	0.0345045	278.312	242.836	2518.76	43.5838	35.226	14.0904	35.5082	298.774	58.8261	3535.92	0.8843
70.75	0.102054	5.47733e-61	6.03993e-64	6.72147e-14	9.27863e-115	1.36155e-11	3.80835e-14	3.80835e-14	3.80835e-14	0.0344224	278.363	242.881	2519.29	43.5925	35.2337	14.0935	35.5154	298.841	58.8552	3536.66	0.884485
70.8	0.101889	4.96571e-61	5.44947e-64	6.57892e-14	7.70718e-115	1.33768e-11	3.72609e-14	3.72609e-14	3.72609e-14	0.0343405	278.414	242.926	2519.81	43.6012	35.2413	14.0965	35.5226	298.907	58.8841	3537.4	0.884671
70.85	0.101725	4.50188e-61	4.91673e-64	6.4394e-14	6.40187e-115	1.31424e-11	3.64561e-14	3.64561e-14	3.64561e-14	0.0342589	278.465	242.972	2520.33	43.6099	35.249	14.0996	35.5298	298.973	58.9131	3538.14	0.884856
70.9	0.101561	4.08138e-61	4.43607e-64	6.30284e-14	5.31764e-115	1.29121e-11	3.56686e-14	3.56686e-14	3.56686e-14	0.0341774	278.516	243.017	2520.85	43.6186	35.2567	14.1027	35.537	299.039	58.942	3538.88	0.885041
70.95	0.101397	3.70015e-61	4.00241e-64	6.16918e-14	4.41703e-115	1.26858e-11	3.48982e-14	3.48982e-14	3.48982e-14	0.0340961	278.567	243.062	2521.37	43.6273	35.2643	14.1057	35.5442	299.105	58.9708	3539.62	0.885226
71	0.101234	3.35453e-61	3.61113e-64	6.03835e-14	3.66895e-115	1.24634e-11	3.41444e-14	3.41444e-14	3.41444e-14	0.034015	278.618	243.107	2521.89	43.6359	35.2719	14.1088	35.5514	299.171	58.9997	3540.36	0.88541
71.05	0.101071	3.04119e-61	3.25811e-64	5.91029e-14	3.04757e-115	1.2245e-11	3.34068e-14	3.34068e-14	3.34068e-14	0.0339342	278.668	243.152	2522.41	43.6446	35.2796	14.1118	35.5586	299.237	59.0285	3541.09	0.885594
71.1	0.100908	2.75712e-61	2.9396e-64	5.78495e-14	2.53143e-115	1.20304e-11	3.26853e-14	3.26853e-14	3.26853e-14	0.0338535	278.719	243.197	2522.93	43.6532	35.2872	14.1149	35.5657	299.303	59.0572	3541.83	0.885777
71.15	0.100745	2.49959e-61	2.65222e-64	5.66227e-14	2.1027e-115	1.18195e-11	3.19793e-14	3.19793e-14	3.19793e-14	0.0337729	278.769	243.241	2523.45	43.6618	35.2948	14.1179	35.5729	299.368	59.086	3542.56	0.885961
71.2	0.100583	2.26611e-61	2.39294e-64	5.54219e-14	1.74658e-115	1.16124e-11	3.12885e-14	3.12885e-14	3.12885e-14	0.0336926	278.819	243.286	2523.97	43.6704	35.3023	14.1209	35.58	299.434	59.1147	3543.29	0.886144
71.25	0.100421	2.05444e-61	2.15901e-64	5.42465e-14	1.45078e-115	1.14088e-11	3.06127e-14	3.06127e-14	3.06127e-14	0.0336125	278.87	243.331	2524.48	43.679	35.3099	14.124	35.5871	299.499	59.1433	3544.02	0.886327
71.3	0.100259	1.86254e-61	1.94795e-64	5.30961e-14	1.20507e-115	1.12089e-11	2.99514e-14	2.99514e-14	2.99514e-14	0.0335326	278.92	243.375	2525	43.6876	35.3175	14.127	35.5943	299.565	59.172	3544.75	0.886509
71.35	0.100097	1.68857e-61	1.75752e-64	5.19701e-14	1.00098e-115	1.10124e-11	2.93045e-14	2.93045e-14	2.93045e-14	0.0334528	278.97	243.42	2525.51	43.6961	35.325	14.13	35.6014	299.63	59.2005	3545.48	0.886692
71.4	0.099936	1.53084e-61	1.5857e-64	5.0868e-14	8.31448e-116	1.08194e-11	2.86715e-14	2.86715e-14	2.86715e-14	0.0333733	279.02	243.464	2526.02	43.7047	35.3326	14.133	35.6084	299.695	59.2291	3546.21	0.886874
71.45	0.0997749	1.38785e-61	1.43068e-64	4.97892e-14	6.90632e-116	1.06298e-11	2.80522e-14	2.80522e-14	2.80522e-14	0.0332939	279.07	243.509	2526.54	43.7132	35.3401	14.136	35.6155	299.76	59.2576	3546.94	0.887055
71.5	0.0996141	1.25822e-61	1.29082e-64	4.87333e-14	5.73665e-116	1.04435e-11	2.74463e-14	2.74463e-14	2.74463e-14	0.0332147	279.12	243.553	2527.05	43.7217	35.3476	14.139	35.6226	299.825	59.2861	3547.66	0.887237
71.55	0.0994536	1.14069e-61	1.16463e-64	4.76998e-14	4.76508e-116	1.02605e-11	2.68534e-14	2.68534e-14	2.68534e-14	0.0331357	279.169	243.597	2527.56	43.7303	35.3551	14.142	35.6296	299.889	59.3146	3548.39	0.887418
71.6	0.0992933	1.03414e-61	1.05078e-64	4.66882e-14	3.95805e-116	1.00806e-11	2.62734e-14	2.62734e-14	2.62734e-14	0.0330569	279.219	243.642	2528.07	43.7387	35.3626	14.145	35.6367	299.954	59.343	3549.11	0.887598
71.65	0.0991333	9.37546e-62	9.48054e-65	4.56981e-14	3.28771e-116	9.90395e-12	2.57059e-14	2.57059e-14	2.57059e-14	0.0329783	279.269	243.686	2528.58	43.7472	35.37	14.148	35.6437	300.019	59.3714	3549.83	0.887779
71.7	0.0989735	8.49973e-62	8.55373e-65	4.4729e-14	2.7309e-116	9.73037e-12	2.51506e-14	2.51506e-14	2.51506e-14	0.0328999	279.318	243.73	2529.09	43.7557	35.3775	14.151	35.6507	300.083	59.3997	3550.55	0.887959
71.75	0.098814	7.7058e-62	7.71752e-65	4.37804e-14	2.26838e-116	9.55983e-12	2.46074e-14	2.46074e-14	2.46074e-14	0.0328217	279.368	243.774	2529.59	43.7641	35.385	14.154	35.6577	300.147	59.4281	3551.27	0.888139
71.8	0.0986548	6.98602e-62	6.96306e-65	4.2852e-14	1.88421e-116	9.39228e-12	2.40759e-14	2.40759e-14	2.40759e-14	0.0327436	279.417	243.817	2530.1	43.7726	35.3924	14.157	35.6647	300.211	59.4564	3551.99	0.888319
71.85	0.0984958	6.33348e-62	6.28235e-65	4.19432e-14	1.56509e-116	9.22767e-12	2.35558e-14	2.35558e-14	2.35558e-14	0.0326657	279.466	243.861	2530.61	43.781	35.3998	14.1599	35.6717	300.276	59.4846	3552.71	0.888498
71.9	0.098337	5.74189e-62	5.66819e-65	4.10537e-14	1.30002e-116	9.06594e-12	2.3047e-14	2.3047e-14	2.3047e-14	0.0325881	279.516	243.905	2531.11	43.7894	35.4072	14.1629	35.6787	300.34	59.5128	3553.42	0.888677
71.95	0.0981786	5.20556e-62	5.11407e-65	4.01831e-14	1.07985e-116	8.90705e-12	2.25492e-14	2.25492e-14	2.25492e-14	0.0325106	279.565	243.949	2531.62	43.7978	35.4146	14.1659	35.6857	300.404	59.541	3554.14	0.888856
72	0.0980203	4.71932e-62	4.61412e-65	3.93309e-14	8.96964e-117	8.75094e-12	2.20621e-14	2.20621e-14	2.20621e-14	0.0324332	279.614	243.992	2532.12	43.8062	35.422	14.1688	35.6926	300.467	59.5692	3554.85	0.889034
72.05	0.0978624	4.27851e-62	4.16305e-65	3.84968e-14	7.45052e-117	8.59757e-12	2.15856e-14	2.15856e-14	2.15856e-14	0.0323561	279.663	244.036	2532.62	43.8146	35.4294	14.1718	35.6996	300.531	59.5973	3555.56	0.889213
72.1	0.0977046	3.87886e-62	3.75607e-65	3.76804e-14	6.18868e-117	8.44688e-12	2.11193e-14	2.11193e-14	2.11193e-14	0.0322792	279.712	244.079	2533.12	43.8229	35.4368	14.1747	35.7065	300.595	59.6254	3556.28	0.889391
72.15	0.0975472	3.51655e-62	3.38888e-65	3.68813e-14	5.14055e-117	8.29884e-12	2.06632e-14	2.06632e-14	2.06632e-14	0.0322024	279.76	244.123	2533.62	43.8313	35.4441	14.1776	35.7134	300.658	59.6534	3556.99	0.889568
72.2	0.09739	3.18808e-62	3.05758e-65	3.60991e-14	4.26994e-117	8.15339e-12	2.02168e-14	2.02168e-14	2.02168e-14	0.0321258	279.809	244.166	2534.12	43.8396	35.4515	14.1806	35.7203	300.722	59.6814	3557.69	0.889746
72.25	0.097233	2.89029e-62	2.75867e-65	3.53336e-14	3.54677e-117	8.01049e-12	1.97802e-14	1.97802e-14	1.97802e-14	0.0320494	279.858	244.209	2534.62	43.8479	35.4588	14.1835	35.7272	300.785	59.7094	3558.4	0.889923
72.3	0.0970763	2.62032e-62	2.48899e-65	3.45843e-14	2.94608e-117	7.87009e-12	1.93529e-14	1.93529e-14	1.93529e-14	0.0319732	279.906	244.252	2535.12	43.8562	35.4661	14.1864	35.7341	300.848	59.7373	3559.11	0.890099
72.35	0.0969199	2.37556e-62	2.24567e-65	3.38508e-14	2.44713e-117	7.73216e-12	1.89349e-14	1.89349e-14	1.89349e-14	0.0318972	279.955	244.295	2535.62	43.8645	35.4734	14.1894	35.741	300.911	59.7653	3559.82	0.890276
72.4	0.0967637	2.15367e-62	2.02613e-65	3.31329e-14	2.03268e-117	7.59664e-12	1.85259e-14	1.85259e-14	1.85259e-14	0.0318213	280.003	244.339	2536.12	43.8728	35.4807	14.1923	35.7478	300.974	59.7931	3560.52	0.890452
72.45	0.0966077	1.9525e-62	1.82806e-65	3.24303e-14	1.68842e-117	7.4635e-12	1.81257e-14	1.81257e-14	1.81257e-14	0.0317456	280.052	244.381	2536.61	43.881	35.488	14.1952	35.7547	301.037	59.821	3561.22	0.890628
72.5	0.096452	1.77012e-62	1.64935e-65	3.17425e-14	1.40246e-117	7.33269e-12	1.77342e-14	1.77342e-14	1.77342e-14	0.0316701	280.1	244.424	2537.11	43.8893	35.4953	14.1981	35.7615	301.1	59.8488	3561.93	0.890804
72.55	0.0962966	1.60478e-62	1.48811e-65	3.10694e-14	1.16494e-117	7.20418e-12	1.73511e-14	1.73511e-14	1.73511e-14	0.0315948	280.148	244.467	2537.6	43.8975	35.5025	14.201	35.7684	301.163	59.8766	3562.63	0.890979
72.6	0.0961414	1.45488e-62	1.34263e-65	3.04105e-14	9.67642e-118	7.07791e-12	1.69764e-14	1.69764e-14	1.69764e-14	0.0315197	280.196	244.51	2538.1	43.9058	35.5098	14.2039	35.7752	301.225	59.9043	3563.33	0.891154
72.65	0.0959865	1.31899e-62	1.21138e-65	2.97656e-14	8.0376e-118	6.95386e-12	1.66097e-14	1.66097e-14	1.66097e-14	0.0314447	280.244	244.553	2538.59	43.914	35.517	14.2068	35.782	301.288	59.932	3564.03	0.891329
72.7	0.0958318	1.19579e-62	1.09295e-65	2.91343e-14	6.67633e-118	6.83199e-12	1.62509e-14	1.62509e-14	1.62509e-14	0.03137	280.292	244.595	2539.08	43.9222	35.5242	14.2097	35.7888	301.35	59.9597	3564.72	0.891504
72.75	0.0956773	1.08409e-62	9.86105e-66	2.85165e-14	5.54561e-118	6.71224e-12	1.58999e-14	1.58999e-14	1.58999e-14	0.0312954	280.34	244.638	2539.57	43.9303	35.5314	14.2126	35.7956	301.412	59.9874	3565.42	0.891678
72.8	0.0955231	9.8283e-63	8.89704e-66	2.79117e-14	4.6064e-118	6.5946e-12	1.55564e-14	1.55564e-14	1.55564e-14	0.0312209	280.388	244.68	2540.06	43.9385	35.5387	14.2155	35.8024	301.475	60.015	3566.12	0.891852
72.85	0.0953692	8.91027e-63	8.02727e-66	2.73198e-14	3.82625e-118	6.47902e-12	1.52204e-14	1.52204e-14	1.52204e-14	0.0311467	280.436	244.723	2540.55	43.9467	35.5458	14.2183	35.8091	301.537	60.0426	3566.81	0.892026
72.9	0.0952155	8.07799e-63	7.24253e-66	2.67404e-14	3.17822e-118	6.36547e-12	1.48917e-14	1.48917e-14	1.48917e-14	0.0310726	280.483	244.765	2541.04	43.9548	35.553	14.2212	35.8159	301.599	60.0701	3567.51	0.892199
72.95	0.095062	7.32345e-63	6.5345e-66	2.61733e-14	2.63995e-118	6.2539e-12	1.457e-14	1.457e-14	1.457e-14	0.0309987	280.531	244.807	2541.53	43.9629	35.5602	14.2241	35.8226	301.66	60.0976	3568.2	0.892372
73	0.0949088	6.63939e-63	5.89569e-66	2.56183e-14	2.19284e-118	6.1443e-12	1.42553e-14	1.42553e-14	1.42553e-14	0.030925	280.578	244.85	2542.02	43.9711	35.5673	14.2269	35.8294	301.722	60.1251	3568.89	0.892545
73.05	0.0947559	6.01922e-63	5.31933e-66	2.5075e-14	1.82146e-118	6.03661e-12	1.39474e-14	1.39474e-14	1.39474e-14	0.0308515	280.626	244.892	2542.51	43.9792	35.5745	14.2298	35.8361	301.784	60.1525	3569.58	0.892718
73.1	0.0946032	5.45699e-63	4.79932e-66	2.45432e-14	1.51297e-118	5.93081e-12	1.36461e-14	1.36461e-14	1.36461e-14	0.0307781	280.673	244.934	2542.99	43.9873	35.5816	14.2326	35.8428	301.846	60.1799	3570.27	0.89289
73.15	0.0944507	4.94727e-63	4.33014e-66	2.40227e-14	1.25673e-118	5.82686e-12	1.33514e-14	1.33514e-14	1.33514e-14	0.0307049	280.72	244.976	2543.48	43.9953	35.5887	14.2355	35.8495	301.907	60.2073	3570.96	0.893062
73.2	0.0942985	4.48516e-63	3.90682e-66	2.35132e-14	1.04389e-118	5.72474e-12	1.3063e-14	1.3063e-14	1.3063e-14	0.0306319	280.767	245.018	2543.96	44.0034	35.5958	14.2383	35.8562	301.968	60.2347	3571.64	0.893234
73.25	0.0941465	4.06621e-63	3.52489e-66	2.30146e-14	8.67094e-119	5.6244e-12	1.27808e-14	1.27808e-14	1.27808e-14	0.030559	280.815	245.06	2544.44	44.0115	35.6029	14.2412	35.8629	302.03	60.262	3572.33	0.893406
73.3	0.0939948	3.6864e-63	3.1803e-66	2.25265e-14	7.20241e-119	5.52583e-12	1.25047e-14	1.25047e-14	1.25047e-14	0.0304864	280.862	245.101	2544.93	44.0195	35.61	14.244	35.8695	302.091	60.2893	3573.01	0.893577
73.35	0.0938433	3.34207e-63	2.8694e-66	2.20488e-14	5.98259e-119	5.42898e-12	1.22346e-14	1.22346e-14	1.22346e-14	0.0304139	280.909	245.143	2545.41	44.0275	35.6171	14.2468	35.8762	302.152	60.3165	3573.7	0.893748
73.4	0.0936921	3.02989e-63	2.58889e-66	2.15812e-14	4.96937e-119	5.33383e-12	1.19704e-14	1.19704e-14	1.19704e-14	0.0303415	280.955	245.185	2545.89	44.0355	35.6242	14.2497	35.8828	302.213	60.3437	3574.38	0.893918
73.45	0.0935411	2.74688e-63	2.3358e-66	2.11235e-14	4.12774e-119	5.24035e-12	1.17118e-14	1.17118e-14	1.17118e-14	0.0302694	281.002	245.226	2546.37	44.0435	35.6312	14.2525	35.8895	302.274	60.3709	3575.06	0.894089
73.5	0.0933903	2.4903e-63	2.10745e-66	2.06756e-14	3.42866e-119	5.1485e-12	1.14588e-14	1.14588e-14	1.14588e-14	0.0301974	281.049	245.268	2546.85	44.0515	35.6383	14.2553	35.8961	302.335	60.398	3575.74	0.894259
73.55	0.0932398	2.25769e-63	1.90143e-66	2.02371e-14	2.84797e-119	5.05827e-12	1.12113e-14	1.12113e-14	1.12113e-14	0.0301256	281.096	245.309	2547.33	44.0595	35.6453	14.2581	35.9027	302.395	60.4251	3576.42	0.894429
73.6	0.0930896	2.04681e-63	1.71555e-66	1.98079e-14	2.36563e-119	4.96961e-12	1.09692e-14	1.09692e-14	1.09692e-14	0.0300539	281.142	245.351	2547.81	44.0675	35.6523	14.2609	35.9093	302.456	60.4522	3577.1	0.894598
73.65	0.0929395	1.85562e-63	1.54783e-66	1.93879e-14	1.96499e-119	4.88251e-12	1.07322e-14	1.07322e-14	1.07322e-14	0.0299825	281.189	245.392	2548.29	44.0754	35.6593	14.2637	35.9159	302.517	60.4793	3577.78	0.894768
73.7	0.0927897	1.68229e-63	1.39652e-66	1.89767e-14	1.63219e-119	4.79694e-12	1.05004e-14	1.05004e-14	1.05004e-14	0.0299112	281.235	245.433	2548.76	44.0833	35.6663	14.2665	35.9225	302.577	60.5063	3578.45	0.894937
73.75	0.0926402	1.52516e-63	1.26e-66	1.85743e-14	1.35576e-119	4.71287e-12	1.02736e-14	1.02736e-14	1.02736e-14	0.02984	281.282	245.475	2549.24	44.0913	35.6733	14.2693	35.929	302.637	60.5333	3579.13	0.895106
73.8	0.0924909	1.3827e-63	1.13682e-66	1.81803e-14	1.12615e-119	4.63027e-12	1.00517e-14	1.00517e-14	1.00517e-14	0.0297691	281.328	245.516	2549.71	44.0992	35.6803	14.2721	35.9356	302.697	60.5602	3579.8	0.895274
73.85	0.0923419	1.25354e-63	1.02568e-66	1.77948e-14	9.35419e-120	4.54912e-12	9.83456e-15	9.83456e-15	9.83456e-15	0.0296983	281.374	245.557	2550.19	44.1071	35.6872	14.2749	35.9422	302.758	60.5871	3580.47	0.895442
73.9	0.092193	1.13645e-63	9.25414e-67	1.74174e-14	7.76994e-120	4.46939e-12	9.62214e-15	9.62214e-15	9.62214e-15	0.0296276	281.42	245.598	2550.66	44.115	35.6942	14.2777	35.9487	302.818	60.614	3581.15	0.89561
73.95	0.0920445	1.0303e-63	8.34946e-67	1.7048e-14	6.454e-120	4.39105e-12	9.4143e-15	9.4143e-15	9.4143e-15	0.0295572	281.466	245.639	2551.13	44.1228	35.7011	14.2804	35.9552	302.878	60.6409	3581.82	0.895778
74	0.0918961	9.34063e-64	7.53322e-67	1.66865e-14	5.36094e-120	4.31409e-12	9.21095e-15	9.21095e-15	9.21095e-15	0.0294869	281.512	245.68	2551.61	44.1307	35.708	14.2832	35.9617	302.937	60.6677	3582.49	0.895946
74.05	0.091748	8.46815e-64	6.79677e-67	1.63326e-14	4.453e-120	4.23848e-12	9.01199e-15	9.01199e-15	9.01199e-15	0.0294168	281.558	245.72	2552.08	44.1385	35.715	14.286	35.9683	302.997	60.6945	3583.15	0.896113
74.1	0.0916002	7.67717e-64	6.13232e-67	1.59863e-14	3.69883e-120	4.1642e-12	8.81733e-15	8.81733e-15	8.81733e-15	0.0293468	281.604	245.761	2552.55	44.1464	35.7219	14.2887	35.9748	303.057	60.7212	3583.82	0.89628
74.15	0.0914525	6.96007e-64	5.53283e-67	1.56472e-14	3.07239e-120	4.09121e-12	8.62688e-15	8.62688e-15	8.62688e-15	0.029277	281.65	245.802	2553.02	44.1542	35.7288	14.2915	35.9812	303.116	60.7479	3584.49	0.896446
74.2	0.0913051	6.30995e-64	4.99194e-67	1.53154e-14	2.55204e-120	4.01951e-12	8.44054e-15	8.44054e-15	8.44054e-15	0.0292074	281.695	245.843	2553.49	44.162	35.7356	14.2943	35.9877	303.176	60.7746	3585.15	0.896613
74.25	0.091158	5.72056e-64	4.50393e-67	1.49906e-14	2.11982e-120	3.94906e-12	8.25822e-15	8.25822e-15	8.25822e-15	0.0291379	281.741	245.883	2553.95	44.1698	35.7425	14.297	35.9942	303.235	60.8013	3585.82	0.896779
74.3	0.0910111	5.18622e-64	4.06363e-67	1.46727e-14	1.7608e-120	3.87985e-12	8.07984e-15	8.07984e-15	8.07984e-15	0.0290686	281.787	245.924	2554.42	44.1776	35.7494	14.2998	36.0006	303.294	60.8279	3586.48	0.896945
74.35	0.0908644	4.70179e-64	3.66637e-67	1.43615e-14	1.46259e-120	3.81185e-12	7.90532e-15	7.90532e-15	7.90532e-15	0.0289995	281.832	245.964	2554.89	44.1854	35.7562	14.3025	36.0071	303.353	60.8545	3587.14	0.89711
74.4	0.090718	4.26261e-64	3.30795e-67	1.4057e-14	1.21488e-120	3.74504e-12	7.73456e-15	7.73456e-15	7.73456e-15	0.0289306	281.877	246.004	2555.35	44.1931	35.7631	14.3052	36.0135	303.412	60.881	3587.8	0.897276
74.45	0.0905718	3.86445e-64	2.98456e-67	1.37589e-14	1.00913e-120	3.6794e-12	7.5675e-15	7.5675e-15	7.5675e-15	0.0288617	281.923	246.045	2555.82	44.2009	35.7699	14.308	36.0199	303.471	60.9075	3588.46	0.897441
74.5	0.0904258	3.50349e-64	2.69279e-67	1.34671e-14	8.38219e-121	3.61492e-12	7.40404e-15	7.40404e-15	7.40404e-15	0.0287931	281.968	246.085	2556.28	44.2086	35.7767	14.3107	36.0264	303.53	60.934	3589.12	0.897605
74.55	0.0902801	3.17624e-64	2.42955e-67	1.31815e-14	6.96256e-121	3.55156e-12	7.24411e-15	7.24411e-15	7.24411e-15	0.0287246	282.013	246.125	2556.75	44.2163	35.7835	14.3134	36.0328	303.589	60.9605	3589.78	0.89777
74.6	0.0901346	2.87955e-64	2.19204e-67	1.29019e-14	5.78337e-121	3.48931e-12	7.08764e-15	7.08764e-15	7.08764e-15	0.0286563	282.058	246.165	2557.21	44.224	35.7903	14.3161	36.0392	303.648	60.9869	3590.44	0.897934
74.65	0.0899893	2.61058e-64	1.97774e-67	1.26283e-14	4.80388e-121	3.42816e-12	6.93454e-15	6.93454e-15	6.93454e-15	0.0285882	282.103	246.205	2557.67	44.2317	35.7971	14.3188	36.0455	303.706	61.0133	3591.09	0.898098
74.7	0.0898443	2.36674e-64	1.7844e-67	1.23605e-14	3.99029e-121	3.36808e-12	6.78476e-15	6.78476e-15	6.78476e-15	0.0285202	282.148	246.245	2558.13	44.2394	35.8039	14.3216	36.0519	303.765	61.0397	3591.75	0.898262
74.75	0.0896995	2.14567e-64	1.60996e-67	1.20984e-14	3.31448e-121	3.30904e-12	6.63821e-15	6.63821e-15	6.63821e-15	0.0284524	282.193	246.285	2558.59	44.2471	35.8106	14.3243	36.0583	303.823	61.066	3592.4	0.898426
74.8	0.0895549	1.94525e-64	1.45257e-67	1.18418e-14	2.75313e-121	3.25105e-12	6.49482e-15	6.49482e-15	6.49482e-15	0.0283847	282.238	246.325	2559.05	44.2548	35.8174	14.327	36.0646	303.882	61.0923	3593.05	0.898589
74.85	0.0894106	1.76355e-64	1.31057e-67	1.15907e-14	2.28686e-121	3.19407e-12	6.35453e-15	6.35453e-15	6.35453e-15	0.0283172	282.283	246.365	2559.51	44.2624	35.8241	14.3297	36.071	303.94	61.1185	3593.71	0.898752
74.9	0.0892665	1.59882e-64	1.18245e-67	1.13449e-14	1.89955e-121	3.13809e-12	6.21727e-15	6.21727e-15	6.21727e-15	0.0282499	282.327	246.404	2559.97	44.27	35.8309	14.3323	36.0773	303.998	61.1448	3594.36	0.898914
74.95	0.0891227	1.44948e-64	1.06685e-67	1.11043e-14	1.57784e-121	3.08309e-12	6.08298e-15	6.08298e-15	6.08298e-15	0.0281827	282.372	246.444	2560.43	44.2777	35.8376	14.335	36.0836	304.056	61.171	3595.01	0.899077
75	0.088979	1.31409e-64	9.62556e-68	1.08688e-14	1.31061e-121	3.02905e-12	5.95159e-15	5.95159e-15	5.95159e-15	0.0281157	282.417	246.483	2560.89	44.2853	35.8443	14.3377	36.0899	304.114	61.1971	3595.65	0.899239
75.05	0.0888356	1.19134e-64	8.68457e-68	1.06383e-14	1.08864e-121	2.97597e-12	5.82303e-15	5.82303e-15	5.82303e-15	0.0280488	282.461	246.523	2561.34	44.2929	35.851	14.3404	36.0962	304.172	61.2233	3596.3	0.899401
75.1	0.0886925	1.08006e-64	7.83557e-68	1.04127e-14	9.04268e-122	2.92381e-12	5.69725e-15	5.69725e-15	5.69725e-15	0.0279821	282.505	246.562	2561.8	44.3005	35.8577	14.3431	36.1025	304.229	61.2494	3596.95	0.899563
75.15	0.0885495	9.79179e-65	7.06957e-68	1.01919e-14	7.51119e-122	2.87256e-12	5.57419e-15	5.57419e-15	5.57419e-15	0.0279155	282.55	246.602	2562.25	44.308	35.8643	14.3457	36.1088	304.287	61.2754	3597.59	0.899724
75.2	0.0884068	8.87717e-65	6.37845e-68	9.97572e-15	6.23908e-122	2.82222e-12	5.45379e-15	5.45379e-15	5.45379e-15	0.0278492	282.594	246.641	2562.71	44.3156	35.871	14.3484	36.1151	304.345	61.3015	3598.24	0.899885
75.25	0.0882643	8.04798e-65	5.7549e-68	9.76416e-15	5.18241e-122	2.77275e-12	5.33599e-15	5.33599e-15	5.33599e-15	0.0277829	282.638	246.68	2563.16	44.3231	35.8777	14.3511	36.1213	304.402	61.3275	3598.88	0.900046
75.3	0.0881221	7.29624e-65	5.1923e-68	9.55709e-15	4.30471e-122	2.72416e-12	5.22073e-15	5.22073e-15	5.22073e-15	0.0277169	282.682	246.72	2563.61	44.3307	35.8843	14.3537	36.1276	304.459	61.3535	3599.52	0.900207
75.35	0.0879801	6.61472e-65	4.6847e-68	9.35441e-15	3.57565e-122	2.67641e-12	5.10796e-15	5.10796e-15	5.10796e-15	0.0276509	282.726	246.759	2564.07	44.3382	35.8909	14.3564	36.1338	304.517	61.3794	3600.17	0.900367
75.4	0.0878383	5.99686e-65	4.22673e-68	9.15603e-15	2.97007e-122	2.6295e-12	4.99763e-15	4.99763e-15	4.99763e-15	0.0275852	282.77	246.798	2564.52	44.3457	35.8976	14.359	36.1401	304.574	61.4053	3600.81	0.900527
75.45	0.0876967	5.43671e-65	3.81353e-68	8.96186e-15	2.46705e-122	2.58342e-12	4.88968e-15	4.88968e-15	4.88968e-15	0.0275196	282.814	246.837	2564.97	44.3532	35.9042	14.3617	36.1463	304.631	61.4312	3601.45	0.900687
75.5	0.0875554	4.92889e-65	3.44072e-68	8.7718e-15	2.04923e-122	2.53814e-12	4.78406e-15	4.78406e-15	4.78406e-15	0.0274541	282.858	246.876	2565.42	44.3607	35.9108	14.3643	36.1525	304.688	61.457	3602.08	0.900847
75.55	0.0874143	4.46849e-65	3.10435e-68	8.58578e-15	1.70217e-122	2.49366e-12	4.68073e-15	4.68073e-15	4.68073e-15	0.0273889	282.902	246.915	2565.87	44.3682	35.9174	14.3669	36.1587	304.745	61.4828	3602.72	0.901006
75.6	0.0872734	4.05111e-65	2.80087e-68	8.4037e-15	1.41388e-122	2.44995e-12	4.57962e-15	4.57962e-15	4.57962e-15	0.0273237	282.945	246.953	2566.31	44.3756	35.9239	14.3696	36.1649	304.802	61.5086	3603.36	0.901165
75.65	0.0871328	3.67271e-65	2.52706e-68	8.22548e-15	1.17443e-122	2.40701e-12	4.4807e-15	4.4807e-15	4.4807e-15	0.0272587	282.989	246.992	2566.76	44.3831	35.9305	14.3722	36.1711	304.858	61.5344	3603.99	0.901324
75.7	0.0869923	3.32965e-65	2.28002e-68	8.05104e-15	9.75522e-123	2.36483e-12	4.38392e-15	4.38392e-15	4.38392e-15	0.0271939	283.032	247.031	2567.21	44.3905	35.9371	14.3748	36.1772	304.915	61.5601	3604.63	0.901483
75.75	0.0868521	3.01864e-65	2.05712e-68	7.8803e-15	8.10305e-123	2.32338e-12	4.28923e-15	4.28923e-15	4.28923e-15	0.0271292	283.076	247.069	2567.65	44.398	35.9436	14.3774	36.1834	304.972	61.5858	3605.26	0.901641
75.8	0.0867122	2.73668e-65	1.85602e-68	7.71318e-15	6.7307e-123	2.28266e-12	4.19658e-15	4.19658e-15	4.19658e-15	0.0270647	283.119	247.108	2568.1	44.4054	35.9502	14.3801	36.1895	305.028	61.6114	3605.89	0.901799
75.85	0.0865724	2.48105e-65	1.67458e-68	7.54961e-15	5.59077e-123	2.24265e-12	4.10593e-15	4.10593e-15	4.10593e-15	0.0270004	283.163	247.147	2568.54	44.4128	35.9567	14.3827	36.1957	305.084	61.637	3606.52	0.901957
75.9	0.0864329	2.2493e-65	1.51087e-68	7.3895e-15	4.64391e-123	2.20335e-12	4.01725e-15	4.01725e-15	4.01725e-15	0.0269362	283.206	247.185	2568.99	44.4202	35.9632	14.3853	36.2018	305.141	61.6626	3607.15	0.902115
75.95	0.0862936	2.0392e-65	1.36317e-68	7.23279e-15	3.8574e-123	2.16473e-12	3.93047e-15	3.93047e-15	3.93047e-15	0.0268721	283.249	247.223	2569.43	44.4276	35.9697	14.3879	36.2079	305.197	61.6882	3607.78	0.902272
76	0.0861545	1.84873e-65	1.22991e-68	7.0794e-15	3.20411e-123	2.12679e-12	3.84557e-15	3.84557e-15	3.84557e-15	0.0268082	283.292	247.262	2569.87	44.4349	35.9762	14.3905	36.2141	305.253	61.7137	3608.41	0.902429
76.05	0.0860157	1.67604e-65	1.10967e-68	6.92927e-15	2.66145e-123	2.08951e-12	3.76251e-15	3.76251e-15	3.76251e-15	0.0267444	283.335	247.3	2570.32	44.4423	35.9827	14.3931	36.2202	305.309	61.7392	3609.04	0.902586
76.1	0.0858771	1.51949e-65	1.00119e-68	6.78232e-15	2.2107e-123	2.05289e-12	3.68124e-15	3.68124e-15	3.68124e-15	0.0266808	283.378	247.338	2570.76	44.4496	35.9892	14.3957	36.2262	305.365	61.7647	3609.66	0.902742
76.15	0.0857387	1.37756e-65	9.03314e-69	6.63849e-15	1.83629e-123	2.01691e-12	3.60172e-15	3.60172e-15	3.60172e-15	0.0266174	283.421	247.376	2571.2	44.457	35.9956	14.3983	36.2323	305.421	61.7901	3610.29	0.902899
76.2	0.0856005	1.24889e-65	8.15006e-69	6.4977e-15	1.52529e-123	1.98156e-12	3.52393e-15	3.52393e-15	3.52393e-15	0.0265541	283.464	247.414	2571.64	44.4643	36.0021	14.4008	36.2384	305.476	61.8155	3610.91	0.903055
76.25	0.0854625	1.13223e-65	7.35332e-69	6.35991e-15	1.26697e-123	1.94683e-12	3.44781e-15	3.44781e-15	3.44781e-15	0.0264909	283.507	247.452	2572.08	44.4716	36.0085	14.4034	36.2445	305.532	61.8409	3611.54	0.903211
76.3	0.0853248	1.02647e-65	6.63446e-69	6.22503e-15	1.05239e-123	1.91271e-12	3.37334e-15	3.37334e-15	3.37334e-15	0.0264279	283.549	247.49	2572.51	44.4789	36.015	14.406	36.2505	305.588	61.8662	3612.16	0.903366
76.35	0.0851873	9.30593e-66	5.98588e-69	6.09301e-15	8.74155e-124	1.87919e-12	3.30047e-15	3.30047e-15	3.30047e-15	0.0263651	283.592	247.528	2572.95	44.4862	36.0214	14.4086	36.2566	305.643	61.8915	3612.78	0.903522
76.4	0.08505	8.43669e-66	5.4007e-69	5.9638e-15	7.26106e-124	1.84625e-12	3.22918e-15	3.22918e-15	3.22918e-15	0.0263024	283.635	247.566	2573.39	44.4935	36.0278	14.4111	36.2626	305.698	61.9168	3613.4	0.903677
76.45	0.0849129	7.64865e-66	4.87273e-69	5.83732e-15	6.03131e-124	1.8139e-12	3.15943e-15	3.15943e-15	3.15943e-15	0.0262398	283.677	247.604	2573.82	44.5007	36.0342	14.4137	36.2686	305.754	61.942	3614.02	0.903831
76.5	0.0847761	6.93421e-66	4.39637e-69	5.71353e-15	5.00983e-124	1.7821e-12	3.09119e-15	3.09119e-15	3.09119e-15	0.0261774	283.719	247.641	2574.26	44.508	36.0406	14.4162	36.2746	305.809	61.9672	3614.64	0.903986
76.55	0.0846395	6.28651e-66	3.96659e-69	5.59236e-15	4.16136e-124	1.75087e-12	3.02442e-15	3.02442e-15	3.02442e-15	0.0261152	283.762	247.679	2574.69	44.5152	36.047	14.4188	36.2806	305.864	61.9924	3615.25	0.90414
76.6	0.0845031	5.69931e-66	3.57881e-69	5.47377e-15	3.45658e-124	1.72018e-12	2.95909e-15	2.95909e-15	2.95909e-15	0.0260531	283.804	247.717	2575.13	44.5224	36.0533	14.4213	36.2866	305.919	62.0176	3615.87	0.904295
76.65	0.0843669	5.16695e-66	3.22895e-69	5.35768e-15	2.87117e-124	1.69004e-12	2.89517e-15	2.89517e-15	2.89517e-15	0.0259911	283.846	247.754	2575.56	44.5297	36.0597	14.4239	36.2926	305.974	62.0427	3616.48	0.904448
76.7	0.0842309	4.68432e-66	2.91329e-69	5.24406e-15	2.3849e-124	1.66041e-12	2.83264e-15	2.83264e-15	2.83264e-15	0.0259293	283.888	247.792	2575.99	44.5369	36.066	14.4264	36.2986	306.029	62.0678	3617.1	0.904602
76.75	0.0840952	4.24677e-66	2.62849e-69	5.13285e-15	1.98099e-124	1.63131e-12	2.77145e-15	2.77145e-15	2.77145e-15	0.0258677	283.931	247.829	2576.43	44.544	36.0724	14.429	36.3045	306.084	62.0928	3617.71	0.904755
76.8	0.0839596	3.8501e-66	2.37153e-69	5.024e-15	1.64548e-124	1.60272e-12	2.71159e-15	2.71159e-15	2.71159e-15	0.0258061	283.973	247.866	2576.86	44.5512	36.0787	14.4315	36.3105	306.138	62.1179	3618.32	0.904908
76.85	0.0838243	3.49047e-66	2.13969e-69	4.91745e-15	1.3668e-124	1.57463e-12	2.65302e-15	2.65302e-15	2.65302e-15	0.0257448	284.014	247.904	2577.29	44.5584	36.085	14.434	36.3165	306.193	62.1428	3618.94	0.905061
76.9	0.0836892	3.16444e-66	1.93051e-69	4.81317e-15	1.13532e-124	1.54703e-12	2.59571e-15	2.59571e-15	2.59571e-15	0.0256835	284.056	247.941	2577.72	44.5656	36.0913	14.4365	36.3224	306.247	62.1678	3619.55	0.905214
76.95	0.0835544	2.86886e-66	1.74179e-69	4.71109e-15	9.43036e-125	1.51992e-12	2.53965e-15	2.53965e-15	2.53965e-15	0.0256225	284.098	247.978	2578.15	44.5727	36.0976	14.4391	36.3283	306.302	62.1927	3620.16	0.905366
77	0.0834197	2.60089e-66	1.57151e-69	4.61118e-15	7.83321e-125	1.49328e-12	2.48479e-15	2.48479e-15	2.48479e-15	0.0255615	284.14	248.015	2578.58	44.5798	36.1039	14.4416	36.3342	306.356	62.2176	3620.76	0.905519
77.05	0.0832853	2.35795e-66	1.41788e-69	4.51339e-15	6.50656e-125	1.46711e-12	2.43112e-15	2.43112e-15	2.43112e-15	0.0255007	284.182	248.052	2579	44.587	36.1102	14.4441	36.3401	306.41	62.2425	3621.37	0.90567
77.1	0.083151	2.1377e-66	1.27927e-69	4.41768e-15	5.4046e-125	1.4414e-12	2.37861e-15	2.37861e-15	2.37861e-15	0.0254401	284.223	248.089	2579.43	44.5941	36.1165	14.4466	36.346	306.464	62.2673	3621.98	0.905822
77.15	0.083017	1.93802e-66	1.15421e-69	4.32399e-15	4.48926e-125	1.41613e-12	2.32723e-15	2.32723e-15	2.32723e-15	0.0253796	284.265	248.126	2579.86	44.6012	36.1227	14.4491	36.3519	306.518	62.2921	3622.58	0.905973
77.2	0.0828832	1.757e-66	1.04137e-69	4.23229e-15	3.72895e-125	1.39131e-12	2.27696e-15	2.27696e-15	2.27696e-15	0.0253192	284.306	248.163	2580.28	44.6083	36.129	14.4516	36.3578	306.572	62.3169	3623.19	0.906125
77.25	0.0827497	1.59288e-66	9.39569e-70	4.14254e-15	3.09741e-125	1.36693e-12	2.22778e-15	2.22778e-15	2.22778e-15	0.025259	284.348	248.2	2580.71	44.6153	36.1352	14.4541	36.3637	306.626	62.3417	3623.79	0.906276
77.3	0.0826163	1.4441e-66	8.47718e-70	4.05469e-15	2.57282e-125	1.34297e-12	2.17966e-15	2.17966e-15	2.17966e-15	0.025199	284.389	248.237	2581.13	44.6224	36.1415	14.4566	36.3695	306.68	62.3664	3624.39	0.906426
77.35	0.0824832	1.30921e-66	7.64845e-70	3.9687e-15	2.13708e-125	1.31943e-12	2.13258e-15	2.13258e-15	2.13258e-15	0.025139	284.43	248.273	2581.56	44.6295	36.1477	14.4591	36.3754	306.734	62.3911	3625	0.906577
77.4	0.0823502	1.18692e-66	6.90074e-70	3.88453e-15	1.77514e-125	1.29631e-12	2.08651e-15	2.08651e-15	2.08651e-15	0.0250793	284.471	248.31	2581.98	44.6365	36.1539	14.4616	36.3812	306.787	62.4157	3625.6	0.906727
77.45	0.0822175	1.07605e-66	6.22613e-70	3.80215e-15	1.4745e-125	1.27359e-12	2.04144e-15	2.04144e-15	2.04144e-15	0.0250196	284.513	248.346	2582.4	44.6435	36.1601	14.464	36.3871	306.841	62.4403	3626.2	0.906877
77.5	0.082085	9.75541e-67	5.61746e-70	3.72152e-15	1.22478e-125	1.25127e-12	1.99735e-15	1.99735e-15	1.99735e-15	0.0249601	284.554	248.383	2582.82	44.6506	36.1663	14.4665	36.3929	306.894	62.4649	3626.79	0.907027
77.55	0.0819527	8.84419e-67	5.0683e-70	3.6426e-15	1.01734e-125	1.22934e-12	1.95421e-15	1.95421e-15	1.95421e-15	0.0249008	284.595	248.419	2583.24	44.6576	36.1724	14.469	36.3987	306.948	62.4895	3627.39	0.907176
77.6	0.0818207	8.01808e-67	4.57283e-70	3.56535e-15	8.45045e-126	1.20779e-12	1.91199e-15	1.91199e-15	1.91199e-15	0.0248415	284.636	248.456	2583.66	44.6646	36.1786	14.4714	36.4045	307.001	62.514	3627.99	0.907325
77.65	0.0816888	7.26913e-67	4.12579e-70	3.48974e-15	7.01926e-126	1.18662e-12	1.8707e-15	1.8707e-15	1.8707e-15	0.0247825	284.677	248.492	2584.08	44.6716	36.1848	14.4739	36.4103	307.054	62.5385	3628.58	0.907474
77.7	0.0815571	6.59015e-67	3.72246e-70	3.41573e-15	5.83046e-126	1.16583e-12	1.83029e-15	1.83029e-15	1.83029e-15	0.0247235	284.717	248.528	2584.5	44.6785	36.1909	14.4764	36.4161	307.107	62.563	3629.18	0.907623
77.75	0.0814257	5.97458e-67	3.35855e-70	3.34329e-15	4.843e-126	1.14539e-12	1.79075e-15	1.79075e-15	1.79075e-15	0.0246647	284.758	248.565	2584.92	44.6855	36.1971	14.4788	36.4219	307.16	62.5874	3629.77	0.907772
77.8	0.0812945	5.41652e-67	3.03022e-70	3.27239e-15	4.02278e-126	1.12532e-12	1.75207e-15	1.75207e-15	1.75207e-15	0.0246061	284.799	248.601	2585.34	44.6924	36.2032	14.4813	36.4276	307.213	62.6118	3630.37	0.90792
77.85	0.0811635	4.91058e-67	2.73399e-70	3.20299e-15	3.34147e-126	1.1056e-12	1.71423e-15	1.71423e-15	1.71423e-15	0.0245476	284.839	248.637	2585.75	44.6994	36.2093	14.4837	36.4334	307.266	62.6362	3630.96	0.908068
77.9	0.0810327	4.45189e-67	2.46671e-70	3.13507e-15	2.77555e-126	1.08622e-12	1.6772e-15	1.6772e-15	1.6772e-15	0.0244892	284.88	248.673	2586.17	44.7063	36.2154	14.4862	36.4391	307.319	62.6605	3631.55	0.908216
77.95	0.0809021	4.03606e-67	2.22557e-70	3.06858e-15	2.30548e-126	1.06718e-12	1.64097e-15	1.64097e-15	1.64097e-15	0.0244309	284.92	248.709	2586.59	44.7132	36.2215	14.4886	36.4449	307.371	62.6848	3632.14	0.908364
78	0.0807717	3.65906e-67	2.008e-70	3.0035e-15	1.91502e-126	1.04848e-12	1.60553e-15	1.60553e-15	1.60553e-15	0.0243728	284.961	248.745	2587	44.7201	36.2276	14.491	36.4506	307.424	62.7091	3632.73	0.908511
78.05	0.0806415	3.31728e-67	1.8117e-70	2.93981e-15	1.59069e-126	1.0301e-12	1.57085e-15	1.57085e-15	1.57085e-15	0.0243149	285.001	248.781	2587.42	44.727	36.2337	14.4935	36.4563	307.476	62.7334	3633.32	0.908658
78.1	0.0805116	3.00742e-67	1.63459e-70	2.87746e-15	1.32128e-126	1.01205e-12	1.53692e-15	1.53692e-15	1.53692e-15	0.0242571	285.041	248.816	2587.83	44.7339	36.2398	14.4959	36.462	307.529	62.7576	3633.9	0.908805
78.15	0.0803818	2.72651e-67	1.47479e-70	2.81644e-15	1.09751e-126	9.9431e-13	1.50372e-15	1.50372e-15	1.50372e-15	0.0241994	285.082	248.852	2588.24	44.7408	36.2458	14.4983	36.4677	307.581	62.7818	3634.49	0.908952
78.2	0.0802523	2.47183e-67	1.33061e-70	2.75671e-15	9.11632e-127	9.76883e-13	1.47124e-15	1.47124e-15	1.47124e-15	0.0241418	285.122	248.888	2588.65	44.7477	36.2519	14.5007	36.4734	307.633	62.8059	3635.08	0.909098
78.25	0.0801229	2.24095e-67	1.20053e-70	2.69825e-15	7.57236e-127	9.59762e-13	1.43946e-15	1.43946e-15	1.43946e-15	0.0240844	285.162	248.924	2589.07	44.7545	36.2579	14.5032	36.4791	307.686	62.8301	3635.66	0.909244
78.3	0.0799938	2.03163e-67	1.08317e-70	2.64103e-15	6.28989e-127	9.42941e-13	1.40837e-15	1.40837e-15	1.40837e-15	0.0240271	285.202	248.959	2589.48	44.7614	36.2639	14.5056	36.4848	307.738	62.8542	3636.24	0.90939
78.35	0.0798649	1.84186e-67	9.7728e-71	2.58502e-15	5.22462e-127	9.26415e-13	1.37795e-15	1.37795e-15	1.37795e-15	0.02397	285.242	248.995	2589.89	44.7682	36.27	14.508	36.4904	307.79	62.8782	3636.83	0.909536
78.4	0.0797362	1.66982e-67	8.81742e-71	2.5302e-15	4.33976e-127	9.10178e-13	1.34818e-15	1.34818e-15	1.34818e-15	0.023913	285.282	249.03	2590.3	44.775	36.276	14.5104	36.4961	307.842	62.9023	3637.41	0.909681
78.45	0.0796077	1.51384e-67	7.95543e-71	2.47654e-15	3.60477e-127	8.94226e-13	1.31906e-15	1.31906e-15	1.31906e-15	0.0238561	285.322	249.066	2590.7	44.7818	36.282	14.5128	36.5017	307.893	62.9263	3637.99	0.909827
78.5	0.0794794	1.37244e-67	7.17771e-71	2.42402e-15	2.99426e-127	8.78553e-13	1.29057e-15	1.29057e-15	1.29057e-15	0.0237994	285.361	249.101	2591.11	44.7886	36.288	14.5152	36.5074	307.945	62.9503	3638.57	0.909972
78.55	0.0793513	1.24425e-67	6.47602e-71	2.37261e-15	2.48714e-127	8.63155e-13	1.2627e-15	1.2627e-15	1.2627e-15	0.0237428	285.401	249.136	2591.52	44.7954	36.2939	14.5176	36.513	307.997	62.9742	3639.15	0.910116
78.6	0.0792234	1.12802e-67	5.84293e-71	2.3223e-15	2.06592e-127	8.48027e-13	1.23542e-15	1.23542e-15	1.23542e-15	0.0236863	285.441	249.171	2591.93	44.8022	36.2999	14.52	36.5186	308.048	62.9981	3639.73	0.910261
78.65	0.0790957	1.02266e-67	5.27173e-71	2.27305e-15	1.71603e-127	8.33164e-13	1.20874e-15	1.20874e-15	1.20874e-15	0.02363	285.48	249.207	2592.33	44.809	36.3059	14.5224	36.5242	308.1	63.022	3640.3	0.910405
78.7	0.0789682	9.27136e-68	4.75636e-71	2.22484e-15	1.4254e-127	8.18562e-13	1.18263e-15	1.18263e-15	1.18263e-15	0.0235738	285.52	249.242	2592.74	44.8157	36.3118	14.5247	36.5298	308.151	63.0459	3640.88	0.910549
78.75	0.078841	8.40535e-68	4.29138e-71	2.17766e-15	1.18399e-127	8.04215e-13	1.15708e-15	1.15708e-15	1.15708e-15	0.0235177	285.559	249.277	2593.14	44.8225	36.3178	14.5271	36.5354	308.203	63.0697	3641.46	0.910693
78.8	0.0787139	7.62023e-68	3.87186e-71	2.13148e-15	9.83466e-128	7.9012e-13	1.13209e-15	1.13209e-15	1.13209e-15	0.0234618	285.599	249.312	2593.55	44.8292	36.3237	14.5295	36.541	308.254	63.0935	3642.03	0.910837
78.85	0.0785871	6.90845e-68	3.49335e-71	2.08628e-15	8.16904e-128	7.76272e-13	1.10764e-15	1.10764e-15	1.10764e-15	0.023406	285.638	249.347	2593.95	44.8359	36.3296	14.5319	36.5466	308.305	63.1173	3642.6	0.91098
78.9	0.0784604	6.26315e-68	3.15184e-71	2.04203e-15	6.78551e-128	7.62667e-13	1.08371e-15	1.08371e-15	1.08371e-15	0.0233504	285.677	249.382	2594.35	44.8426	36.3356	14.5342	36.5522	308.356	63.141	3643.18	0.911123
78.95	0.078334	5.67813e-68	2.84372e-71	1.99873e-15	5.6363e-128	7.493e-13	1.0603e-15	1.0603e-15	1.0603e-15	0.0232948	285.716	249.416	2594.76	44.8493	36.3415	14.5366	36.5577	308.407	63.1647	3643.75	0.911266
79	0.0782077	5.14776e-68	2.56572e-71	1.95634e-15	4.68172e-128	7.36168e-13	1.0374e-15	1.0374e-15	1.0374e-15	0.0232394	285.756	249.451	2595.16	44.856	36.3474	14.5389	36.5633	308.458	63.1884	3644.32	0.911409
79.05	0.0780817	4.66692e-68	2.31489e-71	1.91485e-15	3.88882e-128	7.23265e-13	1.01499e-15	1.01499e-15	1.01499e-15	0.0231842	285.795	249.486	2595.56	44.8627	36.3532	14.5413	36.5688	308.509	63.212	3644.89	0.911552
79.1	0.0779559	4.231e-68	2.08859e-71	1.87424e-15	3.2302e-128	7.10589e-13	9.93069e-16	9.93069e-16	9.93069e-16	0.023129	285.834	249.521	2595.96	44.8694	36.3591	14.5436	36.5743	308.56	63.2357	3645.46	0.911694
79.15	0.0778302	3.83579e-68	1.88441e-71	1.83449e-15	2.68312e-128	6.98135e-13	9.71619e-16	9.71619e-16	9.71619e-16	0.023074	285.873	249.555	2596.36	44.876	36.365	14.546	36.5799	308.61	63.2592	3646.02	0.911836
79.2	0.0777048	3.4775e-68	1.70019e-71	1.79559e-15	2.2287e-128	6.85899e-13	9.50632e-16	9.50632e-16	9.50632e-16	0.0230192	285.912	249.59	2596.76	44.8827	36.3708	14.5483	36.5854	308.661	63.2828	3646.59	0.911978
79.25	0.0775796	3.15268e-68	1.53398e-71	1.75751e-15	1.85125e-128	6.73878e-13	9.30098e-16	9.30098e-16	9.30098e-16	0.0229644	285.95	249.624	2597.16	44.8893	36.3767	14.5507	36.5909	308.711	63.3063	3647.16	0.912119
79.3	0.0774545	2.8582e-68	1.38402e-71	1.72024e-15	1.53771e-128	6.62067e-13	9.10008e-16	9.10008e-16	9.10008e-16	0.0229098	285.989	249.659	2597.56	44.8959	36.3825	14.553	36.5964	308.762	63.3298	3647.72	0.912261
79.35	0.0773297	2.59122e-68	1.24872e-71	1.68376e-15	1.27728e-128	6.50463e-13	8.90352e-16	8.90352e-16	8.90352e-16	0.0228553	286.028	249.693	2597.95	44.9025	36.3884	14.5553	36.6018	308.812	63.3533	3648.29	0.912402
79.4	0.0772051	2.34919e-68	1.12665e-71	1.64805e-15	1.06096e-128	6.39063e-13	8.7112e-16	8.7112e-16	8.7112e-16	0.022801	286.066	249.728	2598.35	44.9091	36.3942	14.5577	36.6073	308.862	63.3767	3648.85	0.912543
79.45	0.0770807	2.12976e-68	1.0165e-71	1.6131e-15	8.81273e-129	6.27862e-13	8.52304e-16	8.52304e-16	8.52304e-16	0.0227467	286.105	249.762	2598.75	44.9157	36.4	14.56	36.6128	308.913	63.4001	3649.41	0.912683
79.5	0.0769564	1.93082e-68	9.17132e-72	1.57889e-15	7.32019e-129	6.16858e-13	8.33894e-16	8.33894e-16	8.33894e-16	0.0226926	286.144	249.796	2599.14	44.9223	36.4058	14.5623	36.6183	308.963	63.4235	3649.97	0.912824
79.55	0.0768324	1.75047e-68	8.27473e-72	1.54541e-15	6.08043e-129	6.06047e-13	8.15882e-16	8.15882e-16	8.15882e-16	0.0226387	286.182	249.83	2599.53	44.9289	36.4116	14.5646	36.6237	309.013	63.4469	3650.54	0.912964
79.6	0.0767086	1.58696e-68	7.4658e-72	1.51263e-15	5.05063e-129	5.95425e-13	7.98259e-16	7.98259e-16	7.98259e-16	0.0225848	286.22	249.864	2599.93	44.9354	36.4174	14.5669	36.6291	309.063	63.4702	3651.1	0.913104
79.65	0.076585	1.43873e-68	6.73595e-72	1.48055e-15	4.19524e-129	5.84989e-13	7.81016e-16	7.81016e-16	7.81016e-16	0.0225311	286.259	249.898	2600.32	44.942	36.4231	14.5693	36.6346	309.112	63.4935	3651.65	0.913244
79.7	0.0764615	1.30434e-68	6.07744e-72	1.44916e-15	3.48473e-129	5.74737e-13	7.64146e-16	7.64146e-16	7.64146e-16	0.0224776	286.297	249.932	2600.71	44.9485	36.4289	14.5716	36.64	309.162	63.5167	3652.21	0.913383
79.75	0.0763383	1.18251e-68	5.48331e-72	1.41842e-15	2.89455e-129	5.64664e-13	7.47641e-16	7.47641e-16	7.47641e-16	0.0224241	286.335	249.966	2601.11	44.9551	36.4347	14.5739	36.6454	309.212	63.54	3652.77	0.913523
79.8	0.0762153	1.07205e-68	4.94727e-72	1.38834e-15	2.40432e-129	5.54767e-13	7.31492e-16	7.31492e-16	7.31492e-16	0.0223708	286.373	250	2601.5	44.9616	36.4404	14.5762	36.6508	309.262	63.5632	3653.33	0.913662
79.85	0.0760925	9.71917e-69	4.46362e-72	1.3589e-15	1.99712e-129	5.45044e-13	7.15691e-16	7.15691e-16	7.15691e-16	0.0223176	286.411	250.034	2601.89	44.9681	36.4461	14.5785	36.6562	309.311	63.5863	3653.88	0.913801
79.9	0.0759698	8.81133e-69	4.02726e-72	1.33008e-15	1.65888e-129	5.35491e-13	7.00232e-16	7.00232e-16	7.00232e-16	0.0222645	286.449	250.068	2602.28	44.9746	36.4519	14.5808	36.6616	309.361	63.6095	3654.44	0.91394
79.95	0.0758474	7.98829e-69	3.63356e-72	1.30187e-15	1.37793e-129	5.26106e-13	6.85107e-16	6.85107e-16	6.85107e-16	0.0222115	286.487	250.102	2602.67	44.9811	36.4576	14.583	36.667	309.41	63.6326	3654.99	0.914078
80	0.0757252	7.24213e-69	3.27834e-72	1.27426e-15	1.14456e-129	5.16885e-13	6.70309e-16	6.70309e-16	6.70309e-16	0.0221587	286.525	250.135	2603.06	44.9876	36.4633	14.5853	36.6724	309.459	63.6557	3655.54	0.914216
80.05	0.0756031	6.56566e-69	2.95785e-72	1.24724e-15	9.50715e-130	5.07826e-13	6.5583e-16	6.5583e-16	6.5583e-16	0.022106	286.563	250.169	2603.45	44.994	36.469	14.5876	36.6777	309.508	63.6787	3656.09	0.914354
80.1	0.0754813	5.95239e-69	2.6687e-72	1.22079e-15	7.897e-130	4.98926e-13	6.41664e-16	6.41664e-16	6.41664e-16	0.0220535	286.601	250.202	2603.83	45.0005	36.4747	14.5899	36.6831	309.558	63.7018	3656.64	0.914492
80.15	0.0753596	5.39639e-69	2.40781e-72	1.1949e-15	6.55955e-130	4.90181e-13	6.27804e-16	6.27804e-16	6.27804e-16	0.022001	286.639	250.236	2604.22	45.0069	36.4804	14.5922	36.6884	309.607	63.7248	3657.19	0.91463
80.2	0.0752382	4.89233e-69	2.17242e-72	1.16956e-15	5.44861e-130	4.8159e-13	6.14244e-16	6.14244e-16	6.14244e-16	0.0219487	286.676	250.269	2604.61	45.0134	36.486	14.5944	36.6938	309.656	63.7477	3657.74	0.914767
80.25	0.0751169	4.43535e-69	1.96004e-72	1.14476e-15	4.52582e-130	4.7315e-13	6.00976e-16	6.00976e-16	6.00976e-16	0.0218965	286.714	250.303	2604.99	45.0198	36.4917	14.5967	36.6991	309.705	63.7707	3658.29	0.914904
80.3	0.0749959	4.02106e-69	1.76843e-72	1.12048e-15	3.75932e-130	4.64857e-13	5.87995e-16	5.87995e-16	5.87995e-16	0.0218444	286.751	250.336	2605.38	45.0262	36.4974	14.5989	36.7044	309.753	63.7936	3658.84	0.915041
80.35	0.074875	3.64547e-69	1.59555e-72	1.09672e-15	3.12263e-130	4.5671e-13	5.75294e-16	5.75294e-16	5.75294e-16	0.0217925	286.789	250.37	2605.76	45.0326	36.503	14.6012	36.7097	309.802	63.8164	3659.39	0.915178
80.4	0.0747543	3.30496e-69	1.43957e-72	1.07346e-15	2.59377e-130	4.48705e-13	5.62868e-16	5.62868e-16	5.62868e-16	0.0217407	286.826	250.403	2606.15	45.039	36.5086	14.6035	36.715	309.851	63.8393	3659.93	0.915314
80.45	0.0746339	2.99625e-69	1.29884e-72	1.0507e-15	2.15449e-130	4.40841e-13	5.5071e-16	5.5071e-16	5.5071e-16	0.0216889	286.864	250.436	2606.53	45.0454	36.5143	14.6057	36.7203	309.899	63.8621	3660.48	0.91545
80.5	0.0745136	2.71638e-69	1.17186e-72	1.02841e-15	1.7896e-130	4.33115e-13	5.38814e-16	5.38814e-16	5.38814e-16	0.0216374	286.901	250.469	2606.91	45.0517	36.5199	14.608	36.7256	309.948	63.8849	3661.02	0.915586
80.55	0.0743935	2.46265e-69	1.0573e-72	1.0066e-15	1.48651e-130	4.25524e-13	5.27176e-16	5.27176e-16	5.27176e-16	0.0215859	286.938	250.502	2607.3	45.0581	36.5255	14.6102	36.7309	309.996	63.9077	3661.56	0.915722
80.6	0.0742736	2.23262e-69	9.53942e-73	9.85256e-16	1.23475e-130	4.18066e-13	5.15789e-16	5.15789e-16	5.15789e-16	0.0215346	286.975	250.535	2607.68	45.0645	36.5311	14.6124	36.7361	310.045	63.9304	3662.11	0.915858
80.65	0.0741539	2.02408e-69	8.60685e-73	9.64362e-16	1.02563e-130	4.10739e-13	5.04648e-16	5.04648e-16	5.04648e-16	0.0214834	287.012	250.568	2608.06	45.0708	36.5367	14.6147	36.7414	310.093	63.9531	3662.65	0.915993
80.7	0.0740344	1.83502e-69	7.76545e-73	9.4391e-16	8.51926e-131	4.0354e-13	4.93747e-16	4.93747e-16	4.93747e-16	0.0214323	287.049	250.601	2608.44	45.0771	36.5423	14.6169	36.7467	310.141	63.9758	3663.19	0.916128
80.75	0.0739151	1.66361e-69	7.0063e-73	9.23893e-16	7.07642e-131	3.96467e-13	4.83083e-16	4.83083e-16	4.83083e-16	0.0213813	287.086	250.634	2608.82	45.0835	36.5478	14.6191	36.7519	310.189	63.9984	3663.73	0.916263
80.8	0.073796	1.50822e-69	6.32137e-73	9.043e-16	5.87794e-131	3.89518e-13	4.72648e-16	4.72648e-16	4.72648e-16	0.0213305	287.123	250.667	2609.2	45.0898	36.5534	14.6214	36.7571	310.237	64.021	3664.27	0.916398
80.85	0.073677	1.36734e-69	5.70339e-73	8.85122e-16	4.88244e-131	3.82692e-13	4.62439e-16	4.62439e-16	4.62439e-16	0.0212797	287.16	250.7	2609.57	45.0961	36.559	14.6236	36.7624	310.285	64.0436	3664.8	0.916533
80.9	0.0735583	1.23962e-69	5.14583e-73	8.66351e-16	4.05554e-131	3.75984e-13	4.5245e-16	4.5245e-16	4.5245e-16	0.0212291	287.197	250.732	2609.95	45.1024	36.5645	14.6258	36.7676	310.333	64.0662	3665.34	0.916667
80.95	0.0734397	1.12383e-69	4.64278e-73	8.47978e-16	3.36868e-131	3.69395e-13	4.42677e-16	4.42677e-16	4.42677e-16	0.0211786	287.234	250.765	2610.33	45.1086	36.57	14.628	36.7728	310.381	64.0887	3665.88	0.916801
81	0.0733214	1.01886e-69	4.1889e-73	8.29995e-16	2.79816e-131	3.62921e-13	4.33115e-16	4.33115e-16	4.33115e-16	0.0211283	287.27	250.798	2610.71	45.1149	36.5756	14.6302	36.778	310.429	64.1112	3666.41	0.916935
81.05	0.0732032	9.23692e-70	3.7794e-73	8.12393e-16	2.32425e-131	3.5656e-13	4.2376e-16	4.2376e-16	4.2376e-16	0.021078	287.307	250.83	2611.08	45.1212	36.5811	14.6324	36.7832	310.476	64.1337	3666.95	0.917069
81.1	0.0730852	8.37413e-70	3.40992e-73	7.95165e-16	1.93061e-131	3.50311e-13	4.14607e-16	4.14607e-16	4.14607e-16	0.0210279	287.344	250.863	2611.46	45.1274	36.5866	14.6346	36.7884	310.524	64.1561	3667.48	0.917202
81.15	0.0729675	7.59192e-70	3.07657e-73	7.78301e-16	1.60364e-131	3.44171e-13	4.05651e-16	4.05651e-16	4.05651e-16	0.0209779	287.38	250.895	2611.83	45.1337	36.5921	14.6368	36.7935	310.571	64.1786	3668.01	0.917335
81.2	0.0728499	6.88279e-70	2.77581e-73	7.61796e-16	1.33204e-131	3.38139e-13	3.96889e-16	3.96889e-16	3.96889e-16	0.020928	287.417	250.928	2612.21	45.1399	36.5976	14.639	36.7987	310.619	64.2009	3668.55	0.917468
81.25	0.0727325	6.23989e-70	2.50445e-73	7.4564e-16	1.10645e-131	3.32212e-13	3.88316e-16	3.88316e-16	3.88316e-16	0.0208782	287.453	250.96	2612.58	45.1461	36.6031	14.6412	36.8039	310.666	64.2233	3669.08	0.917601
81.3	0.0726152	5.65704e-70	2.25961e-73	7.29827e-16	9.19055e-132	3.2639e-13	3.79929e-16	3.79929e-16	3.79929e-16	0.0208286	287.489	250.992	2612.95	45.1523	36.6086	14.6434	36.809	310.714	64.2456	3669.61	0.917734
81.35	0.0724982	5.12863e-70	2.03871e-73	7.1435e-16	7.63402e-132	3.20669e-13	3.71722e-16	3.71722e-16	3.71722e-16	0.0207791	287.526	251.024	2613.33	45.1585	36.614	14.6456	36.8142	310.761	64.2679	3670.14	0.917866
81.4	0.0723814	4.64958e-70	1.83941e-73	6.99201e-16	6.34111e-132	3.15049e-13	3.63693e-16	3.63693e-16	3.63693e-16	0.0207296	287.562	251.057	2613.7	45.1647	36.6195	14.6478	36.8193	310.808	64.2902	3670.66	0.917998
81.45	0.0722647	4.21528e-70	1.65959e-73	6.84373e-16	5.26716e-132	3.09528e-13	3.55837e-16	3.55837e-16	3.55837e-16	0.0206803	287.598	251.089	2614.07	45.1709	36.6249	14.65	36.8244	310.855	64.3125	3671.19	0.91813
81.5	0.0721483	3.82154e-70	1.49735e-73	6.69859e-16	4.3751e-132	3.04103e-13	3.48151e-16	3.48151e-16	3.48151e-16	0.0206312	287.634	251.121	2614.44	45.1771	36.6304	14.6521	36.8295	310.902	64.3347	3671.72	0.918262
81.55	0.072032	3.46458e-70	1.35097e-73	6.55653e-16	3.63413e-132	2.98773e-13	3.40631e-16	3.40631e-16	3.40631e-16	0.0205821	287.67	251.153	2614.81	45.1832	36.6358	14.6543	36.8346	310.949	64.3569	3672.25	0.918394
81.6	0.0719159	3.14097e-70	1.2189e-73	6.41749e-16	3.01864e-132	2.93536e-13	3.33273e-16	3.33273e-16	3.33273e-16	0.0205332	287.706	251.185	2615.18	45.1894	36.6412	14.6565	36.8398	310.996	64.379	3672.77	0.918525
81.65	0.0718	2.84758e-70	1.09974e-73	6.28139e-16	2.5074e-132	2.88392e-13	3.26075e-16	3.26075e-16	3.26075e-16	0.0204843	287.742	251.217	2615.55	45.1955	36.6466	14.6587	36.8448	311.042	64.4011	3673.29	0.918656
81.7	0.0716843	2.5816e-70	9.9223e-74	6.14818e-16	2.08274e-132	2.83337e-13	3.19031e-16	3.19031e-16	3.19031e-16	0.0204356	287.778	251.249	2615.92	45.2017	36.652	14.6608	36.8499	311.089	64.4232	3673.82	0.918787
81.75	0.0715688	2.34046e-70	8.9523e-74	6.01779e-16	1.73e-132	2.78371e-13	3.1214e-16	3.1214e-16	3.1214e-16	0.020387	287.814	251.281	2616.28	45.2078	36.6574	14.663	36.855	311.136	64.4453	3674.34	0.918918
81.8	0.0714534	2.12184e-70	8.07712e-74	5.89017e-16	1.437e-132	2.73493e-13	3.05398e-16	3.05398e-16	3.05398e-16	0.0203385	287.849	251.312	2616.65	45.2139	36.6628	14.6651	36.8601	311.182	64.4674	3674.86	0.919048
81.85	0.0713383	1.92365e-70	7.28751e-74	5.76526e-16	1.19363e-132	2.68699e-13	2.98801e-16	2.98801e-16	2.98801e-16	0.0202902	287.885	251.344	2617.02	45.22	36.6682	14.6673	36.8651	311.229	64.4894	3675.38	0.919178
81.9	0.0712233	1.74397e-70	6.57508e-74	5.64299e-16	9.91474e-133	2.6399e-13	2.92347e-16	2.92347e-16	2.92347e-16	0.0202419	287.921	251.376	2617.38	45.2261	36.6736	14.6694	36.8702	311.275	64.5114	3675.9	0.919309
81.95	0.0711085	1.58107e-70	5.93231e-74	5.52332e-16	8.23556e-133	2.59363e-13	2.86033e-16	2.86033e-16	2.86033e-16	0.0201938	287.956	251.407	2617.75	45.2322	36.6789	14.6716	36.8752	311.321	64.5333	3676.42	0.919438
82	0.0709939	1.43339e-70	5.35237e-74	5.40619e-16	6.84077e-133	2.54817e-13	2.79854e-16	2.79854e-16	2.79854e-16	0.0201458	287.992	251.439	2618.11	45.2382	36.6843	14.6737	36.8803	311.367	64.5553	3676.94	0.919568
82.05	0.0708795	1.2995e-70	4.82912e-74	5.29154e-16	5.6822e-133	2.50351e-13	2.73809e-16	2.73809e-16	2.73809e-16	0.0200978	288.027	251.47	2618.48	45.2443	36.6896	14.6758	36.8853	311.414	64.5772	3677.46	0.919698
82.1	0.0707653	1.17812e-70	4.35703e-74	5.17932e-16	4.71985e-133	2.45964e-13	2.67895e-16	2.67895e-16	2.67895e-16	0.02005	288.063	251.502	2618.84	45.2504	36.695	14.678	36.8903	311.46	64.599	3677.98	0.919827
82.15	0.0706512	1.06807e-70	3.93109e-74	5.06948e-16	3.92048e-133	2.41653e-13	2.62109e-16	2.62109e-16	2.62109e-16	0.0200024	288.098	251.533	2619.2	45.2564	36.7003	14.6801	36.8953	311.506	64.6209	3678.49	0.919956
82.2	0.0705374	9.68306e-71	3.54679e-74	4.96197e-16	3.2565e-133	2.37417e-13	2.56447e-16	2.56447e-16	2.56447e-16	0.0199548	288.133	251.565	2619.56	45.2624	36.7056	14.6822	36.9003	311.552	64.6427	3679.01	0.920085
82.25	0.0704237	8.7786e-71	3.20005e-74	4.85674e-16	2.70497e-133	2.33256e-13	2.50908e-16	2.50908e-16	2.50908e-16	0.0199073	288.169	251.596	2619.93	45.2685	36.7109	14.6844	36.9053	311.597	64.6645	3679.52	0.920213
82.3	0.0703102	7.95861e-71	2.88722e-74	4.75375e-16	2.24685e-133	2.29168e-13	2.45488e-16	2.45488e-16	2.45488e-16	0.01986	288.204	251.627	2620.29	45.2745	36.7162	14.6865	36.9103	311.643	64.6863	3680.04	0.920342
82.35	0.0701969	7.21522e-71	2.60496e-74	4.65293e-16	1.86632e-133	2.25152e-13	2.40186e-16	2.40186e-16	2.40186e-16	0.0198128	288.239	251.659	2620.65	45.2805	36.7215	14.6886	36.9153	311.689	64.708	3680.55	0.92047
82.4	0.0700838	6.54127e-71	2.3503e-74	4.55426e-16	1.55024e-133	2.21206e-13	2.34997e-16	2.34997e-16	2.34997e-16	0.0197657	288.274	251.69	2621.01	45.2865	36.7268	14.6907	36.9203	311.734	64.7297	3681.06	0.920598
82.45	0.0699708	5.93027e-71	2.12054e-74	4.45767e-16	1.28769e-133	2.17329e-13	2.29922e-16	2.29922e-16	2.29922e-16	0.0197186	288.309	251.721	2621.37	45.2925	36.7321	14.6928	36.9252	311.78	64.7514	3681.57	0.920726
82.5	0.069858	5.37634e-71	1.91324e-74	4.36314e-16	1.0696e-133	2.1352e-13	2.24955e-16	2.24955e-16	2.24955e-16	0.0196718	288.344	251.752	2621.73	45.2984	36.7373	14.6949	36.9302	311.826	64.773	3682.08	0.920853
82.55	0.0697455	4.87416e-71	1.7262e-74	4.27061e-16	8.8845e-134	2.09777e-13	2.20096e-16	2.20096e-16	2.20096e-16	0.019625	288.379	251.783	2622.08	45.3044	36.7426	14.697	36.9351	311.871	64.7946	3682.59	0.920981
82.6	0.0696331	4.41888e-71	1.55745e-74	4.18004e-16	7.3798e-134	2.06101e-13	2.15342e-16	2.15342e-16	2.15342e-16	0.0195783	288.414	251.814	2622.44	45.3104	36.7478	14.6991	36.9401	311.916	64.8162	3683.1	0.921108
82.65	0.0695208	4.00612e-71	1.40519e-74	4.0914e-16	6.12994e-134	2.02488e-13	2.10691e-16	2.10691e-16	2.10691e-16	0.0195317	288.449	251.845	2622.8	45.3163	36.7531	14.7012	36.945	311.962	64.8378	3683.61	0.921235
82.7	0.0694088	3.63192e-71	1.26782e-74	4.00463e-16	5.09176e-134	1.9894e-13	2.0614e-16	2.0614e-16	2.0614e-16	0.0194853	288.483	251.876	2623.16	45.3222	36.7583	14.7033	36.9499	312.007	64.8593	3684.11	0.921362
82.75	0.0692969	3.29268e-71	1.14388e-74	3.9197e-16	4.22941e-134	1.95453e-13	2.01687e-16	2.01687e-16	2.01687e-16	0.019439	288.518	251.906	2623.51	45.3282	36.7635	14.7054	36.9548	312.052	64.8809	3684.62	0.921488
82.8	0.0691853	2.98512e-71	1.03205e-74	3.83658e-16	3.51311e-134	1.92027e-13	1.97331e-16	1.97331e-16	1.97331e-16	0.0193927	288.553	251.937	2623.87	45.3341	36.7687	14.7075	36.9597	312.097	64.9023	3685.13	0.921615
82.85	0.0690738	2.70629e-71	9.31161e-75	3.75521e-16	2.91812e-134	1.88662e-13	1.93068e-16	1.93068e-16	1.93068e-16	0.0193466	288.587	251.968	2624.22	45.34	36.774	14.7096	36.9646	312.142	64.9238	3685.63	0.921741
82.9	0.0689624	2.4535e-71	8.40131e-75	3.67558e-16	2.4239e-134	1.85355e-13	1.88898e-16	1.88898e-16	1.88898e-16	0.0193006	288.622	251.999	2624.58	45.3459	36.7792	14.7117	36.9695	312.187	64.9452	3686.13	0.921867
82.95	0.0688513	2.22433e-71	7.58e-75	3.59763e-16	2.01338e-134	1.82107e-13	1.84818e-16	1.84818e-16	1.84818e-16	0.0192547	288.656	252.029	2624.93	45.3518	36.7843	14.7137	36.9744	312.232	64.9666	3686.64	0.921993
83	0.0687403	2.01656e-71	6.83898e-75	3.52133e-16	1.67239e-134	1.78915e-13	1.80826e-16	1.80826e-16	1.80826e-16	0.0192089	288.691	252.06	2625.28	45.3577	36.7895	14.7158	36.9793	312.276	64.988	3687.14	0.922118
83.05	0.0686296	1.8282e-71	6.17041e-75	3.44665e-16	1.38915e-134	1.75779e-13	1.7692e-16	1.7692e-16	1.7692e-16	0.0191632	288.725	252.09	2625.63	45.3635	36.7947	14.7179	36.9842	312.321	65.0093	3687.64	0.922244
83.1	0.068519	1.65743e-71	5.56719e-75	3.37356e-16	1.15388e-134	1.72698e-13	1.73098e-16	1.73098e-16	1.73098e-16	0.0191177	288.759	252.121	2625.99	45.3694	36.7999	14.7199	36.989	312.366	65.0307	3688.14	0.922369
83.15	0.0684085	1.50262e-71	5.02295e-75	3.30202e-16	9.58457e-135	1.69672e-13	1.6936e-16	1.6936e-16	1.6936e-16	0.0190722	288.793	252.151	2626.34	45.3752	36.805	14.722	36.9939	312.41	65.0519	3688.64	0.922494
83.2	0.0682983	1.36226e-71	4.5319e-75	3.23199e-16	7.96131e-135	1.66698e-13	1.65701e-16	1.65701e-16	1.65701e-16	0.0190268	288.828	252.182	2626.69	45.3811	36.8102	14.7241	36.9987	312.455	65.0732	3689.14	0.922619
83.25	0.0681882	1.23502e-71	4.08887e-75	3.16345e-16	6.61296e-135	1.63776e-13	1.62122e-16	1.62122e-16	1.62122e-16	0.0189816	288.862	252.212	2627.04	45.3869	36.8153	14.7261	37.0036	312.499	65.0944	3689.64	0.922743
83.3	0.0680783	1.11966e-71	3.68914e-75	3.09636e-16	5.49298e-135	1.60906e-13	1.5862e-16	1.5862e-16	1.5862e-16	0.0189364	288.896	252.242	2627.39	45.3927	36.8204	14.7282	37.0084	312.543	65.1157	3690.14	0.922868
83.35	0.0679686	1.01508e-71	3.32849e-75	3.0307e-16	4.56267e-135	1.58086e-13	1.55194e-16	1.55194e-16	1.55194e-16	0.0188914	288.93	252.272	2627.74	45.3985	36.8256	14.7302	37.0132	312.588	65.1368	3690.63	0.922992
83.4	0.0678591	9.2026e-72	3.0031e-75	2.96642e-16	3.78993e-135	1.55315e-13	1.51842e-16	1.51842e-16	1.51842e-16	0.0188465	288.964	252.303	2628.09	45.4044	36.8307	14.7323	37.018	312.632	65.158	3691.13	0.923116
83.45	0.0677497	8.34302e-72	2.70952e-75	2.90351e-16	3.14806e-135	1.52593e-13	1.48562e-16	1.48562e-16	1.48562e-16	0.0188017	288.998	252.333	2628.43	45.4101	36.8358	14.7343	37.0228	312.676	65.1791	3691.62	0.92324
83.5	0.0676405	7.56372e-72	2.44464e-75	2.84194e-16	2.6149e-135	1.49918e-13	1.45353e-16	1.45353e-16	1.45353e-16	0.018757	289.031	252.363	2628.78	45.4159	36.8409	14.7364	37.0276	312.72	65.2002	3692.12	0.923363
83.55	0.0675315	6.85722e-72	2.20565e-75	2.78167e-16	2.17203e-135	1.47291e-13	1.42214e-16	1.42214e-16	1.42214e-16	0.0187124	289.065	252.393	2629.13	45.4217	36.846	14.7384	37.0324	312.764	65.2213	3692.61	0.923487
83.6	0.0674227	6.21671e-72	1.99003e-75	2.72268e-16	1.80417e-135	1.44709e-13	1.39142e-16	1.39142e-16	1.39142e-16	0.0186679	289.099	252.423	2629.47	45.4275	36.8511	14.7404	37.0372	312.808	65.2423	3693.1	0.92361
83.65	0.067314	5.63602e-72	1.79548e-75	2.66494e-16	1.49861e-135	1.42173e-13	1.36136e-16	1.36136e-16	1.36136e-16	0.0186235	289.133	252.453	2629.82	45.4332	36.8561	14.7425	37.042	312.852	65.2633	3693.59	0.923733
83.7	0.0672055	5.10958e-72	1.61996e-75	2.60842e-16	1.2448e-135	1.39681e-13	1.33196e-16	1.33196e-16	1.33196e-16	0.0185792	289.166	252.483	2630.17	45.439	36.8612	14.7445	37.0467	312.895	65.2843	3694.09	0.923856
83.75	0.0670972	4.63231e-72	1.46159e-75	2.55311e-16	1.03398e-135	1.37233e-13	1.30319e-16	1.30319e-16	1.30319e-16	0.018535	289.2	252.513	2630.51	45.4447	36.8663	14.7465	37.0515	312.939	65.3053	3694.58	0.923978
83.8	0.0669891	4.19962e-72	1.31871e-75	2.49896e-16	8.58864e-136	1.34828e-13	1.27504e-16	1.27504e-16	1.27504e-16	0.0184909	289.233	252.542	2630.85	45.4504	36.8713	14.7485	37.0563	312.983	65.3262	3695.07	0.924101
83.85	0.0668811	3.80735e-72	1.18979e-75	2.44597e-16	7.13404e-136	1.32465e-13	1.2475e-16	1.2475e-16	1.2475e-16	0.0184469	289.267	252.572	2631.2	45.4562	36.8764	14.7505	37.061	313.026	65.3471	3695.55	0.924223
83.9	0.0667733	3.45171e-72	1.07348e-75	2.39409e-16	5.92581e-136	1.30143e-13	1.22055e-16	1.22055e-16	1.22055e-16	0.0184031	289.3	252.602	2631.54	45.4619	36.8814	14.7526	37.0657	313.07	65.368	3696.04	0.924345
83.95	0.0666657	3.1293e-72	9.68534e-76	2.34332e-16	4.9222e-136	1.27862e-13	1.19419e-16	1.19419e-16	1.19419e-16	0.0183593	289.334	252.631	2631.88	45.4676	36.8864	14.7546	37.0705	313.113	65.3889	3696.53	0.924467
84	0.0665583	2.837e-72	8.73851e-76	2.29363e-16	4.08856e-136	1.25621e-13	1.16839e-16	1.16839e-16	1.16839e-16	0.0183156	289.367	252.661	2632.23	45.4733	36.8914	14.7566	37.0752	313.156	65.4097	3697.02	0.924588
84.05	0.066451	2.57201e-72	7.88423e-76	2.24499e-16	3.39612e-136	1.2342e-13	1.14316e-16	1.14316e-16	1.14316e-16	0.0182721	289.4	252.691	2632.57	45.479	36.8964	14.7586	37.0799	313.2	65.4305	3697.5	0.92471
84.1	0.0663439	2.33176e-72	7.11348e-76	2.19738e-16	2.82094e-136	1.21257e-13	1.11846e-16	1.11846e-16	1.11846e-16	0.0182286	289.433	252.72	2632.91	45.4846	36.9014	14.7606	37.0846	313.243	65.4512	3697.99	0.924831
84.15	0.066237	2.11396e-72	6.41806e-76	2.15078e-16	2.34318e-136	1.19131e-13	1.0943e-16	1.0943e-16	1.0943e-16	0.0181853	289.467	252.75	2633.25	45.4903	36.9064	14.7626	37.0893	313.286	65.472	3698.47	0.924952
84.2	0.0661303	1.9165e-72	5.79064e-76	2.10516e-16	1.94633e-136	1.17044e-13	1.07067e-16	1.07067e-16	1.07067e-16	0.018142	289.5	252.779	2633.59	45.496	36.9114	14.7646	37.094	313.329	65.4927	3698.95	0.925073
84.25	0.0660237	1.73749e-72	5.22455e-76	2.06052e-16	1.6167e-136	1.14992e-13	1.04754e-16	1.04754e-16	1.04754e-16	0.0180989	289.533	252.808	2633.93	45.5016	36.9164	14.7666	37.0987	313.372	65.5134	3699.44	0.925194
84.3	0.0659173	1.57519e-72	4.7138e-76	2.01682e-16	1.34289e-136	1.12977e-13	1.02491e-16	1.02491e-16	1.02491e-16	0.0180558	289.566	252.838	2634.26	45.5072	36.9214	14.7685	37.1034	313.415	65.5341	3699.92	0.925314
84.35	0.0658111	1.42806e-72	4.25298e-76	1.97405e-16	1.11546e-136	1.10997e-13	1.00278e-16	1.00278e-16	1.00278e-16	0.0180129	289.599	252.867	2634.6	45.5129	36.9263	14.7705	37.108	313.458	65.5547	3700.4	0.925434
84.4	0.065705	1.29467e-72	3.83721e-76	1.93219e-16	9.2654e-137	1.09051e-13	9.81115e-17	9.81115e-17	9.81115e-17	0.0179701	289.631	252.896	2634.94	45.5185	36.9313	14.7725	37.1127	313.5	65.5753	3700.88	0.925554
84.45	0.0655991	1.17374e-72	3.46209e-76	1.89121e-16	7.69619e-137	1.0714e-13	9.59923e-17	9.59923e-17	9.59923e-17	0.0179273	289.664	252.925	2635.28	45.5241	36.9362	14.7745	37.1173	313.543	65.5959	3701.36	0.925674
84.5	0.0654934	1.0641e-72	3.12363e-76	1.8511e-16	6.39274e-137	1.05262e-13	9.39189e-17	9.39189e-17	9.39189e-17	0.0178847	289.697	252.954	2635.61	45.5297	36.9412	14.7765	37.122	313.586	65.6164	3701.84	0.925794
84.55	0.0653878	9.64709e-73	2.81827e-76	1.81185e-16	5.31005e-137	1.03417e-13	9.18902e-17	9.18902e-17	9.18902e-17	0.0178422	289.73	252.984	2635.95	45.5353	36.9461	14.7784	37.1266	313.628	65.637	3702.31	0.925914
84.6	0.0652825	8.74598e-73	2.54276e-76	1.77342e-16	4.41073e-137	1.01605e-13	8.99054e-17	8.99054e-17	8.99054e-17	0.0177997	289.762	253.013	2636.28	45.5409	36.951	14.7804	37.1312	313.671	65.6575	3702.79	0.926033
84.65	0.0651772	7.92905e-73	2.29418e-76	1.73581e-16	3.66372e-137	9.9824e-14	8.79634e-17	8.79634e-17	8.79634e-17	0.0177574	289.795	253.042	2636.62	45.5465	36.9559	14.7824	37.1359	313.713	65.6779	3703.27	0.926152
84.7	0.0650722	7.18842e-73	2.0699e-76	1.699e-16	3.04322e-137	9.80745e-14	8.60634e-17	8.60634e-17	8.60634e-17	0.0177152	289.828	253.071	2636.95	45.552	36.9608	14.7843	37.1405	313.756	65.6984	3703.74	0.926271
84.75	0.0649673	6.51697e-73	1.86755e-76	1.66297e-16	2.52782e-137	9.63556e-14	8.42045e-17	8.42045e-17	8.42045e-17	0.0176731	289.86	253.099	2637.29	45.5576	36.9657	14.7863	37.1451	313.798	65.7188	3704.22	0.92639
84.8	0.0648626	5.90824e-73	1.68498e-76	1.6277e-16	2.0997e-137	9.46668e-14	8.23856e-17	8.23856e-17	8.23856e-17	0.017631	289.893	253.128	2637.62	45.5631	36.9706	14.7883	37.1497	313.84	65.7392	3704.69	0.926508
84.85	0.0647581	5.35637e-73	1.52025e-76	1.59318e-16	1.74409e-137	9.30076e-14	8.06061e-17	8.06061e-17	8.06061e-17	0.0175891	289.925	253.157	2637.95	45.5687	36.9755	14.7902	37.1543	313.882	65.7596	3705.17	0.926627
84.9	0.0646537	4.85605e-73	1.37163e-76	1.5594e-16	1.44871e-137	9.13776e-14	7.8865e-17	7.8865e-17	7.8865e-17	0.0175473	289.957	253.186	2638.28	45.5742	36.9804	14.7922	37.1589	313.924	65.7799	3705.64	0.926745
84.95	0.0645495	4.40246e-73	1.23754e-76	1.52633e-16	1.20335e-137	8.9776e-14	7.71615e-17	7.71615e-17	7.71615e-17	0.0175055	289.99	253.215	2638.62	45.5797	36.9853	14.7941	37.1635	313.966	65.8002	3706.11	0.926863
85	0.0644455	3.99124e-73	1.11656e-76	1.49396e-16	9.99548e-138	8.82026e-14	7.54948e-17	7.54948e-17	7.54948e-17	0.0174639	290.022	253.243	2638.95	45.5852	36.9901	14.796	37.168	314.008	65.8205	3706.58	0.926981
85.05	0.0643417	3.61843e-73	1.00741e-76	1.46228e-16	8.30262e-138	8.66567e-14	7.38641e-17	7.38641e-17	7.38641e-17	0.0174224	290.054	253.272	2639.28	45.5907	36.995	14.798	37.1726	314.05	65.8408	3707.05	0.927098
85.1	0.064238	3.28045e-73	9.08924e-77	1.43126e-16	6.89647e-138	8.51379e-14	7.22687e-17	7.22687e-17	7.22687e-17	0.0173809	290.086	253.3	2639.61	45.5962	36.9998	14.7999	37.1771	314.092	65.861	3707.52	0.927216
85.15	0.0641344	2.97403e-73	8.20068e-77	1.40091e-16	5.72847e-138	8.36457e-14	7.07077e-17	7.07077e-17	7.07077e-17	0.0173396	290.118	253.329	2639.94	45.6017	37.0046	14.8019	37.1817	314.134	65.8812	3707.99	0.927333
85.2	0.0640311	2.69623e-73	7.39898e-77	1.3712e-16	4.75828e-138	8.21797e-14	6.91804e-17	6.91804e-17	6.91804e-17	0.0172984	290.15	253.357	2640.27	45.6072	37.0095	14.8038	37.1862	314.176	65.9014	3708.46	0.92745
85.25	0.0639279	2.44439e-73	6.67566e-77	1.34212e-16	3.95241e-138	8.07394e-14	6.76861e-17	6.76861e-17	6.76861e-17	0.0172572	290.182	253.386	2640.59	45.6127	37.0143	14.8057	37.1908	314.217	65.9216	3708.92	0.927567
85.3	0.0638249	2.21606e-73	6.02305e-77	1.31366e-16	3.28302e-138	7.93243e-14	6.6224e-17	6.6224e-17	6.6224e-17	0.0172162	290.214	253.414	2640.92	45.6181	37.0191	14.8076	37.1953	314.259	65.9417	3709.39	0.927683
85.35	0.063722	2.00907e-73	5.43424e-77	1.2858e-16	2.727e-138	7.79341e-14	6.47936e-17	6.47936e-17	6.47936e-17	0.0171753	290.246	253.443	2641.25	45.6236	37.0239	14.8096	37.1998	314.3	65.9618	3709.86	0.9278
85.4	0.0636193	1.82141e-73	4.90299e-77	1.25853e-16	2.26515e-138	7.65682e-14	6.33941e-17	6.33941e-17	6.33941e-17	0.0171344	290.278	253.471	2641.58	45.629	37.0287	14.8115	37.2043	314.342	65.9819	3710.32	0.927916
85.45	0.0635168	1.65128e-73	4.42368e-77	1.23184e-16	1.88152e-138	7.52262e-14	6.20247e-17	6.20247e-17	6.20247e-17	0.0170937	290.31	253.499	2641.9	45.6344	37.0335	14.8134	37.2088	314.383	66.0019	3710.79	0.928032
85.5	0.0634144	1.49704e-73	3.99122e-77	1.20572e-16	1.56286e-138	7.39077e-14	6.0685e-17	6.0685e-17	6.0685e-17	0.017053	290.342	253.527	2642.23	45.6399	37.0383	14.8153	37.2133	314.424	66.0219	3711.25	0.928148
85.55	0.0633122	1.3572e-73	3.60104e-77	1.18015e-16	1.29817e-138	7.26124e-14	5.93742e-17	5.93742e-17	5.93742e-17	0.0170125	290.373	253.555	2642.55	45.6453	37.043	14.8172	37.2178	314.466	66.0419	3711.71	0.928264
85.6	0.0632102	1.23043e-73	3.249e-77	1.15512e-16	1.07831e-138	7.13398e-14	5.80917e-17	5.80917e-17	5.80917e-17	0.016972	290.405	253.584	2642.88	45.6507	37.0478	14.8191	37.2223	314.507	66.0619	3712.18	0.92838
85.65	0.0631083	1.1155e-73	2.93138e-77	1.13063e-16	8.95685e-139	7.00894e-14	5.68369e-17	5.68369e-17	5.68369e-17	0.0169316	290.436	253.612	2643.2	45.6561	37.0526	14.821	37.2268	314.548	66.0819	3712.64	0.928495
85.7	0.0630066	1.0113e-73	2.64481e-77	1.10665e-16	7.4399e-139	6.8861e-14	5.56093e-17	5.56093e-17	5.56093e-17	0.0168914	290.468	253.64	2643.53	45.6615	37.0573	14.8229	37.2313	314.589	66.1018	3713.1	0.92861
85.75	0.0629051	9.16841e-74	2.38626e-77	1.08318e-16	6.17986e-139	6.76541e-14	5.44081e-17	5.44081e-17	5.44081e-17	0.0168512	290.499	253.668	2643.85	45.6668	37.0621	14.8248	37.2357	314.63	66.1217	3713.56	0.928725
85.8	0.0628037	8.31202e-74	2.15298e-77	1.06021e-16	5.13322e-139	6.64684e-14	5.32329e-17	5.32329e-17	5.32329e-17	0.0168111	290.531	253.696	2644.17	45.6722	37.0668	14.8267	37.2402	314.671	66.1415	3714.02	0.92884
85.85	0.0627025	7.53562e-74	1.9425e-77	1.03772e-16	4.26385e-139	6.53034e-14	5.2083e-17	5.2083e-17	5.2083e-17	0.0167711	290.562	253.723	2644.49	45.6776	37.0715	14.8286	37.2446	314.711	66.1614	3714.47	0.928955
85.9	0.0626014	6.83174e-74	1.75261e-77	1.01572e-16	3.54171e-139	6.41589e-14	5.0958e-17	5.0958e-17	5.0958e-17	0.0167313	290.594	253.751	2644.82	45.6829	37.0762	14.8305	37.2491	314.752	66.1812	3714.93	0.929069
85.95	0.0625005	6.19361e-74	1.58127e-77	9.94176e-17	2.94188e-139	6.30344e-14	4.98573e-17	4.98573e-17	4.98573e-17	0.0166915	290.625	253.779	2645.14	45.6883	37.081	14.8324	37.2535	314.793	66.201	3715.39	0.929183
86	0.0623998	5.61508e-74	1.42669e-77	9.73093e-17	2.44364e-139	6.19297e-14	4.87804e-17	4.87804e-17	4.87804e-17	0.0166518	290.656	253.807	2645.46	45.6936	37.0857	14.8343	37.2579	314.834	66.2208	3715.85	0.929297
86.05	0.0622992	5.0906e-74	1.28721e-77	9.52456e-17	2.02978e-139	6.08443e-14	4.77268e-17	4.77268e-17	4.77268e-17	0.0166122	290.687	253.835	2645.78	45.699	37.0904	14.8361	37.2623	314.874	66.2405	3716.3	0.929411
86.1	0.0621988	4.6151e-74	1.16138e-77	9.32257e-17	1.68601e-139	5.97779e-14	4.66959e-17	4.66959e-17	4.66959e-17	0.0165727	290.718	253.862	2646.1	45.7043	37.095	14.838	37.2668	314.915	66.2602	3716.76	0.929525
86.15	0.0620986	4.18402e-74	1.04784e-77	9.12487e-17	1.40046e-139	5.87302e-14	4.56872e-17	4.56872e-17	4.56872e-17	0.0165333	290.749	253.89	2646.41	45.7096	37.0997	14.8399	37.2712	314.955	66.2799	3717.21	0.929639
86.2	0.0619985	3.7932e-74	9.45405e-78	8.93135e-17	1.16328e-139	5.77008e-14	4.47004e-17	4.47004e-17	4.47004e-17	0.0164939	290.78	253.917	2646.73	45.7149	37.1044	14.8418	37.2756	314.995	66.2995	3717.66	0.929752
86.25	0.0618986	3.43889e-74	8.52982e-78	8.74195e-17	9.66262e-140	5.66896e-14	4.37349e-17	4.37349e-17	4.37349e-17	0.0164547	290.811	253.945	2647.05	45.7202	37.1091	14.8436	37.2799	315.036	66.3192	3718.12	0.929865
86.3	0.0617988	3.11767e-74	7.69595e-78	8.55655e-17	8.02614e-140	5.5696e-14	4.27902e-17	4.27902e-17	4.27902e-17	0.0164156	290.842	253.972	2647.37	45.7255	37.1137	14.8455	37.2843	315.076	66.3388	3718.57	0.929978
86.35	0.0616992	2.82646e-74	6.9436e-78	8.37509e-17	6.66681e-140	5.47198e-14	4.18659e-17	4.18659e-17	4.18659e-17	0.0163766	290.873	254	2647.69	45.7307	37.1184	14.8474	37.2887	315.116	66.3584	3719.02	0.930091
86.4	0.0615998	2.56245e-74	6.2648e-78	8.19748e-17	5.53771e-140	5.37608e-14	4.09616e-17	4.09616e-17	4.09616e-17	0.0163376	290.904	254.027	2648	45.736	37.123	14.8492	37.2931	315.156	66.3779	3719.47	0.930204
86.45	0.0615005	2.3231e-74	5.65235e-78	8.02364e-17	4.59983e-140	5.28186e-14	4.00768e-17	4.00768e-17	4.00768e-17	0.0162988	290.935	254.055	2648.32	45.7413	37.1277	14.8511	37.2974	315.196	66.3975	3719.92	0.930316
86.5	0.0614014	2.10611e-74	5.09978e-78	7.85348e-17	3.82079e-140	5.18928e-14	3.92112e-17	3.92112e-17	3.92112e-17	0.01626	290.966	254.082	2648.63	45.7465	37.1323	14.8529	37.3018	315.236	66.417	3720.37	0.930428
86.55	0.0613025	1.90938e-74	4.60123e-78	7.68693e-17	3.17369e-140	5.09833e-14	3.83642e-17	3.83642e-17	3.83642e-17	0.0162213	290.996	254.109	2648.95	45.7518	37.1369	14.8548	37.3061	315.276	66.4364	3720.82	0.930541
86.6	0.0612037	1.73103e-74	4.15141e-78	7.52391e-17	2.63619e-140	5.00898e-14	3.75355e-17	3.75355e-17	3.75355e-17	0.0161827	291.027	254.136	2649.26	45.757	37.1415	14.8566	37.3105	315.316	66.4559	3721.26	0.930652
86.65	0.061105	1.56934e-74	3.74557e-78	7.36435e-17	2.18972e-140	4.92119e-14	3.67248e-17	3.67248e-17	3.67248e-17	0.0161443	291.057	254.164	2649.58	45.7622	37.1461	14.8585	37.3148	315.356	66.4753	3721.71	0.930764
86.7	0.0610066	1.42275e-74	3.37941e-78	7.20817e-17	1.81886e-140	4.83494e-14	3.59315e-17	3.59315e-17	3.59315e-17	0.0161059	291.088	254.191	2649.89	45.7674	37.1507	14.8603	37.3191	315.395	66.4947	3722.16	0.930876
86.75	0.0609082	1.28986e-74	3.04904e-78	7.05531e-17	1.51082e-140	4.7502e-14	3.51554e-17	3.51554e-17	3.51554e-17	0.0160676	291.118	254.218	2650.2	45.7727	37.1553	14.8621	37.3235	315.435	66.5141	3722.6	0.930987
86.8	0.0608101	1.16938e-74	2.75097e-78	6.90569e-17	1.25494e-140	4.66694e-14	3.4396e-17	3.4396e-17	3.4396e-17	0.0160294	291.149	254.245	2650.51	45.7779	37.1599	14.864	37.3278	315.475	66.5335	3723.05	0.931098
86.85	0.0607121	1.06015e-74	2.48203e-78	6.75924e-17	1.0424e-140	4.58515e-14	3.36531e-17	3.36531e-17	3.36531e-17	0.0159912	291.179	254.272	2650.83	45.783	37.1645	14.8658	37.3321	315.514	66.5528	3723.49	0.931209
86.9	0.0606142	9.61125e-75	2.23939e-78	6.61589e-17	8.65857e-141	4.50479e-14	3.29262e-17	3.29262e-17	3.29262e-17	0.0159532	291.21	254.299	2651.14	45.7882	37.1691	14.8676	37.3364	315.554	66.5721	3723.93	0.93132
86.95	0.0605165	8.71349e-75	2.02047e-78	6.47559e-17	7.19214e-141	4.42584e-14	3.2215e-17	3.2215e-17	3.2215e-17	0.0159153	291.24	254.326	2651.45	45.7934	37.1736	14.8694	37.3407	315.593	66.5914	3724.38	0.931431
87	0.060419	7.89959e-75	1.82295e-78	6.33826e-17	5.97406e-141	4.34827e-14	3.15191e-17	3.15191e-17	3.15191e-17	0.0158774	291.27	254.353	2651.76	45.7986	37.1782	14.8713	37.345	315.632	66.6106	3724.82	0.931541
87.05	0.0603216	7.16171e-75	1.64474e-78	6.20384e-17	4.96228e-141	4.27206e-14	3.08383e-17	3.08383e-17	3.08383e-17	0.0158397	291.3	254.379	2652.07	45.8037	37.1827	14.8731	37.3492	315.672	66.6298	3725.26	0.931652
87.1	0.0602244	6.49276e-75	1.48395e-78	6.07228e-17	4.12186e-141	4.19718e-14	3.01722e-17	3.01722e-17	3.01722e-17	0.015802	291.33	254.406	2652.38	45.8089	37.1873	14.8749	37.3535	315.711	66.649	3725.7	0.931762
87.15	0.0601274	5.88629e-75	1.33888e-78	5.9435e-17	3.42377e-141	4.12362e-14	2.95205e-17	2.95205e-17	2.95205e-17	0.0157644	291.361	254.433	2652.69	45.814	37.1918	14.8767	37.3578	315.75	66.6682	3726.14	0.931872
87.2	0.0600305	5.33647e-75	1.20799e-78	5.81746e-17	2.84391e-141	4.05135e-14	2.88828e-17	2.88828e-17	2.88828e-17	0.0157269	291.391	254.46	2653	45.8192	37.1963	14.8785	37.362	315.789	66.6873	3726.58	0.931982
87.25	0.0599337	4.83801e-75	1.0899e-78	5.69408e-17	2.36226e-141	3.98034e-14	2.8259e-17	2.8259e-17	2.8259e-17	0.0156895	291.421	254.486	2653.3	45.8243	37.2008	14.8803	37.3663	315.828	66.7065	3727.02	0.932091
87.3	0.0598371	4.38611e-75	9.8335e-79	5.57333e-17	1.96218e-141	3.91058e-14	2.76486e-17	2.76486e-17	2.76486e-17	0.0156522	291.451	254.513	2653.61	45.8294	37.2053	14.8821	37.3705	315.867	66.7256	3727.45	0.932201
87.35	0.0597407	3.97641e-75	8.87218e-79	5.45513e-17	1.62986e-141	3.84204e-14	2.70514e-17	2.70514e-17	2.70514e-17	0.015615	291.48	254.54	2653.92	45.8345	37.2098	14.8839	37.3748	315.906	66.7446	3727.89	0.93231
87.4	0.0596444	3.60499e-75	8.00484e-79	5.33945e-17	1.35383e-141	3.77471e-14	2.6467e-17	2.6467e-17	2.6467e-17	0.0155779	291.51	254.566	2654.22	45.8396	37.2143	14.8857	37.379	315.945	66.7637	3728.33	0.932419
87.45	0.0595483	3.26826e-75	7.22229e-79	5.22621e-17	1.12454e-141	3.70855e-14	2.58954e-17	2.58954e-17	2.58954e-17	0.0155408	291.54	254.593	2654.53	45.8447	37.2188	14.8875	37.3832	315.984	66.7827	3728.76	0.932528
87.5	0.0594523	2.96298e-75	6.51624e-79	5.11538e-17	9.34085e-142	3.64355e-14	2.5336e-17	2.5336e-17	2.5336e-17	0.0155039	291.57	254.619	2654.83	45.8498	37.2233	14.8893	37.3874	316.022	66.8017	3729.2	0.932637
87.55	0.0593565	2.68622e-75	5.87922e-79	5.0069e-17	7.75886e-142	3.57969e-14	2.47888e-17	2.47888e-17	2.47888e-17	0.015467	291.6	254.645	2655.14	45.8549	37.2278	14.8911	37.3917	316.061	66.8207	3729.63	0.932745
87.6	0.0592609	2.43531e-75	5.30447e-79	4.90071e-17	6.4448e-142	3.51695e-14	2.42533e-17	2.42533e-17	2.42533e-17	0.0154302	291.629	254.672	2655.44	45.8599	37.2323	14.8929	37.3959	316.099	66.8396	3730.06	0.932854
87.65	0.0591654	2.20783e-75	4.7859e-79	4.79678e-17	5.35329e-142	3.45531e-14	2.37294e-17	2.37294e-17	2.37294e-17	0.0153935	291.659	254.698	2655.75	45.865	37.2367	14.8947	37.4001	316.138	66.8585	3730.5	0.932962
87.7	0.05907	2.00161e-75	4.31804e-79	4.69506e-17	4.44665e-142	3.39475e-14	2.32169e-17	2.32169e-17	2.32169e-17	0.0153569	291.688	254.724	2656.05	45.8701	37.2412	14.8965	37.4042	316.176	66.8774	3730.93	0.93307
87.75	0.0589748	1.81464e-75	3.89591e-79	4.59549e-17	3.69355e-142	3.33526e-14	2.27154e-17	2.27154e-17	2.27154e-17	0.0153204	291.718	254.751	2656.35	45.8751	37.2456	14.8982	37.4084	316.215	66.8963	3731.36	0.933178
87.8	0.0588798	1.64514e-75	3.51504e-79	4.49803e-17	3.06801e-142	3.2768e-14	2.22247e-17	2.22247e-17	2.22247e-17	0.0152839	291.747	254.777	2656.66	45.8801	37.2501	14.9	37.4126	316.253	66.9152	3731.79	0.933286
87.85	0.0587849	1.49147e-75	3.17142e-79	4.40264e-17	2.5484e-142	3.21937e-14	2.17447e-17	2.17447e-17	2.17447e-17	0.0152476	291.777	254.803	2656.96	45.8852	37.2545	14.9018	37.4168	316.291	66.934	3732.22	0.933393
87.9	0.0586901	1.35216e-75	2.86138e-79	4.30927e-17	2.1168e-142	3.16295e-14	2.1275e-17	2.1275e-17	2.1275e-17	0.0152113	291.806	254.829	2657.26	45.8902	37.2589	14.9036	37.4209	316.33	66.9528	3732.65	0.9335
87.95	0.0585956	1.22586e-75	2.58165e-79	4.21789e-17	1.75829e-142	3.10751e-14	2.08155e-17	2.08155e-17	2.08155e-17	0.0151752	291.835	254.855	2657.56	45.8952	37.2633	14.9053	37.4251	316.368	66.9715	3733.08	0.933608
88	0.0585011	1.11136e-75	2.32927e-79	4.12844e-17	1.4605e-142	3.05305e-14	2.03658e-17	2.03658e-17	2.03658e-17	0.0151391	291.865	254.881	2657.86	45.9002	37.2677	14.9071	37.4292	316.406	66.9903	3733.51	0.933715
88.05	0.0584068	1.00755e-75	2.10156e-79	4.04088e-17	1.21315e-142	2.99954e-14	1.99259e-17	1.99259e-17	1.99259e-17	0.0151031	291.894	254.907	2658.16	45.9052	37.2721	14.9089	37.4334	316.444	67.009	3733.93	0.933822
88.1	0.0583127	9.13435e-76	1.89611e-79	3.95519e-17	1.00769e-142	2.94697e-14	1.94955e-17	1.94955e-17	1.94955e-17	0.0150672	291.923	254.933	2658.46	45.9102	37.2765	14.9106	37.4375	316.482	67.0277	3734.36	0.933928
88.15	0.0582187	8.28114e-76	1.71075e-79	3.87131e-17	8.37024e-143	2.89532e-14	1.90744e-17	1.90744e-17	1.90744e-17	0.0150313	291.952	254.959	2658.76	45.9152	37.2809	14.9124	37.4417	316.52	67.0464	3734.79	0.934035
88.2	0.0581249	7.50763e-76	1.54351e-79	3.78921e-17	6.95263e-143	2.84457e-14	1.86624e-17	1.86624e-17	1.86624e-17	0.0149956	291.981	254.985	2659.06	45.9201	37.2853	14.9141	37.4458	316.558	67.065	3735.21	0.934141
88.25	0.0580312	6.80636e-76	1.39262e-79	3.70885e-17	5.77512e-143	2.79472e-14	1.82593e-17	1.82593e-17	1.82593e-17	0.0149599	292.01	255.011	2659.36	45.9251	37.2897	14.9159	37.4499	316.595	67.0836	3735.64	0.934247
88.3	0.0579377	6.1706e-76	1.25647e-79	3.6302e-17	4.79703e-143	2.74574e-14	1.78649e-17	1.78649e-17	1.78649e-17	0.0149243	292.039	255.036	2659.65	45.9301	37.2941	14.9176	37.454	316.633	67.1022	3736.06	0.934353
88.35	0.0578443	5.59422e-76	1.13364e-79	3.55321e-17	3.9846e-143	2.69761e-14	1.7479e-17	1.7479e-17	1.7479e-17	0.0148888	292.068	255.062	2659.95	45.935	37.2984	14.9194	37.4581	316.671	67.1208	3736.48	0.934459
88.4	0.0577511	5.07168e-76	1.02282e-79	3.47786e-17	3.30976e-143	2.65033e-14	1.71015e-17	1.71015e-17	1.71015e-17	0.0148534	292.097	255.088	2660.25	45.9399	37.3028	14.9211	37.4622	316.708	67.1394	3736.91	0.934565
88.45	0.057658	4.59795e-76	9.22828e-80	3.4041e-17	2.74921e-143	2.60388e-14	1.67321e-17	1.67321e-17	1.67321e-17	0.0148181	292.126	255.113	2660.54	45.9449	37.3071	14.9228	37.4663	316.746	67.1579	3737.33	0.93467
88.5	0.0575651	4.16847e-76	8.32612e-80	3.33191e-17	2.2836e-143	2.55825e-14	1.63707e-17	1.63707e-17	1.63707e-17	0.0147829	292.155	255.139	2660.84	45.9498	37.3115	14.9246	37.4704	316.783	67.1764	3737.75	0.934775
88.55	0.0574724	3.77911e-76	7.51216e-80	3.26125e-17	1.89684e-143	2.51341e-14	1.60171e-17	1.60171e-17	1.60171e-17	0.0147477	292.184	255.165	2661.13	45.9547	37.3158	14.9263	37.4745	316.821	67.1949	3738.17	0.934881
88.6	0.0573797	3.42611e-76	6.77778e-80	3.19209e-17	1.57559e-143	2.46936e-14	1.56711e-17	1.56711e-17	1.56711e-17	0.0147126	292.212	255.19	2661.43	45.9596	37.3201	14.928	37.4785	316.858	67.2133	3738.59	0.934986
88.65	0.0572873	3.10609e-76	6.11519e-80	3.12439e-17	1.30874e-143	2.42608e-14	1.53326e-17	1.53326e-17	1.53326e-17	0.0146777	292.241	255.216	2661.72	45.9645	37.3244	14.9298	37.4826	316.895	67.2317	3739.01	0.93509
88.7	0.0571949	2.81596e-76	5.51737e-80	3.05814e-17	1.08709e-143	2.38356e-14	1.50014e-17	1.50014e-17	1.50014e-17	0.0146428	292.27	255.241	2662.02	45.9694	37.3287	14.9315	37.4866	316.933	67.2501	3739.43	0.935195
88.75	0.0571028	2.55293e-76	4.97799e-80	2.99328e-17	9.02979e-144	2.34178e-14	1.46774e-17	1.46774e-17	1.46774e-17	0.0146079	292.298	255.266	2662.31	45.9743	37.3331	14.9332	37.4907	316.97	67.2685	3739.84	0.9353
88.8	0.0570107	2.31447e-76	4.49135e-80	2.9298e-17	7.50048e-144	2.30074e-14	1.43604e-17	1.43604e-17	1.43604e-17	0.0145732	292.327	255.292	2662.6	45.9792	37.3373	14.9349	37.4947	317.007	67.2869	3740.26	0.935404
88.85	0.0569188	2.09828e-76	4.05227e-80	2.86767e-17	6.23018e-144	2.26042e-14	1.40502e-17	1.40502e-17	1.40502e-17	0.0145385	292.355	255.317	2662.9	45.984	37.3416	14.9367	37.4988	317.044	67.3052	3740.68	0.935508
88.9	0.0568271	1.90229e-76	3.65613e-80	2.80685e-17	5.17502e-144	2.2208e-14	1.37467e-17	1.37467e-17	1.37467e-17	0.014504	292.384	255.342	2663.19	45.9889	37.3459	14.9384	37.5028	317.081	67.3235	3741.09	0.935612
88.95	0.0567355	1.7246e-76	3.2987e-80	2.74733e-17	4.29857e-144	2.18188e-14	1.34498e-17	1.34498e-17	1.34498e-17	0.0144695	292.412	255.368	2663.48	45.9938	37.3502	14.9401	37.5068	317.118	67.3418	3741.51	0.935716
89	0.0566441	1.56351e-76	2.97622e-80	2.68907e-17	3.57055e-144	2.14364e-14	1.31592e-17	1.31592e-17	1.31592e-17	0.0144351	292.44	255.393	2663.77	45.9986	37.3545	14.9418	37.5109	317.155	67.36	3741.92	0.935819
89.05	0.0565528	1.41747e-76	2.68527e-80	2.63204e-17	2.96584e-144	2.10607e-14	1.2875e-17	1.2875e-17	1.2875e-17	0.0144007	292.469	255.418	2664.06	46.0034	37.3587	14.9435	37.5149	317.192	67.3783	3742.34	0.935923
89.1	0.0564617	1.28507e-76	2.42276e-80	2.57622e-17	2.46354e-144	2.06915e-14	1.25969e-17	1.25969e-17	1.25969e-17	0.0143665	292.497	255.443	2664.35	46.0083	37.363	14.9452	37.5189	317.228	67.3965	3742.75	0.936026
89.15	0.0563707	1.16503e-76	2.18591e-80	2.52159e-17	2.04631e-144	2.03289e-14	1.23248e-17	1.23248e-17	1.23248e-17	0.0143323	292.525	255.468	2664.64	46.0131	37.3672	14.9469	37.5229	317.265	67.4146	3743.16	0.936129
89.2	0.0562798	1.05621e-76	1.97222e-80	2.46811e-17	1.69974e-144	1.99726e-14	1.20586e-17	1.20586e-17	1.20586e-17	0.0142982	292.553	255.493	2664.93	46.0179	37.3715	14.9486	37.5269	317.302	67.4328	3743.57	0.936232
89.25	0.0561891	9.57554e-77	1.77941e-80	2.41577e-17	1.41187e-144	1.96225e-14	1.17981e-17	1.17981e-17	1.17981e-17	0.0142642	292.581	255.518	2665.22	46.0227	37.3757	14.9503	37.5308	317.338	67.4509	3743.99	0.936335
89.3	0.0560986	8.68112e-77	1.60546e-80	2.36454e-17	1.17275e-144	1.92786e-14	1.15433e-17	1.15433e-17	1.15433e-17	0.0142303	292.609	255.543	2665.51	46.0275	37.38	14.952	37.5348	317.375	67.469	3744.4	0.936438
89.35	0.0560082	7.87024e-77	1.44851e-80	2.31439e-17	9.74131e-145	1.89407e-14	1.1294e-17	1.1294e-17	1.1294e-17	0.0141965	292.637	255.568	2665.79	46.0323	37.3842	14.9537	37.5388	317.411	67.4871	3744.81	0.93654
89.4	0.0559179	7.13511e-77	1.3069e-80	2.26531e-17	8.0915e-145	1.86088e-14	1.105e-17	1.105e-17	1.105e-17	0.0141627	292.665	255.593	2666.08	46.0371	37.3884	14.9554	37.5428	317.448	67.5052	3745.22	0.936643
89.45	0.0558278	6.46864e-77	1.17914e-80	2.21727e-17	6.7211e-145	1.82826e-14	1.08113e-17	1.08113e-17	1.08113e-17	0.014129	292.693	255.618	2666.37	46.0419	37.3926	14.957	37.5467	317.484	67.5232	3745.62	0.936745
89.5	0.0557378	5.86442e-77	1.06387e-80	2.17025e-17	5.5828e-145	1.79622e-14	1.05778e-17	1.05778e-17	1.05778e-17	0.0140954	292.721	255.642	2666.65	46.0466	37.3968	14.9587	37.5507	317.52	67.5412	3746.03	0.936847
89.55	0.055648	5.31665e-77	9.59866e-81	2.12422e-17	4.63729e-145	1.76474e-14	1.03493e-17	1.03493e-17	1.03493e-17	0.0140619	292.749	255.667	2666.94	46.0514	37.401	14.9604	37.5546	317.557	67.5592	3746.44	0.936949
89.6	0.0555583	4.82004e-77	8.6603e-81	2.07917e-17	3.8519e-145	1.73381e-14	1.01258e-17	1.01258e-17	1.01258e-17	0.0140285	292.777	255.692	2667.22	46.0561	37.4052	14.9621	37.5586	317.593	67.5772	3746.85	0.93705
89.65	0.0554688	4.36981e-77	7.81368e-81	2.03508e-17	3.19954e-145	1.70342e-14	9.90705e-18	9.90705e-18	9.90705e-18	0.0139951	292.805	255.717	2667.51	46.0609	37.4094	14.9637	37.5625	317.629	67.5951	3747.25	0.937152
89.7	0.0553794	3.96164e-77	7.04981e-81	1.99192e-17	2.65766e-145	1.67357e-14	9.69306e-18	9.69306e-18	9.69306e-18	0.0139618	292.832	255.741	2667.79	46.0656	37.4135	14.9654	37.5664	317.665	67.613	3747.66	0.937253
89.75	0.0552901	3.5916e-77	6.36063e-81	1.94968e-17	2.20755e-145	1.64424e-14	9.48369e-18	9.48369e-18	9.48369e-18	0.0139286	292.86	255.766	2668.08	46.0703	37.4177	14.9671	37.5703	317.701	67.6309	3748.06	0.937354
89.8	0.055201	3.25612e-77	5.73881e-81	1.90833e-17	1.83367e-145	1.61542e-14	9.27884e-18	9.27884e-18	9.27884e-18	0.0138955	292.888	255.79	2668.36	46.0751	37.4219	14.9687	37.5743	317.737	67.6488	3748.47	0.937455
89.85	0.0551121	2.95197e-77	5.17779e-81	1.86786e-17	1.52312e-145	1.58711e-14	9.07842e-18	9.07842e-18	9.07842e-18	0.0138625	292.915	255.815	2668.64	46.0798	37.426	14.9704	37.5782	317.773	67.6667	3748.87	0.937556
89.9	0.0550232	2.67624e-77	4.67161e-81	1.82825e-17	1.26516e-145	1.55929e-14	8.88232e-18	8.88232e-18	8.88232e-18	0.0138295	292.943	255.839	2668.93	46.0845	37.4302	14.9721	37.5821	317.809	67.6845	3749.27	0.937657
89.95	0.0549346	2.42626e-77	4.21492e-81	1.78948e-17	1.05089e-145	1.53196e-14	8.69046e-18	8.69046e-18	8.69046e-18	0.0137966	292.97	255.864	2669.21	46.0892	37.4343	14.9737	37.586	317.844	67.7023	3749.67	0.937758
90	0.054846	2.19963e-77	3.80287e-81	1.75153e-17	8.72908e-146	1.50511e-14	8.50275e-18	8.50275e-18	8.50275e-18	0.0137638	292.998	255.888	2669.49	46.0939	37.4385	14.9754	37.5899	317.88	67.72	3750.07	0.937858
90.05	0.0547576	1.99417e-77	3.4311e-81	1.71438e-17	7.25071e-146	1.47873e-14	8.31909e-18	8.31909e-18	8.31909e-18	0.0137311	293.025	255.913	2669.77	46.0986	37.4426	14.977	37.5937	317.916	67.7378	3750.48	0.937958
90.1	0.0546694	1.8079e-77	3.09568e-81	1.67803e-17	6.02271e-146	1.45281e-14	8.1394e-18	8.1394e-18	8.1394e-18	0.0136984	293.053	255.937	2670.05	46.1032	37.4467	14.9787	37.5976	317.951	67.7555	3750.88	0.938058
90.15	0.0545813	1.63903e-77	2.79305e-81	1.64244e-17	5.00269e-146	1.42735e-14	7.96359e-18	7.96359e-18	7.96359e-18	0.0136658	293.08	255.961	2670.33	46.1079	37.4508	14.9803	37.6015	317.987	67.7732	3751.27	0.938158
90.2	0.0544933	1.48593e-77	2.52e-81	1.60761e-17	4.15542e-146	1.40234e-14	7.79157e-18	7.79157e-18	7.79157e-18	0.0136333	293.107	255.985	2670.61	46.1126	37.4549	14.982	37.6054	318.022	67.7909	3751.67	0.938258
90.25	0.0544055	1.34714e-77	2.27365e-81	1.57352e-17	3.45165e-146	1.37776e-14	7.62327e-18	7.62327e-18	7.62327e-18	0.0136009	293.134	256.01	2670.89	46.1172	37.459	14.9836	37.6092	318.058	67.8086	3752.07	0.938357
90.3	0.0543178	1.2213e-77	2.05137e-81	1.54015e-17	2.86707e-146	1.35361e-14	7.45861e-18	7.45861e-18	7.45861e-18	0.0135686	293.162	256.034	2671.17	46.1219	37.4631	14.9852	37.6131	318.093	67.8262	3752.47	0.938457
90.35	0.0542303	1.10723e-77	1.85083e-81	1.50748e-17	2.3815e-146	1.32989e-14	7.2975e-18	7.2975e-18	7.2975e-18	0.0135363	293.189	256.058	2671.45	46.1265	37.4672	14.9869	37.6169	318.128	67.8438	3752.87	0.938556
90.4	0.0541429	1.0038e-77	1.6699e-81	1.47551e-17	1.97816e-146	1.30658e-14	7.13988e-18	7.13988e-18	7.13988e-18	0.0135041	293.216	256.082	2671.73	46.1311	37.4713	14.9885	37.6208	318.164	67.8614	3753.26	0.938655
90.45	0.0540556	9.10042e-78	1.50665e-81	1.44422e-17	1.64314e-146	1.28368e-14	6.98566e-18	6.98566e-18	6.98566e-18	0.013472	293.243	256.106	2672.01	46.1358	37.4754	14.9901	37.6246	318.199	67.8789	3753.66	0.938754
90.5	0.0539685	8.25038e-78	1.35936e-81	1.4136e-17	1.36485e-146	1.26118e-14	6.83476e-18	6.83476e-18	6.83476e-18	0.0134399	293.27	256.13	2672.28	46.1404	37.4794	14.9918	37.6284	318.234	67.8965	3754.05	0.938853
90.55	0.0538815	7.47973e-78	1.22647e-81	1.38362e-17	1.1337e-146	1.23908e-14	6.68713e-18	6.68713e-18	6.68713e-18	0.013408	293.297	256.154	2672.56	46.145	37.4835	14.9934	37.6322	318.269	67.914	3754.45	0.938952
90.6	0.0537947	6.78108e-78	1.10657e-81	1.35427e-17	9.41691e-147	1.21736e-14	6.54269e-18	6.54269e-18	6.54269e-18	0.0133761	293.324	256.178	2672.84	46.1496	37.4876	14.995	37.6361	318.304	67.9315	3754.84	0.93905
90.65	0.053708	6.14768e-78	9.98392e-82	1.32555e-17	7.82204e-147	1.19602e-14	6.40137e-18	6.40137e-18	6.40137e-18	0.0133443	293.351	256.202	2673.11	46.1542	37.4916	14.9966	37.6399	318.339	67.9489	3755.23	0.939148
90.7	0.0536214	5.57344e-78	9.0079e-82	1.29744e-17	6.49728e-147	1.17506e-14	6.2631e-18	6.2631e-18	6.2631e-18	0.0133126	293.377	256.226	2673.39	46.1588	37.4956	14.9983	37.6437	318.374	67.9664	3755.63	0.939247
90.75	0.053535	5.05284e-78	8.12729e-82	1.26993e-17	5.39689e-147	1.15447e-14	6.12782e-18	6.12782e-18	6.12782e-18	0.0132809	293.404	256.249	2673.66	46.1633	37.4997	14.9999	37.6475	318.409	67.9838	3756.02	0.939345
90.8	0.0534488	4.58087e-78	7.33277e-82	1.243e-17	4.48286e-147	1.13423e-14	5.99545e-18	5.99545e-18	5.99545e-18	0.0132493	293.431	256.273	2673.94	46.1679	37.5037	15.0015	37.6513	318.444	68.0012	3756.41	0.939442
90.85	0.0533626	4.15299e-78	6.61592e-82	1.21664e-17	3.72363e-147	1.11435e-14	5.86595e-18	5.86595e-18	5.86595e-18	0.0132178	293.458	256.297	2674.21	46.1725	37.5077	15.0031	37.6551	318.478	68.0186	3756.8	0.93954
90.9	0.0532766	3.76507e-78	5.96915e-82	1.19083e-17	3.09299e-147	1.09482e-14	5.73925e-18	5.73925e-18	5.73925e-18	0.0131864	293.484	256.321	2674.48	46.177	37.5117	15.0047	37.6588	318.513	68.0359	3757.19	0.939638
90.95	0.0531908	3.41339e-78	5.38561e-82	1.16558e-17	2.56915e-147	1.07564e-14	5.61528e-18	5.61528e-18	5.61528e-18	0.013155	293.511	256.344	2674.76	46.1816	37.5158	15.0063	37.6626	318.548	68.0532	3757.58	0.939735
91	0.053105	3.09455e-78	4.85911e-82	1.14086e-17	2.13404e-147	1.05678e-14	5.49399e-18	5.49399e-18	5.49399e-18	0.0131237	293.537	256.368	2675.03	46.1861	37.5198	15.0079	37.6664	318.582	68.0705	3757.97	0.939832
91.05	0.0530194	2.8055e-78	4.38409e-82	1.11667e-17	1.77261e-147	1.03826e-14	5.37532e-18	5.37532e-18	5.37532e-18	0.0130925	293.564	256.391	2675.3	46.1907	37.5238	15.0095	37.6701	318.617	68.0878	3758.36	0.939929
91.1	0.052934	2.54345e-78	3.9555e-82	1.09299e-17	1.4724e-147	1.02006e-14	5.25921e-18	5.25921e-18	5.25921e-18	0.0130614	293.59	256.415	2675.57	46.1952	37.5278	15.0111	37.6739	318.651	68.1051	3758.74	0.940026
91.15	0.0528487	2.30587e-78	3.56881e-82	1.06981e-17	1.22303e-147	1.00219e-14	5.14561e-18	5.14561e-18	5.14561e-18	0.0130303	293.617	256.438	2675.85	46.1997	37.5317	15.0127	37.6776	318.686	68.1223	3759.13	0.940123
91.2	0.0527635	2.09049e-78	3.21993e-82	1.04712e-17	1.01589e-147	9.84621e-15	5.03447e-18	5.03447e-18	5.03447e-18	0.0129993	293.643	256.462	2676.12	46.2042	37.5357	15.0143	37.6814	318.72	68.1395	3759.52	0.94022
91.25	0.0526785	1.89522e-78	2.90515e-82	1.02491e-17	8.4384e-148	9.67365e-15	4.92572e-18	4.92572e-18	4.92572e-18	0.0129684	293.67	256.485	2676.39	46.2087	37.5397	15.0159	37.6851	318.754	68.1567	3759.9	0.940316
91.3	0.0525936	1.71819e-78	2.62114e-82	1.00318e-17	7.00925e-148	9.5041e-15	4.81933e-18	4.81933e-18	4.81933e-18	0.0129376	293.696	256.509	2676.66	46.2132	37.5436	15.0175	37.6888	318.788	68.1739	3760.29	0.940412
91.35	0.0525088	1.5577e-78	2.3649e-82	9.81903e-18	5.82215e-148	9.33753e-15	4.71523e-18	4.71523e-18	4.71523e-18	0.0129068	293.722	256.532	2676.93	46.2177	37.5476	15.019	37.6926	318.823	68.191	3760.67	0.940508
91.4	0.0524242	1.4122e-78	2.13371e-82	9.61079e-18	4.8361e-148	9.17387e-15	4.61338e-18	4.61338e-18	4.61338e-18	0.0128761	293.749	256.555	2677.2	46.2222	37.5516	15.0206	37.6963	318.857	68.2081	3761.06	0.940604
91.45	0.0523397	1.28029e-78	1.92512e-82	9.40698e-18	4.01704e-148	9.01309e-15	4.51373e-18	4.51373e-18	4.51373e-18	0.0128455	293.775	256.579	2677.47	46.2267	37.5555	15.0222	37.7	318.891	68.2252	3761.44	0.9407
91.5	0.0522554	1.16071e-78	1.73692e-82	9.20748e-18	3.33671e-148	8.85512e-15	4.41623e-18	4.41623e-18	4.41623e-18	0.0128149	293.801	256.602	2677.73	46.2311	37.5594	15.0238	37.7037	318.925	68.2423	3761.82	0.940796
91.55	0.0521712	1.05229e-78	1.56712e-82	9.01222e-18	2.7716e-148	8.69992e-15	4.32084e-18	4.32084e-18	4.32084e-18	0.0127845	293.827	256.625	2678	46.2356	37.5634	15.0254	37.7074	318.959	68.2593	3762.2	0.940891
91.6	0.0520871	9.53997e-79	1.41392e-82	8.82109e-18	2.30219e-148	8.54744e-15	4.22751e-18	4.22751e-18	4.22751e-18	0.0127541	293.853	256.648	2678.27	46.2401	37.5673	15.0269	37.7111	318.993	68.2764	3762.59	0.940987
91.65	0.0520031	8.64887e-79	1.27569e-82	8.63402e-18	1.91229e-148	8.39764e-15	4.1362e-18	4.1362e-18	4.1362e-18	0.0127237	293.879	256.671	2678.54	46.2445	37.5712	15.0285	37.7148	319.027	68.2934	3762.97	0.941082
91.7	0.0519193	7.84101e-79	1.15098e-82	8.45092e-18	1.58842e-148	8.25046e-15	4.04686e-18	4.04686e-18	4.04686e-18	0.0126935	293.905	256.695	2678.8	46.249	37.5751	15.0301	37.7185	319.06	68.3104	3763.35	0.941177
91.75	0.0518357	7.1086e-79	1.03846e-82	8.2717e-18	1.3194e-148	8.10586e-15	3.95944e-18	3.95944e-18	3.95944e-18	0.0126633	293.931	256.718	2679.07	46.2534	37.579	15.0316	37.7222	319.094	68.3273	3763.73	0.941272
91.8	0.0517521	6.44461e-79	9.36944e-83	8.09628e-18	1.09594e-148	7.96379e-15	3.87392e-18	3.87392e-18	3.87392e-18	0.0126332	293.957	256.741	2679.34	46.2578	37.583	15.0332	37.7258	319.128	68.3442	3764.1	0.941367
91.85	0.0516687	5.84264e-79	8.45349e-83	7.92458e-18	9.10332e-149	7.82421e-15	3.79024e-18	3.79024e-18	3.79024e-18	0.0126031	293.983	256.764	2679.6	46.2622	37.5868	15.0347	37.7295	319.161	68.3612	3764.48	0.941461
91.9	0.0515854	5.2969e-79	7.62708e-83	7.75652e-18	7.56156e-149	7.68708e-15	3.70837e-18	3.70837e-18	3.70837e-18	0.0125732	294.009	256.787	2679.87	46.2666	37.5907	15.0363	37.7331	319.195	68.378	3764.86	0.941556
91.95	0.0515023	4.80213e-79	6.88146e-83	7.59203e-18	6.28092e-149	7.55235e-15	3.62827e-18	3.62827e-18	3.62827e-18	0.0125433	294.034	256.809	2680.13	46.271	37.5946	15.0378	37.7368	319.229	68.3949	3765.24	0.94165
92	0.0514193	4.35358e-79	6.20873e-83	7.43102e-18	5.21717e-149	7.41999e-15	3.5499e-18	3.5499e-18	3.5499e-18	0.0125134	294.06	256.832	2680.39	46.2754	37.5985	15.0394	37.7404	319.262	68.4118	3765.61	0.941744
92.05	0.0513364	3.94692e-79	5.60177e-83	7.27343e-18	4.33357e-149	7.28994e-15	3.47322e-18	3.47322e-18	3.47322e-18	0.0124837	294.086	256.855	2680.66	46.2798	37.6024	15.0409	37.7441	319.295	68.4286	3765.99	0.941838
92.1	0.0512537	3.57825e-79	5.05414e-83	7.11918e-18	3.59963e-149	7.16218e-15	3.3982e-18	3.3982e-18	3.3982e-18	0.012454	294.111	256.878	2680.92	46.2842	37.6062	15.0425	37.7477	319.329	68.4454	3766.37	0.941932
92.15	0.0511711	3.24402e-79	4.56005e-83	6.96821e-18	2.98999e-149	7.03665e-15	3.3248e-18	3.3248e-18	3.3248e-18	0.0124244	294.137	256.901	2681.18	46.2886	37.6101	15.044	37.7514	319.362	68.4621	3766.74	0.942026
92.2	0.0510886	2.94101e-79	4.11426e-83	6.82043e-18	2.4836e-149	6.91332e-15	3.25298e-18	3.25298e-18	3.25298e-18	0.0123948	294.163	256.923	2681.45	46.293	37.6139	15.0456	37.755	319.395	68.4789	3767.11	0.942119
92.25	0.0510063	2.6663e-79	3.71205e-83	6.67579e-18	2.06297e-149	6.79216e-15	3.18272e-18	3.18272e-18	3.18272e-18	0.0123653	294.188	256.946	2681.71	46.2973	37.6178	15.0471	37.7586	319.429	68.4956	3767.49	0.942213
92.3	0.0509241	2.41725e-79	3.34916e-83	6.53421e-18	1.71358e-149	6.67311e-15	3.11397e-18	3.11397e-18	3.11397e-18	0.0123359	294.214	256.969	2681.97	46.3017	37.6216	15.0486	37.7622	319.462	68.5123	3767.86	0.942306
92.35	0.050842	2.19146e-79	3.02175e-83	6.39564e-18	1.42336e-149	6.55616e-15	3.04671e-18	3.04671e-18	3.04671e-18	0.0123066	294.239	256.991	2682.23	46.306	37.6255	15.0502	37.7658	319.495	68.529	3768.23	0.942399
92.4	0.0507601	1.98676e-79	2.72635e-83	6.26001e-18	1.1823e-149	6.44125e-15	2.9809e-18	2.9809e-18	2.9809e-18	0.0122773	294.264	257.014	2682.49	46.3104	37.6293	15.0517	37.7694	319.528	68.5457	3768.6	0.942492
92.45	0.0506783	1.80118e-79	2.45982e-83	6.12725e-18	9.82063e-150	6.32836e-15	2.91651e-18	2.91651e-18	2.91651e-18	0.0122481	294.29	257.037	2682.75	46.3147	37.6331	15.0532	37.773	319.561	68.5623	3768.98	0.942585
92.5	0.0505966	1.63294e-79	2.21935e-83	5.99731e-18	8.15739e-150	6.21745e-15	2.85352e-18	2.85352e-18	2.85352e-18	0.012219	294.315	257.059	2683.01	46.319	37.6369	15.0548	37.7766	319.594	68.5789	3769.35	0.942678
92.55	0.0505151	1.48041e-79	2.00239e-83	5.87012e-18	6.77583e-150	6.10848e-15	2.79188e-18	2.79188e-18	2.79188e-18	0.01219	294.34	257.081	2683.27	46.3234	37.6407	15.0563	37.7802	319.627	68.5955	3769.72	0.94277
92.6	0.0504337	1.34213e-79	1.80663e-83	5.74564e-18	5.62826e-150	6.00142e-15	2.73158e-18	2.73158e-18	2.73158e-18	0.012161	294.366	257.104	2683.53	46.3277	37.6445	15.0578	37.7838	319.66	68.6121	3770.09	0.942862
92.65	0.0503524	1.21677e-79	1.63002e-83	5.62379e-18	4.67505e-150	5.89623e-15	2.67257e-18	2.67257e-18	2.67257e-18	0.012132	294.391	257.126	2683.79	46.332	37.6483	15.0593	37.7873	319.692	68.6286	3770.45	0.942955
92.7	0.0502712	1.10311e-79	1.47067e-83	5.50452e-18	3.88327e-150	5.79289e-15	2.61485e-18	2.61485e-18	2.61485e-18	0.0121032	294.416	257.149	2684.05	46.3363	37.6521	15.0608	37.7909	319.725	68.6452	3770.82	0.943047
92.75	0.0501902	1.00007e-79	1.3269e-83	5.38779e-18	3.22559e-150	5.69136e-15	2.55837e-18	2.55837e-18	2.55837e-18	0.0120744	294.441	257.171	2684.3	46.3406	37.6559	15.0624	37.7945	319.758	68.6617	3771.19	0.943139
92.8	0.0501093	9.06661e-80	1.19718e-83	5.27353e-18	2.6793e-150	5.59161e-15	2.5031e-18	2.5031e-18	2.5031e-18	0.0120457	294.466	257.193	2684.56	46.3449	37.6597	15.0639	37.798	319.79	68.6782	3771.56	0.94323
92.85	0.0500286	8.21973e-80	1.08014e-83	5.16169e-18	2.22553e-150	5.49361e-15	2.44904e-18	2.44904e-18	2.44904e-18	0.0120171	294.491	257.216	2684.82	46.3491	37.6634	15.0654	37.8016	319.823	68.6946	3771.92	0.943322
92.9	0.0499479	7.45195e-80	9.74549e-84	5.05223e-18	1.84861e-150	5.39733e-15	2.39614e-18	2.39614e-18	2.39614e-18	0.0119885	294.516	257.238	2685.08	46.3534	37.6672	15.0669	37.8051	319.855	68.7111	3772.29	0.943413
92.95	0.0498675	6.75588e-80	8.79278e-84	4.94508e-18	1.53552e-150	5.30273e-15	2.34438e-18	2.34438e-18	2.34438e-18	0.01196	294.541	257.26	2685.33	46.3577	37.671	15.0684	37.8086	319.888	68.7275	3772.65	0.943505
93	0.0497871	6.12484e-80	7.9332e-84	4.84021e-18	1.27546e-150	5.2098e-15	2.29374e-18	2.29374e-18	2.29374e-18	0.0119315	294.566	257.282	2685.59	46.3619	37.6747	15.0699	37.8122	319.92	68.7439	3773.02	0.943596
93.05	0.0497068	5.55274e-80	7.15765e-84	4.73757e-18	1.05945e-150	5.11849e-15	2.2442e-18	2.2442e-18	2.2442e-18	0.0119031	294.591	257.304	2685.84	46.3662	37.6785	15.0714	37.8157	319.953	68.7602	3773.38	0.943687
93.1	0.0496267	5.03407e-80	6.45792e-84	4.6371e-18	8.80017e-151	5.02878e-15	2.19572e-18	2.19572e-18	2.19572e-18	0.0118748	294.616	257.326	2686.1	46.3704	37.6822	15.0729	37.8192	319.985	68.7766	3773.75	0.943778
93.15	0.0495468	4.56385e-80	5.8266e-84	4.53876e-18	7.30975e-151	4.94064e-15	2.1483e-18	2.1483e-18	2.1483e-18	0.0118466	294.641	257.348	2686.35	46.3747	37.6859	15.0744	37.8227	320.017	68.7929	3774.11	0.943869
93.2	0.0494669	4.13756e-80	5.25699e-84	4.4425e-18	6.07175e-151	4.85405e-15	2.10189e-18	2.10189e-18	2.10189e-18	0.0118184	294.665	257.37	2686.61	46.3789	37.6897	15.0759	37.8262	320.049	68.8092	3774.47	0.943959
93.25	0.0493872	3.75108e-80	4.74307e-84	4.34829e-18	5.04343e-151	4.76897e-15	2.05649e-18	2.05649e-18	2.05649e-18	0.0117903	294.69	257.392	2686.86	46.3831	37.6934	15.0774	37.8297	320.082	68.8255	3774.83	0.94405
93.3	0.0493076	3.40071e-80	4.27939e-84	4.25607e-18	4.18926e-151	4.68539e-15	2.01207e-18	2.01207e-18	2.01207e-18	0.0117623	294.715	257.414	2687.11	46.3873	37.6971	15.0788	37.8332	320.114	68.8418	3775.19	0.94414
93.35	0.0492281	3.08306e-80	3.86104e-84	4.16581e-18	3.47976e-151	4.60327e-15	1.96861e-18	1.96861e-18	1.96861e-18	0.0117343	294.739	257.436	2687.37	46.3915	37.7008	15.0803	37.8367	320.146	68.858	3775.55	0.94423
93.4	0.0491488	2.79508e-80	3.48359e-84	4.07747e-18	2.89042e-151	4.52259e-15	1.92609e-18	1.92609e-18	1.92609e-18	0.0117064	294.764	257.458	2687.62	46.3958	37.7045	15.0818	37.8402	320.178	68.8742	3775.91	0.94432
93.45	0.0490696	2.534e-80	3.14303e-84	3.991e-18	2.40089e-151	4.44333e-15	1.88448e-18	1.88448e-18	1.88448e-18	0.0116786	294.788	257.48	2687.87	46.3999	37.7082	15.0833	37.8437	320.21	68.8904	3776.27	0.94441
93.5	0.0489905	2.29731e-80	2.83577e-84	3.90636e-18	1.99427e-151	4.36545e-15	1.84378e-18	1.84378e-18	1.84378e-18	0.0116508	294.813	257.502	2688.12	46.4041	37.7119	15.0848	37.8472	320.242	68.9066	3776.63	0.9445
93.55	0.0489116	2.08272e-80	2.55855e-84	3.82352e-18	1.65652e-151	4.28894e-15	1.80395e-18	1.80395e-18	1.80395e-18	0.0116231	294.837	257.523	2688.37	46.4083	37.7156	15.0862	37.8506	320.273	68.9227	3776.99	0.94459
93.6	0.0488327	1.88818e-80	2.30843e-84	3.74243e-18	1.37597e-151	4.21377e-15	1.76499e-18	1.76499e-18	1.76499e-18	0.0115954	294.862	257.545	2688.62	46.4125	37.7193	15.0877	37.8541	320.305	68.9389	3777.35	0.944679
93.65	0.048754	1.71181e-80	2.08275e-84	3.66307e-18	1.14293e-151	4.13992e-15	1.72686e-18	1.72686e-18	1.72686e-18	0.0115679	294.886	257.567	2688.87	46.4167	37.723	15.0892	37.8576	320.337	68.955	3777.71	0.944768
93.7	0.0486755	1.55192e-80	1.87915e-84	3.58538e-18	9.4936e-152	4.06736e-15	1.68956e-18	1.68956e-18	1.68956e-18	0.0115404	294.911	257.588	2689.12	46.4208	37.7266	15.0907	37.861	320.369	68.9711	3778.06	0.944857
93.75	0.048597	1.40696e-80	1.69544e-84	3.50935e-18	7.88574e-152	3.99608e-15	1.65307e-18	1.65307e-18	1.65307e-18	0.0115129	294.935	257.61	2689.37	46.425	37.7303	15.0921	37.8645	320.4	68.9871	3778.42	0.944946
93.8	0.0485187	1.27554e-80	1.5297e-84	3.43492e-18	6.55019e-152	3.92604e-15	1.61736e-18	1.61736e-18	1.61736e-18	0.0114855	294.959	257.632	2689.62	46.4291	37.734	15.0936	37.8679	320.432	69.0032	3778.77	0.945035
93.85	0.0484405	1.15639e-80	1.38015e-84	3.36208e-18	5.44084e-152	3.85723e-15	1.58243e-18	1.58243e-18	1.58243e-18	0.0114582	294.983	257.653	2689.87	46.4333	37.7376	15.095	37.8713	320.463	69.0192	3779.13	0.945124
93.9	0.0483624	1.04838e-80	1.24523e-84	3.29078e-18	4.51936e-152	3.78963e-15	1.54825e-18	1.54825e-18	1.54825e-18	0.011431	295.008	257.675	2690.12	46.4374	37.7413	15.0965	37.8748	320.495	69.0352	3779.48	0.945213
93.95	0.0482845	9.50453e-81	1.1235e-84	3.22099e-18	3.75395e-152	3.72321e-15	1.5148e-18	1.5148e-18	1.5148e-18	0.0114038	295.032	257.696	2690.37	46.4415	37.7449	15.098	37.8782	320.526	69.0511	3779.84	0.945301
94	0.0482067	8.61674e-81	1.01366e-84	3.15268e-18	3.11818e-152	3.65795e-15	1.48208e-18	1.48208e-18	1.48208e-18	0.0113767	295.056	257.718	2690.62	46.4457	37.7485	15.0994	37.8816	320.558	69.0671	3780.19	0.945389
94.05	0.048129	7.81188e-81	9.14569e-85	3.08582e-18	2.59007e-152	3.59384e-15	1.45007e-18	1.45007e-18	1.45007e-18	0.0113496	295.08	257.739	2690.86	46.4498	37.7522	15.1009	37.885	320.589	69.083	3780.54	0.945478
94.1	0.0480514	7.08219e-81	8.25161e-85	3.02038e-18	2.15141e-152	3.53085e-15	1.41875e-18	1.41875e-18	1.41875e-18	0.0113226	295.104	257.76	2691.11	46.4539	37.7558	15.1023	37.8884	320.62	69.0989	3780.89	0.945566
94.15	0.047974	6.42067e-81	7.44494e-85	2.95633e-18	1.78705e-152	3.46897e-15	1.38811e-18	1.38811e-18	1.38811e-18	0.0112957	295.128	257.782	2691.36	46.458	37.7594	15.1038	37.8918	320.652	69.1148	3781.25	0.945654
94.2	0.0478967	5.82093e-81	6.71712e-85	2.89363e-18	1.48439e-152	3.40817e-15	1.35812e-18	1.35812e-18	1.35812e-18	0.0112688	295.152	257.803	2691.6	46.4621	37.763	15.1052	37.8952	320.683	69.1307	3781.6	0.945741
94.25	0.0478195	5.27722e-81	6.06046e-85	2.83227e-18	1.23299e-152	3.34844e-15	1.32879e-18	1.32879e-18	1.32879e-18	0.011242	295.176	257.824	2691.85	46.4662	37.7666	15.1066	37.8986	320.714	69.1465	3781.95	0.945829
94.3	0.0477424	4.78429e-81	5.46799e-85	2.7722e-18	1.02417e-152	3.28975e-15	1.30008e-18	1.30008e-18	1.30008e-18	0.0112153	295.2	257.845	2692.09	46.4703	37.7702	15.1081	37.902	320.745	69.1624	3782.3	0.945916
94.35	0.0476655	4.3374e-81	4.93344e-85	2.71341e-18	8.50711e-153	3.2321e-15	1.272e-18	1.272e-18	1.272e-18	0.0111886	295.224	257.867	2692.34	46.4743	37.7738	15.1095	37.9054	320.776	69.1782	3782.65	0.946004
94.4	0.0475887	3.93226e-81	4.45115e-85	2.65587e-18	7.06633e-153	3.17545e-15	1.24453e-18	1.24453e-18	1.24453e-18	0.011162	295.248	257.888	2692.58	46.4784	37.7774	15.111	37.9088	320.807	69.194	3782.99	0.946091
94.45	0.047512	3.56496e-81	4.01601e-85	2.59954e-18	5.86956e-153	3.11979e-15	1.21765e-18	1.21765e-18	1.21765e-18	0.0111355	295.271	257.909	2692.83	46.4825	37.781	15.1124	37.9122	320.838	69.2097	3783.34	0.946178
94.5	0.0474354	3.23197e-81	3.62341e-85	2.54442e-18	4.87548e-153	3.06512e-15	1.19134e-18	1.19134e-18	1.19134e-18	0.011109	295.295	257.93	2693.07	46.4865	37.7846	15.1138	37.9155	320.869	69.2255	3783.69	0.946265
94.55	0.0473589	2.93008e-81	3.26918e-85	2.49046e-18	4.04976e-153	3.01139e-15	1.16561e-18	1.16561e-18	1.16561e-18	0.0110826	295.319	257.951	2693.31	46.4906	37.7881	15.1153	37.9189	320.9	69.2412	3784.04	0.946352
94.6	0.0472826	2.65639e-81	2.94959e-85	2.43764e-18	3.36388e-153	2.95862e-15	1.14043e-18	1.14043e-18	1.14043e-18	0.0110562	295.342	257.972	2693.56	46.4946	37.7917	15.1167	37.9222	320.93	69.2569	3784.38	0.946438
94.65	0.0472064	2.40827e-81	2.66124e-85	2.38594e-18	2.79417e-153	2.90676e-15	1.1158e-18	1.1158e-18	1.1158e-18	0.0110299	295.366	257.993	2693.8	46.4987	37.7953	15.1181	37.9256	320.961	69.2725	3784.73	0.946525
94.7	0.0471303	2.18332e-81	2.40108e-85	2.33535e-18	2.32094e-153	2.85582e-15	1.0917e-18	1.0917e-18	1.0917e-18	0.0110037	295.39	258.014	2694.04	46.5027	37.7988	15.1195	37.9289	320.992	69.2882	3785.07	0.946611
94.75	0.0470544	1.97938e-81	2.16635e-85	2.28582e-18	1.92786e-153	2.80576e-15	1.06812e-18	1.06812e-18	1.06812e-18	0.0109775	295.413	258.035	2694.28	46.5067	37.8024	15.1209	37.9323	321.022	69.3038	3785.42	0.946697
94.8	0.0469785	1.79449e-81	1.95457e-85	2.23734e-18	1.60135e-153	2.75659e-15	1.04505e-18	1.04505e-18	1.04505e-18	0.0109514	295.437	258.056	2694.52	46.5107	37.8059	15.1224	37.9356	321.053	69.3194	3785.76	0.946783
94.85	0.0469028	1.62687e-81	1.76349e-85	2.1899e-18	1.33014e-153	2.70828e-15	1.02247e-18	1.02247e-18	1.02247e-18	0.0109254	295.46	258.077	2694.76	46.5148	37.8094	15.1238	37.9389	321.084	69.335	3786.11	0.946869
94.9	0.0468272	1.47491e-81	1.59109e-85	2.14345e-18	1.10487e-153	2.66081e-15	1.00039e-18	1.00039e-18	1.00039e-18	0.0108994	295.484	258.098	2695.01	46.5188	37.813	15.1252	37.9422	321.114	69.3506	3786.45	0.946955
94.95	0.0467518	1.33715e-81	1.43555e-85	2.098e-18	9.17745e-154	2.61417e-15	9.7878e-19	9.7878e-19	9.7878e-19	0.0108735	295.507	258.118	2695.25	46.5228	37.8165	15.1266	37.9456	321.145	69.3661	3786.79	0.947041
95	0.0466764	1.21225e-81	1.29521e-85	2.05351e-18	7.62313e-154	2.56836e-15	9.57638e-19	9.57638e-19	9.57638e-19	0.0108476	295.53	258.139	2695.49	46.5268	37.82	15.128	37.9489	321.175	69.3817	3787.13	0.947126
95.05	0.0466012	1.09902e-81	1.16859e-85	2.00996e-18	6.33206e-154	2.52334e-15	9.36953e-19	9.36953e-19	9.36953e-19	0.0108218	295.554	258.16	2695.72	46.5307	37.8235	15.1294	37.9522	321.205	69.3972	3787.48	0.947212
95.1	0.0465261	9.96359e-82	1.05435e-85	1.96733e-18	5.25965e-154	2.47912e-15	9.16715e-19	9.16715e-19	9.16715e-19	0.0107961	295.577	258.181	2695.96	46.5347	37.827	15.1308	37.9555	321.236	69.4126	3787.82	0.947297
95.15	0.0464511	9.03293e-82	9.51276e-86	1.92561e-18	4.36886e-154	2.43567e-15	8.96914e-19	8.96914e-19	8.96914e-19	0.0107704	295.6	258.201	2696.2	46.5387	37.8305	15.1322	37.9588	321.266	69.4281	3788.16	0.947382
95.2	0.0463763	8.18919e-82	8.5828e-86	1.88477e-18	3.62894e-154	2.39298e-15	8.77541e-19	8.77541e-19	8.77541e-19	0.0107448	295.623	258.222	2696.44	46.5427	37.834	15.1336	37.9621	321.296	69.4436	3788.5	0.947467
95.25	0.0463015	7.42426e-82	7.74375e-86	1.8448e-18	3.01434e-154	2.35104e-15	8.58586e-19	8.58586e-19	8.58586e-19	0.0107192	295.647	258.242	2696.68	46.5466	37.8375	15.135	37.9653	321.326	69.459	3788.84	0.947552
95.3	0.0462269	6.73079e-82	6.98672e-86	1.80568e-18	2.50382e-154	2.30983e-15	8.4004e-19	8.4004e-19	8.4004e-19	0.0106938	295.67	258.263	2696.92	46.5506	37.841	15.1364	37.9686	321.356	69.4744	3789.18	0.947637
95.35	0.0461524	6.10208e-82	6.3037e-86	1.76739e-18	2.07977e-154	2.26935e-15	8.21895e-19	8.21895e-19	8.21895e-19	0.0106683	295.693	258.284	2697.15	46.5545	37.8445	15.1378	37.9719	321.386	69.4897	3789.51	0.947721
95.4	0.046078	5.53211e-82	5.68746e-86	1.7299e-18	1.72753e-154	2.22958e-15	8.04142e-19	8.04142e-19	8.04142e-19	0.010643	295.716	258.304	2697.39	46.5585	37.848	15.1392	37.9752	321.416	69.5051	3789.85	0.947806
95.45	0.0460038	5.01537e-82	5.13145e-86	1.69322e-18	1.43496e-154	2.1905e-15	7.86773e-19	7.86773e-19	7.86773e-19	0.0106176	295.739	258.324	2697.63	46.5624	37.8514	15.1406	37.9784	321.446	69.5204	3790.19	0.94789
95.5	0.0459296	4.5469e-82	4.6298e-86	1.65731e-18	1.19193e-154	2.15211e-15	7.69778e-19	7.69778e-19	7.69778e-19	0.0105924	295.762	258.345	2697.86	46.5663	37.8549	15.142	37.9817	321.476	69.5358	3790.52	0.947974
95.55	0.0458556	4.12219e-82	4.1772e-86	1.62216e-18	9.90061e-155	2.11439e-15	7.53151e-19	7.53151e-19	7.53151e-19	0.0105672	295.785	258.365	2698.1	46.5702	37.8583	15.1433	37.9849	321.506	69.551	3790.86	0.948058
95.6	0.0457817	3.73715e-82	3.76884e-86	1.58776e-18	8.22382e-155	2.07733e-15	7.36883e-19	7.36883e-19	7.36883e-19	0.0105421	295.808	258.386	2698.33	46.5742	37.8618	15.1447	37.9882	321.536	69.5663	3791.2	0.948142
95.65	0.0457079	3.38807e-82	3.4004e-86	1.55409e-18	6.83101e-155	2.04092e-15	7.20966e-19	7.20966e-19	7.20966e-19	0.010517	295.831	258.406	2698.57	46.5781	37.8652	15.1461	37.9914	321.566	69.5816	3791.53	0.948226
95.7	0.0456343	3.0716e-82	3.06797e-86	1.52113e-18	5.6741e-155	2.00515e-15	7.05394e-19	7.05394e-19	7.05394e-19	0.010492	295.853	258.426	2698.8	46.582	37.8687	15.1475	37.9947	321.595	69.5968	3791.87	0.948309
95.75	0.0455607	2.78469e-82	2.76805e-86	1.48887e-18	4.71312e-155	1.97001e-15	6.90157e-19	6.90157e-19	6.90157e-19	0.010467	295.876	258.447	2699.04	46.5859	37.8721	15.1488	37.9979	321.625	69.612	3792.2	0.948393
95.8	0.0454873	2.52458e-82	2.49745e-86	1.4573e-18	3.91489e-155	1.93548e-15	6.7525e-19	6.7525e-19	6.7525e-19	0.0104422	295.899	258.467	2699.27	46.5898	37.8755	15.1502	38.0011	321.655	69.6272	3792.53	0.948476
95.85	0.045414	2.28877e-82	2.2533e-86	1.42639e-18	3.25186e-155	1.90156e-15	6.60664e-19	6.60664e-19	6.60664e-19	0.0104173	295.922	258.487	2699.5	46.5936	37.879	15.1516	38.0043	321.684	69.6424	3792.87	0.94856
95.9	0.0453408	2.07498e-82	2.03302e-86	1.39614e-18	2.70112e-155	1.86823e-15	6.46394e-19	6.46394e-19	6.46394e-19	0.0103925	295.944	258.507	2699.73	46.5975	37.8824	15.153	38.0076	321.714	69.6575	3793.2	0.948643
[truncated: 3,082 more rows]

## Sheet: Error summary
																	completion of square
																	a	b	c
[truncated: 39 more rows]

## Sheet: low k2
CBC0	alpha	k1	k2	k3	k4	k5	k6	k7	k8	k9	beta	gamma	delta	zeta
[truncated: 5,017 more rows]

[truncated: 13 more sheets: hi k2, low k4, hi k4, low k5, hi k5, low k6, hi k6, low k8, hi k8, low lam1, hi lam1, low lam2, hi lam2]
