# Supplementary material for: On the utility of a compartmental population kinetics model of intestinal epithelial stem cell proliferation and differentiation
Source: Theor Biol Med Model. 2017 Dec 19;14:25. doi: 10.1186/s12976-017-0071-8 (PMC5735948; doi:10.1186/s12976-017-0071-8)
Supplement: Supplementary file 2 — Fast scenario. (XLSX 50387 kb) [file 12976_2017_71_MOESM2_ESM.xlsx]

## Sheet: Completely unconstr fit
CBC0	alpha	k1	k2	k3	k4	k5	k6	k7	k8	k9	beta	gamma	delta	zeta
10	24.0254	24.0254	6.43693	0.124915	0.798531	14.8747	0.105046	0.0525539	1.32592	0.0957933	5.78683	7.51145	0.0956034	0.523362
N	lam1	lam2	lam3	lam4	lam5	omeg d	omeg e	omeg m	omeg s		phi
4000	1.4154	0.118177	0.147808	0.15599	0.0478967	0.775012	7.36327	0.898347	0.860528		0.0952381
					Constrained	0.775012
					diff sq	5.69449e-25	Progenitor fractions			Days				TAC / EC	EEC/TC	GC/PC
	T infinity values					9.73687e-13	0.0678095	0.0113333	0.01	5				ratio	ratio	ratio
	TAC	EC	EEC	TC	GC	PC	AP	SP	GPP	Fraction EC at above time		Total cells		0.108848	2.5	4.25
Steady state	310	2848	40	16	340	80	271	45	40	0.95		4000		expt	expt	expt
Experiment	310	2848	40	16	340	80	271	45	40	0.95		global SUM		0.108354	2.5	4.25
Diff sqd	9.10722e-20	8.82333e-18	1.74081e-21	2.78578e-22	3.43607e-18	1.90235e-19	8.00379e-20	6.00888e-20	4.75557e-20	3.12004e-26		1.25427e-17		diff sqd	diff sqd	diff sqd
Scaled dsq	9.73489e-13	1.04298e-12	1.04308e-12	1.04317e-12	5.45195e-12	5.45199e-12	1.04395e-12	5.44734e-12	5.45182e-12	1.85933e-13				2.44621e-07	0	0
	abs sum	abs + pro	sec sum	sec + pro	pro sum		sum without EC fraction		Total sum
	2.01647e-12	1.39596e-11	1.29902e-11	2.49333e-11	1.19431e-11		1.27304e-17		1.27304e-17
delta
0.05	Exponentials
time (days)	omeg d	omeg e	omeg m	omeg s	k5	lam 1	lam 2	lam 3	lam 4	lam 5	TAC	AP	EC	SP	EEC	TC	GPP	GC	PC	sum
0	1	1	1	1	1	1	1	1	1	1	0	0	0	0	0	0	0	0	0	10
0.05	0.961991	0.692004	0.956076	0.957886	0.475335	0.931676	0.994109	0.992637	0.992231	0.997608	11.7829	1.6936	0.426186	0.0365071	6.42571e-05	3.21354e-05	0.000483721	8.05552e-06	5.82618e-07	23.9398
0.1	0.925426	0.478869	0.914082	0.917546	0.225943	0.868021	0.988252	0.985328	0.984522	0.995222	23.118	5.97373	3.04428	0.142122	0.000502966	0.000251442	0.00374951	0.000125479	9.08522e-06	42.2827
0.15	0.890251	0.33138	0.873933	0.878904	0.107399	0.808714	0.98243	0.978073	0.976873	0.992841	34.0222	11.9256	9.20902	0.311248	0.00166101	0.000830057	0.0122621	0.000618472	4.48293e-05	65.4834
0.2	0.856413	0.229316	0.835546	0.84189	0.0510502	0.75346	0.976642	0.970871	0.969284	0.990466	44.5119	18.9207	19.636	0.538629	0.00385282	0.00192465	0.0281664	0.0019032	0.000138105	93.6432
0.25	0.823861	0.158688	0.798846	0.806435	0.0242659	0.701981	0.970888	0.963722	0.961753	0.988097	54.6029	26.5284	34.6169	0.819325	0.0073643	0.00367738	0.0533139	0.00452441	0.000328677	126.637
0.3	0.792547	0.109812	0.763758	0.772473	0.0115344	0.654019	0.965168	0.956626	0.954281	0.985734	64.3104	34.4548	54.1669	1.1487	0.0124546	0.00621686	0.0892882	0.00913588	0.000664425	164.199
0.35	0.762423	0.0759906	0.730211	0.739941	0.00548272	0.609334	0.959482	0.949583	0.946867	0.983376	73.6489	42.5006	78.1256	1.52241	0.0193578	0.00965896	0.137428	0.0164827	0.00120009	205.982
0.4	0.733444	0.0525858	0.698138	0.708779	0.00260613	0.567702	0.953829	0.942591	0.939511	0.981024	82.6325	50.5316	106.226	1.93637	0.0282846	0.0141077	0.198848	0.0273849	0.00199615	251.597
0.45	0.705566	0.0363896	0.667473	0.67893	0.00123878	0.528914	0.94821	0.93565	0.932211	0.978677	91.2746	58.4589	138.139	2.38675	0.0394238	0.019656	0.274461	0.0427233	0.00311777	300.639
0.5	0.678748	0.0251817	0.638155	0.650337	0.000588836	0.492777	0.942623	0.928761	0.924969	0.976336	99.5882	66.2242	173.508	2.86998	0.0529435	0.0263863	0.364995	0.0634257	0.00463389	352.703
0.55	0.652949	0.0174259	0.610125	0.622949	0.000279894	0.459109	0.93707	0.921922	0.917783	0.974001	107.586	73.7909	211.965	3.38271	0.0689929	0.0343716	0.47101	0.090455	0.00661634	407.396
0.6	0.628131	0.0120588	0.583326	0.596714	0.000133043	0.427741	0.931549	0.915134	0.910652	0.971671	115.279	81.1367	253.149	3.92179	0.0877032	0.0436756	0.592915	0.124799	0.0091391	464.345
0.65	0.604256	0.00834471	0.557705	0.571584	6.32401e-05	0.398516	0.926061	0.908396	0.903577	0.969347	122.681	88.2495	296.709	4.4843	0.109189	0.0543537	0.730982	0.167459	0.0122776	523.198
0.7	0.581289	0.00577457	0.533208	0.547513	3.00602e-05	0.371288	0.920605	0.901707	0.896557	0.967028	129.801	95.1239	342.314	5.06749	0.133549	0.0664536	0.885363	0.219445	0.0161081	583.627
0.75	0.559194	0.00399603	0.509788	0.524455	1.42886e-05	0.34592	0.915182	0.895068	0.889592	0.964715	136.65	101.759	389.652	5.66881	0.160869	0.0800154	1.0561	0.281763	0.0207072	645.33
0.8	0.537939	0.00276527	0.487396	0.502368	6.79189e-06	0.322285	0.90979	0.888477	0.88268	0.962407	143.239	108.158	438.434	6.28588	0.191219	0.0950728	1.24313	0.35541	0.026151	708.027
0.85	0.517493	0.00191358	0.465988	0.481211	3.22842e-06	0.300266	0.90443	0.881935	0.875823	0.960105	149.577	114.323	488.392	6.91645	0.224657	0.111653	1.44631	0.441372	0.0325153	771.466
0.9	0.497823	0.0013242	0.44552	0.460946	1.53458e-06	0.27975	0.899101	0.875441	0.869018	0.957809	155.675	120.262	539.282	7.55848	0.261232	0.129777	1.66541	0.540611	0.0398745	835.414
0.95	0.478901	0.000916353	0.425951	0.441533	7.29439e-07	0.260637	0.893804	0.868995	0.862267	0.955518	161.541	125.98	590.878	8.21002	0.30098	0.149462	1.90015	0.654067	0.0483019	899.661
1	0.460698	0.00063412	0.407242	0.422939	3.46727e-07	0.242829	0.888539	0.862597	0.855568	0.953232	167.183	131.484	642.976	8.8693	0.343926	0.170718	2.15018	0.782651	0.0578689	964.018
1.05	0.443188	0.000438813	0.389355	0.405127	1.64812e-07	0.226238	0.883304	0.856245	0.848921	0.950952	172.612	136.782	695.392	9.53464	0.390088	0.193552	2.41509	0.927242	0.0686449	1028.31
1.1	0.426342	0.000303661	0.372253	0.388066	7.83406e-08	0.210781	0.8781	0.849941	0.842325	0.948678	177.834	141.879	747.957	10.2045	0.439476	0.217965	2.69444	1.08868	0.0806971	1092.4
1.15	0.410137	0.000210134	0.355902	0.371723	3.7238e-08	0.196379	0.872927	0.843683	0.835781	0.946408	182.857	146.785	800.52	10.8775	0.492088	0.243957	2.98773	1.26778	0.0940905	1156.13
1.2	0.394548	0.000145414	0.34027	0.356068	1.77005e-08	0.182962	0.867784	0.83747	0.829288	0.944145	187.69	151.504	852.947	11.5522	0.547921	0.271523	3.29446	1.4653	0.108887	1219.38
1.25	0.379552	0.000100627	0.325324	0.341073	8.41366e-09	0.170461	0.862671	0.831304	0.822845	0.941886	192.339	156.045	905.114	12.2275	0.60696	0.300652	3.61407	1.68198	0.125147	1282.05
1.3	0.365125	6.96342e-05	0.311034	0.326709	3.99931e-09	0.158815	0.857589	0.825183	0.816452	0.939633	196.811	160.413	956.915	12.9023	0.669186	0.331335	3.946	1.91848	0.142927	1344.05
1.35	0.351247	4.81872e-05	0.297373	0.31295	1.90101e-09	0.147964	0.852537	0.819107	0.810109	0.937386	201.113	164.616	1008.25	13.5754	0.734576	0.363556	4.28967	2.17546	0.16228	1405.28
1.4	0.337896	3.33457e-05	0.284311	0.29977	9.03615e-10	0.137855	0.847514	0.813076	0.803815	0.935143	205.252	168.659	1059.04	14.246	0.803099	0.397299	4.64448	2.45352	0.183258	1465.68
1.45	0.325053	2.30754e-05	0.271823	0.287146	4.29519e-10	0.128436	0.842521	0.807089	0.79757	0.932907	209.234	172.549	1109.21	14.9131	0.874722	0.432545	5.00982	2.75319	0.205909	1525.18
1.5	0.312698	1.59682e-05	0.259884	0.275053	2.04165e-10	0.119661	0.837557	0.801146	0.791373	0.930675	213.064	176.291	1158.69	15.576	0.949405	0.469273	5.38508	3.07499	0.230277	1583.73
1.55	0.300813	1.10501e-05	0.248469	0.263469	9.70469e-11	0.111485	0.832623	0.795247	0.785225	0.928449	216.748	179.89	1207.42	16.234	1.02711	0.507459	5.76964	3.41938	0.256405	1641.27
1.6	0.289379	7.6467e-06	0.237555	0.252374	4.61297e-11	0.103868	0.827717	0.789392	0.779125	0.926228	220.293	183.353	1255.36	16.8864	1.10778	0.54708	6.16289	3.78679	0.284331	1697.78
1.65	0.27838	5.29155e-06	0.227121	0.241745	2.19271e-11	0.0967713	0.822841	0.783579	0.773071	0.924013	223.702	186.685	1302.46	17.5325	1.19138	0.588108	6.56422	4.17758	0.314091	1753.21
1.7	0.267799	3.66177e-06	0.217145	0.231564	1.04227e-11	0.0901595	0.817993	0.77781	0.767065	0.921802	226.982	189.889	1348.68	18.1719	1.27786	0.630518	6.97302	4.59209	0.345718	1807.55
1.75	0.25762	2.53396e-06	0.207607	0.221812	4.95427e-12	0.0839995	0.813174	0.772083	0.761106	0.919598	230.138	192.972	1394.01	18.804	1.36715	0.674279	7.38868	5.0306	0.379241	1860.77
1.8	0.247828	1.75351e-06	0.198488	0.212471	2.35493e-12	0.0782603	0.808383	0.766398	0.755193	0.917398	233.173	195.938	1438.41	19.4284	1.45921	0.719363	7.81062	5.49337	0.414688	1912.85
1.85	0.238408	1.21344e-06	0.18977	0.203523	1.11938e-12	0.0729133	0.803621	0.760755	0.749325	0.915204	236.093	198.791	1481.87	20.0447	1.55398	0.76574	8.23824	5.9806	0.452083	1963.79
1.9	0.229346	8.39703e-07	0.181435	0.194952	5.32081e-13	0.0679316	0.798886	0.755153	0.743504	0.913014	238.903	201.536	1524.36	20.6525	1.65139	0.813377	8.67098	6.49245	0.491446	2013.57
1.95	0.220629	5.81078e-07	0.173465	0.186742	2.52916e-13	0.0632902	0.79418	0.749593	0.737727	0.91083	241.605	204.176	1565.88	21.2516	1.75139	0.862244	9.10827	7.02906	0.532797	2062.2
2	0.212243	4.02108e-07	0.165846	0.178877	1.2022e-13	0.058966	0.789501	0.744073	0.731996	0.908652	244.205	206.716	1606.43	21.8417	1.85391	0.912307	9.54957	7.59051	0.57615	2109.67
2.05	0.204176	2.7826e-07	0.158562	0.171344	5.71447e-14	0.0549372	0.78485	0.738595	0.726309	0.906478	246.705	209.159	1645.99	22.4225	1.9589	0.963535	9.99434	8.17686	0.62152	2156
2.1	0.196415	1.92557e-07	0.151597	0.164128	2.71628e-14	0.0511837	0.780226	0.733156	0.720666	0.90431	249.111	211.51	1684.58	22.9938	2.06628	1.01589	10.4421	8.78812	0.668916	2201.17
2.15	0.18895	1.3325e-07	0.144938	0.157216	1.29114e-14	0.0476866	0.775629	0.727758	0.715067	0.902147	251.426	213.771	1722.18	23.5555	2.176	1.06935	10.8922	9.42429	0.718346	2245.21
2.2	0.181768	9.22098e-08	0.138572	0.150595	6.13725e-15	0.0444285	0.77106	0.722399	0.709512	0.899989	253.652	215.946	1758.8	24.1075	2.28799	1.12387	11.3444	10.0853	0.769817	2288.12
2.25	0.174859	6.38095e-08	0.132486	0.144253	2.91725e-15	0.041393	0.766517	0.71708	0.703999	0.897836	255.794	218.039	1794.45	24.6495	2.40218	1.17942	11.798	10.7711	0.823332	2329.91
2.3	0.168213	4.41564e-08	0.126666	0.138178	1.38667e-15	0.0385649	0.762001	0.7118	0.69853	0.895689	257.854	220.052	1829.14	25.1815	2.51851	1.23597	12.2527	11.4816	0.878891	2370.6
2.35	0.161819	3.05564e-08	0.121103	0.132359	6.59132e-16	0.03593	0.757512	0.706559	0.693103	0.893546	259.836	221.988	1862.88	25.7035	2.63692	1.29348	12.708	12.2166	0.936494	2410.2
2.4	0.155668	2.11452e-08	0.115783	0.126784	3.13308e-16	0.0334751	0.753049	0.701357	0.687718	0.891409	261.743	223.851	1895.68	26.2154	2.75733	1.35192	13.1635	12.9759	0.996138	2448.73
2.45	0.149751	1.46325e-08	0.110698	0.121445	1.48926e-16	0.031188	0.748612	0.696192	0.682375	0.889277	263.577	225.643	1927.54	26.7172	2.87969	1.41126	13.6187	13.7594	1.05782	2486.21
2.5	0.14406	1.01258e-08	0.105836	0.116331	7.07897e-17	0.0290571	0.744202	0.691066	0.677073	0.88715	265.342	227.367	1958.5	27.2088	3.00393	1.47146	14.0733	14.5669	1.12153	2522.65
2.55	0.138584	7.00708e-09	0.101187	0.111431	3.36488e-17	0.0270718	0.739818	0.685978	0.671813	0.885028	267.039	229.026	1988.55	27.6903	3.12999	1.53249	14.527	15.3981	1.18726	2558.08
2.6	0.133316	4.84892e-09	0.0967424	0.106739	1.59944e-17	0.0252222	0.735459	0.680927	0.666594	0.882911	268.672	230.621	2017.71	28.1617	3.2578	1.59432	14.9794	16.2528	1.255	2592.51
2.65	0.128249	3.35547e-09	0.0924931	0.102243	7.60271e-18	0.0234989	0.731126	0.675913	0.661415	0.880799	270.243	232.156	2046.01	28.6231	3.3873	1.65692	15.43	17.1307	1.32473	2625.96
2.7	0.123374	2.322e-09	0.0884305	0.0979375	3.61383e-18	0.0218934	0.726819	0.670936	0.656276	0.878692	271.754	233.632	2073.45	29.0744	3.51842	1.72024	15.8787	18.0314	1.39646	2658.46
2.75	0.118685	1.60683e-09	0.0845463	0.093813	1.71778e-18	0.0203975	0.722537	0.665996	0.651177	0.87659	273.208	235.053	2100.06	29.5158	3.65112	1.78428	16.3252	18.9547	1.47015	2690.02
2.8	0.114174	1.11194e-09	0.0808328	0.0898622	8.1652e-19	0.0190039	0.71828	0.661092	0.646118	0.874493	274.606	236.419	2125.85	29.9473	3.78531	1.84898	16.769	19.9002	1.54579	2720.67
2.85	0.109834	7.69464e-10	0.0772823	0.0860777	3.8812e-19	0.0177055	0.714048	0.656225	0.641099	0.872402	275.951	237.733	2150.84	30.369	3.92095	1.91432	17.21	20.8676	1.62337	2750.43
2.9	0.10566	5.32472e-10	0.0738878	0.0824527	1.84487e-19	0.0164958	0.709841	0.651393	0.636118	0.870315	277.246	238.998	2175.05	30.781	4.05797	1.98027	17.6479	21.8564	1.70287	2779.32
2.95	0.101643	3.68473e-10	0.0706424	0.0789803	8.7693e-20	0.0153687	0.705659	0.646596	0.631176	0.868233	278.491	240.214	2198.49	31.1835	4.19632	2.04681	18.0825	22.8665	1.78427	2807.36
3	0.0977801	2.54985e-10	0.0675395	0.0756541	4.16835e-20	0.0143187	0.701502	0.641835	0.626272	0.866156	279.688	241.384	2221.19	31.5764	4.33593	2.11389	18.5135	23.8972	1.86754	2834.57
3.05	0.0940635	1.7645e-10	0.0645729	0.072468	1.98136e-20	0.0133404	0.697369	0.637109	0.621406	0.864084	280.84	242.51	2243.17	31.96	4.47675	2.1815	18.9408	24.9483	1.95266	2860.98
3.1	0.0904882	1.22104e-10	0.0617367	0.0694161	9.4181e-21	0.0124289	0.693261	0.632418	0.616579	0.862018	281.949	243.593	2264.43	32.3343	4.61873	2.2496	19.364	26.0193	2.03962	2886.6
3.15	0.0870488	8.44967e-11	0.059025	0.0664927	4.47675e-21	0.0115797	0.689176	0.627762	0.611788	0.859956	283.015	244.635	2285	32.6996	4.76181	2.31817	19.7831	27.1098	2.12838	2911.45
3.2	0.0837401	5.8472e-11	0.0564324	0.0636924	2.12795e-21	0.0107885	0.685116	0.623139	0.607035	0.857899	284.041	245.637	2304.9	33.0558	4.90594	2.38718	20.1979	28.2193	2.21892	2935.57
3.25	0.0805572	4.04629e-11	0.0539537	0.0610101	1.01149e-21	0.0100514	0.68108	0.618551	0.602319	0.855847	285.027	246.601	2324.15	33.4032	5.05106	2.4566	20.6082	29.3475	2.31122	2958.96
3.3	0.0774953	2.80005e-11	0.0515838	0.0584407	4.80796e-22	0.00936468	0.677067	0.613997	0.597639	0.853799	285.976	247.528	2342.76	33.7418	5.19712	2.5264	21.0139	30.4939	2.40526	2981.65
3.35	0.0745498	1.93764e-11	0.0493181	0.0559796	2.28539e-22	0.00872485	0.673078	0.609476	0.592996	0.851757	286.89	248.42	2360.76	34.0719	5.34407	2.59657	21.4148	31.6579	2.50099	3003.65
3.4	0.0717162	1.34086e-11	0.0471519	0.053622	1.08632e-22	0.00812873	0.669113	0.604988	0.588389	0.84972	287.768	249.279	2378.15	34.3936	5.49186	2.66708	21.8108	32.8393	2.59841	3024.99
3.45	0.0689903	9.27878e-12	0.0450808	0.0513638	5.16368e-23	0.00757335	0.665171	0.600533	0.583818	0.847687	288.613	250.104	2394.95	34.707	5.64044	2.7379	22.2018	34.0375	2.69747	3045.69
3.5	0.066368	6.42095e-12	0.0431007	0.0492007	2.45447e-23	0.00705591	0.661252	0.596112	0.579282	0.84566	289.426	250.899	2411.19	35.0122	5.78977	2.809	22.5877	35.252	2.79816	3065.77
3.55	0.0638454	4.44333e-12	0.0412076	0.0471286	1.1667e-23	0.00657382	0.657356	0.591722	0.574782	0.843637	290.208	251.663	2426.88	35.3095	5.9398	2.88037	22.9685	36.4824	2.90044	3085.24
3.6	0.0614187	3.0748e-12	0.0393976	0.0451439	5.54571e-24	0.00612467	0.653484	0.587365	0.570316	0.841619	290.96	252.398	2442.04	35.5989	6.09048	2.95198	23.3439	37.7281	3.00428	3104.12
3.65	0.0590842	2.12777e-12	0.0376671	0.0432427	2.63607e-24	0.00570621	0.649634	0.583041	0.565885	0.839606	291.684	253.105	2456.68	35.8807	6.24176	3.02382	23.714	38.9889	3.10966	3122.43
3.7	0.0568384	1.47243e-12	0.0360126	0.0414216	1.25301e-24	0.00531634	0.645806	0.578748	0.561489	0.837597	292.38	253.785	2470.81	36.1549	6.39361	3.09585	24.0787	40.2641	3.21654	3140.18
3.75	0.054678	1.01893e-12	0.0344308	0.0396772	5.95601e-25	0.00495311	0.642002	0.574486	0.557126	0.835594	293.05	254.439	2484.46	36.4218	6.54598	3.16806	24.438	41.5533	3.3249	3157.4
3.8	0.0525998	7.051e-13	0.0329185	0.0380062	2.8311e-25	0.0046147	0.638219	0.570256	0.552798	0.833595	293.694	255.069	2497.64	36.6814	6.69884	3.24043	24.7917	42.856	3.4347	3174.11
3.85	0.0506005	4.87932e-13	0.0314726	0.0364056	1.34572e-25	0.0042994	0.634459	0.566057	0.548503	0.831601	294.314	255.674	2510.36	36.934	6.85213	3.31293	25.1399	44.1718	3.54592	3190.31
3.9	0.0486772	3.37651e-13	0.0300902	0.0348724	6.39667e-26	0.00400565	0.630722	0.561889	0.544242	0.829612	294.91	256.257	2522.64	37.1796	7.00583	3.38556	25.4826	45.5002	3.65853	3206.02
3.95	0.046827	2.33656e-13	0.0287686	0.0334038	3.04056e-26	0.00373197	0.627006	0.557752	0.540013	0.827628	295.484	256.817	2534.49	37.4185	7.15988	3.45828	25.8196	46.8407	3.7725	3221.26
4	0.0450471	1.61691e-13	0.0275049	0.031997	1.44528e-26	0.00347699	0.623312	0.553645	0.535818	0.825648	296.035	257.356	2545.92	37.6508	7.31427	3.53108	26.1511	48.1928	3.88779	3236.04
4.05	0.0433349	1.11891e-13	0.0262968	0.0306495	6.86992e-27	0.00323943	0.61964	0.549569	0.531655	0.823673	296.566	257.875	2556.95	37.8765	7.46894	3.60395	26.4769	49.5562	4.00438	3250.38
4.1	0.0416878	7.74288e-14	0.0251418	0.0293588	3.26551e-27	0.0030181	0.615989	0.545522	0.527525	0.821703	297.077	258.374	2567.6	38.096	7.62387	3.67686	26.7971	50.9302	4.12223	3264.29
4.15	0.0401033	5.3581e-14	0.0240375	0.0281223	1.55221e-27	0.00281189	0.61236	0.541505	0.523426	0.819737	297.568	258.854	2577.86	38.3093	7.77902	3.74981	27.1117	52.3146	4.24132	3277.79
4.2	0.038579	3.70783e-14	0.0229816	0.026938	7.3782e-28	0.00261977	0.608752	0.537518	0.51936	0.817777	298.041	259.315	2587.77	38.5165	7.93435	3.82276	27.4206	53.7088	4.36162	3290.89
4.25	0.0371126	2.56583e-14	0.0219722	0.0258035	3.50711e-28	0.00244078	0.605166	0.53356	0.515325	0.815821	298.495	259.759	2597.32	38.7178	8.08984	3.89572	27.724	55.1124	4.48309	3303.6
4.3	0.035702	1.77557e-14	0.0210071	0.0247168	1.66705e-28	0.00227402	0.601601	0.529632	0.511321	0.813869	298.932	260.187	2606.53	38.9134	8.24546	3.96865	28.0218	56.5249	4.60571	3315.93
4.35	0.034345	1.2287e-14	0.0200844	0.0236759	7.92407e-29	0.00211865	0.598056	0.525732	0.507348	0.811922	299.353	260.598	2615.42	39.1034	8.40116	4.04156	28.314	57.946	4.72945	3327.9
4.4	0.0330395	8.50264e-15	0.0192022	0.0226788	3.76659e-29	0.00197389	0.594533	0.521861	0.503407	0.80998	299.758	260.993	2623.98	39.2879	8.55693	4.11442	28.6007	59.3751	4.85428	3339.52
4.45	0.0317837	5.88386e-15	0.0183588	0.0217237	1.79039e-29	0.00183903	0.59103	0.518018	0.499496	0.808043	300.147	261.373	2632.24	39.4671	8.71273	4.18721	28.882	60.8119	4.98017	3350.8
4.5	0.0305756	4.07165e-15	0.0175524	0.0208089	8.51033e-30	0.00171338	0.587548	0.514204	0.495615	0.80611	300.522	261.739	2640.2	39.641	8.86854	4.25994	29.1577	62.2559	5.10709	3361.76
4.55	0.0294135	2.8176e-15	0.0167815	0.0199325	4.04526e-30	0.00159632	0.584087	0.510418	0.491764	0.804182	300.882	262.091	2647.88	39.8099	9.02433	4.33257	29.4281	63.7067	5.23501	3372.39
4.6	0.0282955	1.94979e-15	0.0160444	0.0190931	1.92285e-30	0.00148725	0.580646	0.50666	0.487944	0.802258	301.228	262.43	2655.28	39.9738	9.18008	4.40511	29.693	65.1639	5.3639	3382.72
4.65	0.02722	1.34926e-15	0.0153396	0.018289	9.13997e-31	0.00138564	0.577225	0.502929	0.484153	0.800339	301.562	262.756	2662.41	40.1328	9.33575	4.47753	29.9526	66.6271	5.49375	3392.75
4.7	0.0261854	9.33695e-16	0.0146659	0.0175188	4.34454e-31	0.00129096	0.573824	0.499226	0.480391	0.798425	301.883	263.069	2669.29	40.2872	9.49132	4.54984	30.207	68.0959	5.62451	3402.5
4.75	0.0251901	6.46121e-16	0.0140217	0.016781	2.06511e-31	0.00120276	0.570443	0.49555	0.476659	0.796515	302.191	263.37	2675.91	40.437	9.64678	4.62201	30.4561	69.5699	5.75616	3411.96
4.8	0.0242326	4.47118e-16	0.0134058	0.0160743	9.81619e-32	0.00112058	0.567083	0.491901	0.472956	0.79461	302.488	263.66	2682.3	40.5824	9.80209	4.69403	30.7	71.0488	5.88868	3421.16
4.85	0.0233116	3.09408e-16	0.012817	0.0153973	4.66598e-32	0.00104402	0.563742	0.488279	0.469282	0.792709	302.773	263.939	2688.45	40.7234	9.95723	4.7659	30.9388	72.5321	6.02203	3430.11
4.9	0.0224255	2.14111e-16	0.012254	0.0147489	2.2179e-32	0.000972689	0.56042	0.484684	0.465636	0.790813	303.048	264.208	2694.38	40.8602	10.1122	4.8376	31.1725	74.0195	6.1562	3438.8
4.95	0.0215731	1.48166e-16	0.0117158	0.0141278	1.05424e-32	0.000906231	0.557119	0.481115	0.462018	0.788921	303.312	264.466	2700.1	40.9928	10.2669	4.90913	31.4013	75.5105	6.29115	3447.25
5	0.0207531	1.02531e-16	0.0112012	0.0135328	5.01119e-33	0.000844314	0.553837	0.477573	0.458428	0.787034	303.567	264.714	2705.6	41.1215	10.4215	4.98047	31.625	77.005	6.42686	3455.46
5.05	0.0199643	7.09521e-17	0.0107092	0.0129629	2.38199e-33	0.000786628	0.550574	0.474056	0.454867	0.785152	303.811	264.953	2710.9	41.2463	10.5757	5.05162	31.8439	78.5024	6.56331	3463.45
5.1	0.0192055	4.90991e-17	0.0102388	0.012417	1.13224e-33	0.000732882	0.54733	0.470566	0.451333	0.783274	304.046	265.183	2716.01	41.3672	10.7298	5.12256	32.058	80.0026	6.70046	3471.22
5.15	0.0184755	3.39768e-17	0.00978906	0.011894	5.38194e-34	0.000682809	0.544105	0.467101	0.447826	0.7814	304.273	265.404	2720.93	41.4845	10.8835	5.1933	32.2673	81.505	6.8383	3478.78
5.2	0.0177733	2.35121e-17	0.00935909	0.0113931	2.55822e-34	0.000636157	0.5409	0.463661	0.444347	0.779531	304.49	265.617	2725.68	41.5982	11.0369	5.26382	32.472	83.0094	6.9768	3486.14
5.25	0.0170977	1.62704e-17	0.00894801	0.0109133	1.21601e-34	0.000592692	0.537713	0.460247	0.440895	0.777667	304.7	265.821	2730.24	41.7085	11.19	5.33411	32.672	84.5155	7.11593	3493.3
5.3	0.0164478	1.12592e-17	0.00855498	0.0104537	5.78012e-35	0.000552198	0.534545	0.456859	0.43747	0.775806	304.901	266.018	2734.64	41.8153	11.3428	5.40417	32.8675	86.023	7.25568	3500.27
5.35	0.0158227	7.79142e-18	0.00817922	0.0100135	2.74749e-35	0.000514469	0.531396	0.453495	0.434071	0.773951	305.095	266.208	2738.88	41.9189	11.4952	5.47399	33.0585	87.5315	7.39602	3507.06
5.4	0.0152213	5.39169e-18	0.00781996	0.00959176	1.30598e-35	0.000479319	0.528265	0.450156	0.430698	0.772099	305.281	266.39	2742.96	42.0192	11.6473	5.54356	33.245	89.0408	7.53693	3513.66
5.45	0.0146427	3.73107e-18	0.00747648	0.00918781	6.20777e-36	0.00044657	0.525153	0.446841	0.427352	0.770253	305.461	266.565	2746.89	42.1164	11.799	5.61287	33.4273	90.5505	7.67838	3520.1
5.5	0.0140861	2.58192e-18	0.00714808	0.00880088	2.95077e-36	0.000416059	0.522059	0.443551	0.424032	0.76841	305.633	266.734	2750.68	42.2107	11.9503	5.68193	33.6053	92.0604	7.82036	3526.37
5.55	0.0135507	1.7867e-18	0.00683411	0.00843024	1.4026e-36	0.000387632	0.518984	0.440285	0.420738	0.766572	305.799	266.896	2754.32	42.302	12.1012	5.75072	33.779	93.5701	7.96283	3532.48
5.6	0.0130357	1.2364e-18	0.00653394	0.00807521	6.66705e-37	0.000361148	0.515926	0.437043	0.417469	0.764739	305.959	267.052	2757.83	42.3904	12.2516	5.81924	33.9487	95.0795	8.10579	3538.44
5.65	0.0125402	8.55594e-19	0.00624694	0.00773513	3.16908e-37	0.000336473	0.512886	0.433825	0.414226	0.762909	306.113	267.202	2761.21	42.4761	12.4017	5.88748	34.1143	96.5882	8.24921	3544.24
5.7	0.0120636	5.92075e-19	0.00597255	0.00740937	1.50637e-37	0.000313484	0.509865	0.430631	0.411007	0.761084	306.26	267.346	2764.47	42.5591	12.5513	5.95545	34.2759	98.096	8.39307	3549.91
5.75	0.011605	4.09718e-19	0.00571022	0.00709734	7.16031e-38	0.000292065	0.506861	0.42746	0.407814	0.759264	306.402	267.485	2767.6	42.6394	12.7004	6.02312	34.4336	99.6026	8.53734	3555.43
5.8	0.0111639	2.83526e-19	0.00545941	0.00679844	3.40354e-38	0.00027211	0.503875	0.424312	0.404646	0.757448	306.539	267.619	2770.62	42.7173	12.8491	6.0905	34.5875	101.108	8.68202	3560.81
5.85	0.0107396	1.96201e-19	0.00521961	0.00651213	1.61782e-38	0.000253519	0.500906	0.421188	0.401502	0.755636	306.671	267.747	2773.53	42.7927	12.9973	6.15759	34.7376	102.611	8.82708	3566.07
5.9	0.0103314	1.35772e-19	0.00499035	0.00623788	7.69007e-39	0.000236197	0.497955	0.418087	0.398383	0.753829	306.797	267.871	2776.32	42.8657	13.145	6.22438	34.884	104.113	8.9725	3571.2
5.95	0.00993871	9.39549e-20	0.00477115	0.00597518	3.65535e-39	0.000220059	0.495022	0.415008	0.395288	0.752025	306.919	267.99	2779.02	42.9363	13.2922	6.29087	35.0268	105.613	9.11826	3576.2
6	0.00956094	6.50171e-20	0.00456159	0.00572354	1.73752e-39	0.000205024	0.492105	0.411953	0.392217	0.750227	307.036	268.104	2781.61	43.0048	13.4389	6.35704	35.166	107.11	9.26435	3581.09
6.05	0.00919754	4.49921e-20	0.00436123	0.0054825	8.25901e-40	0.000191016	0.489206	0.408919	0.389169	0.748432	307.149	268.214	2784.11	43.071	13.5851	6.42291	35.3017	108.604	9.41075	3585.87
6.1	0.00884794	3.11347e-20	0.00416967	0.00525161	3.9258e-40	0.000177965	0.486324	0.405908	0.386146	0.746642	307.257	268.32	2786.51	43.1352	13.7308	6.48846	35.4341	110.096	9.55744	3590.53
6.15	0.00851164	2.15454e-20	0.00398652	0.00503044	1.86607e-40	0.000165806	0.483459	0.40292	0.383146	0.744856	307.361	268.422	2788.83	43.1973	13.876	6.5537	35.563	111.585	9.7044	3595.09
6.2	0.00818812	1.49095e-20	0.00381142	0.00481859	8.87006e-41	0.000154477	0.48061	0.399953	0.380169	0.743074	307.462	268.52	2791.05	43.2574	14.0206	6.61861	35.6887	113.071	9.85162	3599.54
6.25	0.00787689	1.03174e-20	0.00364401	0.00461566	4.21625e-41	0.000143923	0.477779	0.397008	0.377215	0.741297	307.558	268.614	2793.2	43.3155	14.1647	6.6832	35.8112	114.553	9.99908	3603.9
6.3	0.0075775	7.13969e-21	0.00348395	0.00442128	2.00413e-41	0.00013409	0.474964	0.394085	0.374285	0.739524	307.651	268.705	2795.26	43.3718	14.3082	6.74747	35.9305	116.032	10.1468	3608.16
6.35	0.00728948	4.94069e-21	0.00333092	0.00423508	9.52631e-42	0.000124928	0.472166	0.391183	0.371377	0.737755	307.74	268.792	2797.25	43.4263	14.4512	6.8114	36.0468	117.507	10.2947	3612.32
6.4	0.00701241	3.41898e-21	0.00318462	0.00405673	4.52818e-42	0.000116393	0.469384	0.388303	0.368492	0.73599	307.826	268.876	2799.16	43.479	14.5936	6.87501	36.16	118.979	10.4428	3616.39
6.45	0.00674587	2.36595e-21	0.00304474	0.00388588	2.1524e-42	0.00010844	0.466619	0.385444	0.365629	0.73423	307.909	268.957	2801	43.5301	14.7355	6.93828	36.2703	120.446	10.591	3620.38
6.5	0.00648947	1.63724e-21	0.002911	0.00372223	1.02311e-42	0.000101031	0.46387	0.382606	0.362788	0.732473	307.988	269.034	2802.78	43.5794	14.8768	7.00122	36.3777	121.909	10.7395	3624.28
6.55	0.00624281	1.13298e-21	0.00278314	0.00356547	4.8632e-43	9.41284e-05	0.461137	0.379788	0.35997	0.730721	308.065	269.109	2804.48	43.6272	15.0175	7.06383	36.4823	123.368	10.8881	3628.1
6.6	0.00600552	7.84026e-22	0.00266089	0.00341532	2.31165e-43	8.76972e-05	0.45842	0.376992	0.357173	0.728973	308.138	269.181	2806.12	43.6734	15.1576	7.12609	36.5841	124.822	11.0368	3631.84
6.65	0.00577726	5.42549e-22	0.00254402	0.00327149	1.09881e-43	8.17054e-05	0.455719	0.374216	0.354398	0.72723	308.209	269.25	2807.7	43.7181	15.2971	7.18802	36.6833	126.271	11.1857	3635.51
6.7	0.00555767	3.75446e-22	0.00243228	0.00313371	5.22301e-44	7.6123e-05	0.453035	0.371461	0.351645	0.72549	308.277	269.317	2809.23	43.7614	15.436	7.2496	36.7798	127.716	11.3346	3639.1
6.75	0.00534642	2.5981e-22	0.00232544	0.00300174	2.48268e-44	7.09219e-05	0.450366	0.368726	0.348913	0.723755	308.343	269.381	2810.69	43.8032	15.5744	7.31085	36.8737	129.156	11.4837	3642.61
6.8	0.00514321	1.7979e-22	0.0022233	0.00287532	1.1801e-44	6.60763e-05	0.447712	0.366011	0.346202	0.722024	308.406	269.442	2812.1	43.8437	15.7121	7.37175	36.9651	130.59	11.6328	3646.06
6.85	0.00494772	1.24415e-22	0.00212564	0.00275423	5.60943e-45	6.15617e-05	0.445075	0.363316	0.343512	0.720297	308.466	269.501	2813.45	43.8828	15.8493	7.4323	37.054	132.02	11.7821	3649.44
6.9	0.00475966	8.60958e-23	0.00203228	0.00263824	2.66636e-45	5.73556e-05	0.442452	0.36064	0.340843	0.718574	308.525	269.558	2814.76	43.9207	15.9858	7.49251	37.1405	133.444	11.9314	3652.76
6.95	0.00457875	5.95787e-23	0.00194301	0.00252713	1.26741e-45	5.34368e-05	0.439846	0.357985	0.338195	0.716855	308.581	269.613	2816.02	43.9573	16.1217	7.55238	37.2247	134.863	12.0807	3656.01
7	0.00440471	4.12287e-23	0.00185767	0.00242071	6.02444e-46	4.97858e-05	0.437254	0.355349	0.335568	0.71514	308.635	269.666	2817.22	43.9927	16.257	7.61189	37.3066	136.276	12.2301	3659.2
7.05	0.00423729	2.85304e-23	0.00177607	0.00231876	2.86363e-46	4.63843e-05	0.434678	0.352733	0.332961	0.71343	308.686	269.717	2818.39	44.0269	16.3917	7.67106	37.3862	137.683	12.3795	3662.33
7.1	0.00407623	1.97431e-23	0.00169806	0.00222111	1.36118e-46	4.32151e-05	0.432118	0.350135	0.330374	0.711723	308.736	269.765	2819.51	44.06	16.5258	7.72989	37.4637	139.085	12.5289	3665.4
7.15	0.0039213	1.36623e-23	0.00162348	0.00212757	6.47016e-47	4.02625e-05	0.429572	0.347557	0.327807	0.710021	308.784	269.812	2820.58	44.092	16.6593	7.78836	37.539	140.481	12.6784	3668.42
7.2	0.00377225	9.45439e-24	0.00155217	0.00203797	3.07549e-47	3.75116e-05	0.427041	0.344998	0.32526	0.708322	308.831	269.857	2821.62	44.123	16.7921	7.84649	37.6123	141.871	12.8278	3671.38
7.25	0.00362887	6.54247e-24	0.00148399	0.00195214	1.46189e-47	3.49487e-05	0.424525	0.342458	0.322733	0.706628	308.875	269.901	2822.62	44.1529	16.9243	7.90427	37.6835	143.255	12.9772	3674.29
7.3	0.00349094	4.52742e-24	0.00141881	0.00186993	6.94886e-48	3.25609e-05	0.422024	0.339936	0.320226	0.704938	308.918	269.943	2823.58	44.1818	17.0559	7.9617	37.7528	144.633	13.1266	3677.15
7.35	0.00335825	3.13299e-24	0.00135649	0.00179118	3.30303e-48	3.03362e-05	0.419538	0.337433	0.317738	0.703252	308.959	269.983	2824.5	44.2098	17.1869	8.01878	37.8201	146.005	13.276	3679.96
7.4	0.00323061	2.16804e-24	0.00129691	0.00171575	1.57005e-48	2.82635e-05	0.417066	0.334949	0.31527	0.701569	308.999	270.022	2825.39	44.2368	17.3172	8.07552	37.8855	147.37	13.4253	3682.72
7.45	0.00310781	1.50029e-24	0.00123994	0.00164349	7.46297e-49	2.63324e-05	0.414609	0.332482	0.31282	0.699891	309.037	270.059	2826.25	44.263	17.4469	8.1319	37.9491	148.729	13.5746	3685.44
7.5	0.00298969	1.03821e-24	0.00118548	0.00157428	3.54741e-49	2.45333e-05	0.412166	0.330034	0.31039	0.698217	309.073	270.094	2827.07	44.2882	17.576	8.18794	38.0109	150.082	13.7238	3688.11
7.55	0.00287605	7.18445e-25	0.00113341	0.00150798	1.68621e-49	2.28571e-05	0.409738	0.327604	0.307978	0.696547	309.108	270.129	2827.86	44.3126	17.7044	8.24363	38.071	151.428	13.873	3690.73
7.6	0.00276673	4.97167e-25	0.00108363	0.00144447	8.01512e-50	2.12954e-05	0.407324	0.325192	0.305586	0.694881	309.142	270.162	2828.63	44.3362	17.8322	8.29897	38.1293	152.767	14.0221	3693.32
7.65	0.00266157	3.44041e-25	0.00103603	0.00138364	3.80986e-50	1.98404e-05	0.404924	0.322798	0.303211	0.693219	309.175	270.194	2829.36	44.3591	17.9594	8.35397	38.186	154.1	14.1711	3695.86
7.7	0.00256041	2.38078e-25	0.000990525	0.00132537	1.81096e-50	1.84849e-05	0.402539	0.320421	0.300856	0.691561	309.206	270.225	2830.07	44.3811	18.086	8.40862	38.2411	155.427	14.32	3698.36
7.75	0.00246309	1.64751e-25	0.000947018	0.00126955	8.60812e-51	1.72219e-05	0.400167	0.318061	0.298518	0.689907	309.236	270.254	2830.75	44.4024	18.2119	8.46292	38.2946	156.746	14.4688	3700.82
7.8	0.00236947	1.14008e-25	0.000905421	0.00121609	4.09173e-51	1.60453e-05	0.39781	0.31572	0.296199	0.688256	309.265	270.282	2831.4	44.423	18.3372	8.51688	38.3466	158.059	14.6175	3703.25
7.85	0.00227941	7.88942e-26	0.000865652	0.00116487	1.94494e-51	1.4949e-05	0.395466	0.313395	0.293898	0.68661	309.293	270.31	2832.03	44.4429	18.4618	8.5705	38.3971	159.365	14.7661	3705.63
7.9	0.00219277	5.45951e-26	0.000827629	0.00111581	9.24499e-52	1.39276e-05	0.393136	0.311087	0.291615	0.684968	309.32	270.336	2832.63	44.4621	18.5859	8.62377	38.4461	160.664	14.9146	3707.99
7.95	0.00210942	3.778e-26	0.000791277	0.00106882	4.39446e-52	1.2976e-05	0.39082	0.308797	0.289349	0.683329	309.346	270.361	2833.22	44.4807	18.7093	8.6767	38.4938	161.957	15.063	3710.3
8	0.00202924	2.61439e-26	0.000756521	0.00102381	2.08884e-52	1.20895e-05	0.388518	0.306523	0.287101	0.681695	309.371	270.385	2833.78	44.4986	18.832	8.72928	38.54	163.242	15.2112	3712.58
8.05	0.00195211	1.80917e-26	0.000723292	0.000980694	9.92898e-53	1.12635e-05	0.386229	0.304266	0.28487	0.680064	309.395	270.409	2834.31	44.516	18.9541	8.78153	38.5849	164.52	15.3593	3714.83
8.1	0.00187791	1.25195e-26	0.000691523	0.000939393	4.71959e-53	1.04939e-05	0.383953	0.302026	0.282657	0.678437	309.418	270.431	2834.83	44.5327	19.0756	8.83343	38.6285	165.792	15.5073	3717.05
8.15	0.00180654	8.66356e-27	0.000661149	0.000899832	2.24338e-53	9.77691e-06	0.381691	0.299802	0.280461	0.676815	309.44	270.453	2835.33	44.5489	19.1965	8.885	38.6708	167.056	15.6551	3719.24
8.2	0.00173787	5.99522e-27	0.000632109	0.000861936	1.06636e-53	9.10892e-06	0.379442	0.297594	0.278282	0.675196	309.461	270.474	2835.81	44.5646	19.3168	8.93623	38.7119	168.313	15.8027	3721.39
8.25	0.00167182	4.14871e-27	0.000604344	0.000825637	5.06876e-54	8.48656e-06	0.377207	0.295403	0.27612	0.673581	309.482	270.494	2836.27	44.5797	19.4364	8.98712	38.7518	169.563	15.9502	3723.52
8.3	0.00160827	2.87093e-27	0.000577799	0.000790866	2.40936e-54	7.90673e-06	0.374985	0.293228	0.273975	0.67197	309.501	270.513	2836.72	44.5943	19.5554	9.03768	38.7905	170.806	16.0975	3725.62
8.35	0.00154714	1.98669e-27	0.00055242	0.00075756	1.14525e-54	7.36651e-06	0.372775	0.291069	0.271846	0.670362	309.52	270.531	2837.15	44.6084	19.6737	9.0879	38.828	172.042	16.2447	3727.68
8.4	0.00148834	1.3748e-27	0.000528156	0.000725656	5.44378e-55	6.86321e-06	0.370579	0.288926	0.269734	0.668759	309.539	270.549	2837.56	44.622	19.7915	9.13778	38.8645	173.271	16.3917	3729.72
8.45	0.00143177	9.51366e-28	0.000504958	0.000695096	2.58762e-55	6.39429e-06	0.368396	0.286798	0.267639	0.667159	309.556	270.566	2837.95	44.6351	19.9086	9.18734	38.8999	174.492	16.5385	3731.74
8.5	0.00137734	6.58349e-28	0.000482778	0.000665822	1.22998e-55	5.9574e-06	0.366226	0.284687	0.265559	0.665563	309.573	270.583	2838.34	44.6478	20.0251	9.23656	38.9342	175.707	16.6851	3733.73
8.55	0.00132499	4.5558e-28	0.000461573	0.000637782	5.84654e-56	5.55037e-06	0.364068	0.28259	0.263496	0.663971	309.589	270.599	2838.7	44.6601	20.1409	9.28546	38.9675	176.914	16.8315	3735.69
8.6	0.00127463	3.15263e-28	0.000441299	0.000610923	2.77906e-56	5.17115e-06	0.361923	0.28051	0.261449	0.662383	309.605	270.614	2839.05	44.672	20.2562	9.33402	38.9998	178.114	16.9777	3737.63
8.65	0.00122618	2.18163e-28	0.000421915	0.000585194	1.32098e-56	4.81784e-06	0.359791	0.278444	0.259418	0.660799	309.62	270.629	2839.39	44.6834	20.3708	9.38226	39.0312	179.307	17.1238	3739.54
8.7	0.00117958	1.5097e-28	0.000403383	0.000560549	6.27909e-57	4.48867e-06	0.357671	0.276394	0.257402	0.659218	309.634	270.643	2839.72	44.6945	20.4848	9.43018	39.0616	180.492	17.2696	3741.43
8.75	0.00113474	1.04472e-28	0.000385665	0.000536943	2.98467e-57	4.18198e-06	0.355564	0.274359	0.255403	0.657641	309.648	270.656	2840.03	44.7051	20.5982	9.47777	39.0911	181.67	17.4153	3743.3
8.8	0.00109161	7.22949e-29	0.000368726	0.00051433	1.41872e-57	3.89625e-06	0.353469	0.272339	0.253418	0.656068	309.662	270.669	2840.34	44.7154	20.711	9.52503	39.1197	182.841	17.5607	3745.14
8.85	0.00105012	5.00283e-29	0.00035253	0.000492669	6.74365e-58	3.63005e-06	0.351387	0.270333	0.251449	0.654499	309.674	270.682	2840.63	44.7254	20.8232	9.57198	39.1474	184.005	17.7059	3746.96
8.9	0.0010102	3.46198e-29	0.000337046	0.000471921	3.20549e-58	3.38203e-06	0.349317	0.268343	0.249496	0.652933	309.687	270.694	2840.91	44.735	20.9348	9.6186	39.1744	185.162	17.8509	3748.76
8.95	0.000971807	2.3957e-29	0.000322241	0.000452047	1.52368e-58	3.15096e-06	0.347259	0.266367	0.247558	0.651371	309.699	270.706	2841.18	44.7443	21.0457	9.66491	39.2005	186.311	17.9956	3750.54
9	0.000934869	1.65784e-29	0.000308087	0.000433009	7.24258e-59	2.93567e-06	0.345213	0.264406	0.245634	0.649813	309.71	270.717	2841.44	44.7533	21.1561	9.71089	39.2258	187.453	18.1402	3752.3
9.05	0.000899336	1.14723e-29	0.000294555	0.000414774	3.44265e-59	2.7351e-06	0.343179	0.262459	0.243726	0.648259	309.721	270.728	2841.68	44.7619	21.2658	9.75657	39.2503	188.588	18.2845	3754.04
9.1	0.000865152	7.93888e-30	0.000281617	0.000397306	1.63641e-59	2.54822e-06	0.341157	0.260526	0.241832	0.646708	309.732	270.738	2841.92	44.7703	21.375	9.80193	39.2741	189.716	18.4286	3755.76
9.15	0.000832269	5.49373e-30	0.000269248	0.000380574	7.77842e-60	2.37412e-06	0.339147	0.258608	0.239953	0.645162	309.742	270.748	2842.15	44.7783	21.4835	9.84697	39.2972	190.836	18.5725	3757.46
9.2	0.000800635	3.80169e-30	0.000257421	0.000364546	3.69735e-60	2.21191e-06	0.337149	0.256704	0.238089	0.643618	309.752	270.758	2842.38	44.7861	21.5915	9.89171	39.3196	191.949	18.7161	3759.14
9.25	0.000770203	2.63078e-30	0.000246114	0.000349194	1.75748e-60	2.06079e-06	0.335163	0.254814	0.236239	0.642079	309.761	270.767	2842.59	44.7936	21.6988	9.93613	39.3413	193.055	18.8595	3760.8
9.3	0.000740928	1.82051e-30	0.000235304	0.000334488	8.35391e-61	1.91998e-06	0.333188	0.252938	0.234404	0.640543	309.77	270.776	2842.8	44.8009	21.8056	9.98025	39.3623	194.154	19.0026	3762.45
9.35	0.000712766	1.2598e-30	0.000224969	0.000320401	3.9709e-61	1.7888e-06	0.331225	0.251075	0.232583	0.639011	309.779	270.784	2842.99	44.8079	21.9117	10.0241	39.3826	195.246	19.1455	3764.07
9.4	0.000685674	8.71787e-31	0.000215087	0.000306908	1.88751e-61	1.66659e-06	0.329274	0.249226	0.230776	0.637482	309.787	270.792	2843.18	44.8147	22.0173	10.0676	39.4024	196.33	19.2882	3765.68
9.45	0.000659612	6.0328e-31	0.00020564	0.000293983	8.97197e-62	1.55272e-06	0.327334	0.247391	0.228983	0.635958	309.796	270.8	2843.37	44.8212	22.1223	10.1108	39.4215	197.408	19.4306	3767.28
9.5	0.000634541	4.17472e-31	0.000196608	0.000281602	4.26469e-62	1.44663e-06	0.325406	0.24557	0.227204	0.634436	309.803	270.808	2843.54	44.8275	22.2267	10.1537	39.4401	198.478	19.5727	3768.85
9.55	0.000610422	2.88892e-31	0.000187972	0.000269743	2.02715e-62	1.34779e-06	0.323489	0.243762	0.225439	0.632919	309.811	270.815	2843.71	44.8336	22.3305	10.1963	39.4581	199.541	19.7147	3770.41
9.6	0.00058722	1.99915e-31	0.000179715	0.000258383	9.63576e-63	1.25571e-06	0.321583	0.241967	0.223687	0.631405	309.818	270.822	2843.87	44.8395	22.4338	10.2386	39.4755	200.597	19.8563	3771.95
9.65	0.0005649	1.38342e-31	0.000171822	0.000247501	4.58021e-63	1.16991e-06	0.319688	0.240185	0.22195	0.629895	309.825	270.829	2844.03	44.8451	22.5364	10.2806	39.4924	201.646	19.9977	3773.48
9.7	0.000543429	9.5733e-32	0.000164275	0.000237078	2.17713e-63	1.08998e-06	0.317805	0.238417	0.220225	0.628388	309.832	270.835	2844.18	44.8506	22.6385	10.3223	39.5087	202.688	20.1388	3775
9.75	0.000522773	6.62476e-32	0.000157059	0.000227094	1.03487e-63	1.01551e-06	0.315932	0.236661	0.218514	0.626885	309.838	270.842	2844.33	44.8559	22.74	10.3637	39.5246	203.723	20.2797	3776.49
9.8	0.000502903	4.58436e-32	0.000150161	0.00021753	4.91908e-64	9.46124e-07	0.314071	0.234919	0.216817	0.625385	309.844	270.848	2844.47	44.861	22.841	10.4049	39.5399	204.751	20.4203	3777.98
9.85	0.000483788	3.1724e-32	0.000143565	0.000208369	2.33821e-64	8.81482e-07	0.312221	0.233189	0.215132	0.623889	309.85	270.853	2844.6	44.8659	22.9414	10.4457	39.5548	205.772	20.5607	3779.44
9.9	0.0004654	2.19531e-32	0.000137259	0.000199594	1.11143e-64	8.21256e-07	0.310381	0.231472	0.213461	0.622397	309.856	270.859	2844.73	44.8707	23.0412	10.4863	39.5692	206.785	20.7007	3780.9
9.95	0.00044771	1.51916e-32	0.00013123	0.000191188	5.28302e-65	7.65144e-07	0.308553	0.229767	0.211802	0.620908	309.861	270.864	2844.85	44.8752	23.1404	10.5265	39.5832	207.792	20.8406	3782.34
10	0.000430693	1.05127e-32	0.000125466	0.000183136	2.5112e-65	7.12867e-07	0.306735	0.228076	0.210157	0.619423	309.866	270.87	2844.97	44.8797	23.2391	10.5665	39.5967	208.792	20.9801	3783.76
10.05	0.000414323	7.27481e-33	0.000119955	0.000175424	1.19366e-65	6.64161e-07	0.304928	0.226396	0.208524	0.617941	309.872	270.875	2845.09	44.8839	23.3372	10.6062	39.6098	209.786	21.1194	3785.18
10.1	0.000398574	5.0342e-33	0.000114686	0.000168036	5.67388e-66	6.18783e-07	0.303131	0.224729	0.206904	0.616463	309.876	270.879	2845.2	44.888	23.4348	10.6456	39.6225	210.772	21.2584	3786.58
10.15	0.000383425	3.48369e-33	0.000109649	0.000160959	2.69699e-66	5.76506e-07	0.301345	0.223075	0.205296	0.614989	309.881	270.884	2845.3	44.892	23.5318	10.6848	39.6348	211.751	21.3971	3787.96
10.2	0.000368851	2.41072e-33	0.000104833	0.000154181	1.28197e-66	5.37117e-07	0.29957	0.221432	0.203701	0.613518	309.886	270.888	2845.41	44.8959	23.6283	10.7236	39.6467	212.724	21.5356	3789.34
10.25	0.000354831	1.66823e-33	0.000100228	0.000147688	6.09366e-67	5.00419e-07	0.297805	0.219802	0.202119	0.61205	309.89	270.893	2845.51	44.8996	23.7242	10.7622	39.6582	213.69	21.6738	3790.7
10.3	0.000341344	1.15442e-33	9.58258e-05	0.000141468	2.89653e-67	4.66228e-07	0.296051	0.218183	0.200549	0.610586	309.894	270.897	2845.6	44.9031	23.8196	10.8005	39.6694	214.649	21.8117	3792.04
10.35	0.00032837	7.98865e-34	9.16168e-05	0.00013551	1.37682e-67	4.34374e-07	0.294307	0.216577	0.19899	0.609126	309.898	270.901	2845.69	44.9066	23.9144	10.8385	39.6802	215.602	21.9493	3793.38
10.4	0.000315889	5.52817e-34	8.75926e-05	0.000129803	6.5445e-68	4.04696e-07	0.292573	0.214982	0.197444	0.607669	309.902	270.904	2845.78	44.9099	24.0087	10.8763	39.6907	216.547	22.0866	3794.71
10.45	0.000303882	3.82552e-34	8.37453e-05	0.000124337	3.11083e-68	3.77045e-07	0.290849	0.213399	0.19591	0.606215	309.906	270.908	2845.86	44.9131	24.1024	10.9138	39.7008	217.486	22.2237	3796.02
10.5	0.000292332	2.64727e-34	8.00669e-05	0.0001191	1.47868e-68	3.51284e-07	0.289135	0.211828	0.194388	0.604765	309.909	270.911	2845.94	44.9162	24.1956	10.951	39.7106	218.419	22.3605	3797.32
10.55	0.00028122	1.83192e-34	7.655e-05	0.000114085	7.0287e-69	3.27283e-07	0.287432	0.210268	0.192878	0.603319	309.913	270.915	2846.02	44.9192	24.2883	10.988	39.7201	219.344	22.497	3798.61
10.6	0.000270531	1.2677e-34	7.31877e-05	0.00010928	3.34098e-69	3.04922e-07	0.285739	0.20872	0.19138	0.601876	309.916	270.918	2846.1	44.9221	24.3805	11.0247	39.7293	220.264	22.6332	3799.89
10.65	0.000260249	8.77252e-35	6.9973e-05	0.000104678	1.58808e-69	2.84089e-07	0.284055	0.207183	0.189893	0.600436	309.919	270.921	2846.17	44.9248	24.4721	11.0611	39.7382	221.176	22.7692	3801.15
10.7	0.000250357	6.07062e-35	6.68996e-05	0.000100269	7.54872e-70	2.64679e-07	0.282382	0.205657	0.188417	0.599	309.922	270.924	2846.24	44.9275	24.5632	11.0973	39.7468	222.082	22.9049	3802.41
10.75	0.000240841	4.20089e-35	6.39611e-05	9.60468e-05	3.58817e-70	2.46595e-07	0.280718	0.204143	0.186954	0.597567	309.925	270.927	2846.31	44.9301	24.6538	11.1332	39.7552	222.982	23.0402	3803.65
10.8	0.000231687	2.90703e-35	6.11517e-05	9.20019e-05	1.70558e-70	2.29747e-07	0.279064	0.20264	0.185501	0.596137	309.928	270.93	2846.37	44.9326	24.7438	11.1689	39.7632	223.875	23.1753	3804.89
10.85	0.00022288	2.01168e-35	5.84657e-05	8.81273e-05	8.10721e-71	2.14049e-07	0.27742	0.201148	0.18406	0.594712	309.931	270.932	2846.43	44.935	24.8333	11.2043	39.771	224.762	23.3101	3806.11
10.9	0.000214409	1.39209e-35	5.58977e-05	8.44159e-05	3.85364e-71	1.99425e-07	0.275786	0.199667	0.18263	0.593289	309.934	270.935	2846.49	44.9373	24.9224	11.2394	39.7786	225.643	23.4447	3807.33
10.95	0.000206259	9.63332e-36	5.34425e-05	8.08608e-05	1.83177e-71	1.85799e-07	0.274161	0.198197	0.181211	0.59187	309.936	270.938	2846.55	44.9396	25.0109	11.2743	39.7859	226.517	23.5789	3808.53
11	0.00019842	6.66629e-36	5.10951e-05	7.74555e-05	8.70702e-72	1.73105e-07	0.272546	0.196737	0.179803	0.590454	309.938	270.94	2846.6	44.9417	25.0989	11.3089	39.793	227.385	23.7128	3809.72
11.05	0.000190878	4.6131e-36	4.88508e-05	7.41935e-05	4.13875e-72	1.61278e-07	0.27094	0.195289	0.178406	0.589042	309.941	270.942	2846.66	44.9438	25.1864	11.3433	39.7999	228.246	23.8465	3810.91
11.1	0.000183623	3.19228e-36	4.67051e-05	7.10689e-05	1.96729e-72	1.50259e-07	0.269344	0.193851	0.17702	0.587633	309.943	270.944	2846.71	44.9458	25.2733	11.3775	39.8065	229.101	23.9799	3812.08
11.15	0.000176643	2.20907e-36	4.46537e-05	6.80759e-05	9.35121e-73	1.39992e-07	0.267757	0.192423	0.175645	0.586227	309.945	270.946	2846.76	44.9478	25.3598	11.4114	39.8129	229.95	24.113	3813.24
11.2	0.000169929	1.52869e-36	4.26923e-05	6.5209e-05	4.44495e-73	1.30428e-07	0.26618	0.191007	0.17428	0.584825	309.947	270.949	2846.81	44.9496	25.4458	11.445	39.8192	230.793	24.2458	3814.4
11.25	0.00016347	1.05786e-36	4.08171e-05	6.24628e-05	2.11284e-73	1.21516e-07	0.264611	0.1896	0.172926	0.583426	309.949	270.95	2846.85	44.9515	25.5313	11.4784	39.8252	231.63	24.3783	3815.54
11.3	0.000157257	7.32042e-37	3.90243e-05	5.98322e-05	1.00431e-73	1.13214e-07	0.263053	0.188204	0.171583	0.582031	309.951	270.952	2846.89	44.9532	25.6163	11.5116	39.831	232.46	24.5105	3816.68
11.35	0.00015128	5.06576e-37	3.73102e-05	5.73125e-05	4.77381e-74	1.05479e-07	0.261503	0.186818	0.17025	0.580638	309.953	270.954	2846.94	44.9549	25.7008	11.5445	39.8366	233.285	24.6424	3817.81
11.4	0.00014553	3.50552e-37	3.56714e-05	5.48988e-05	2.26916e-74	9.82719e-08	0.259962	0.185443	0.168927	0.579249	309.955	270.956	2846.98	44.9565	25.7848	11.5772	39.8421	234.103	24.7741	3818.93
11.45	0.000139998	2.42584e-37	3.41046e-05	5.25868e-05	1.07861e-74	9.15576e-08	0.258431	0.184077	0.167615	0.577864	309.957	270.958	2847.02	44.9581	25.8683	11.6097	39.8473	234.916	24.9054	3820.03
11.5	0.000134677	1.67869e-37	3.26066e-05	5.03722e-05	5.127e-75	8.53021e-08	0.256908	0.182722	0.166312	0.576482	309.958	270.959	2847.05	44.9596	25.9514	11.6419	39.8524	235.722	25.0365	3821.13
11.55	0.000129558	1.16166e-37	3.11744e-05	4.82508e-05	2.43704e-75	7.94739e-08	0.255394	0.181377	0.16502	0.575103	309.96	270.961	2847.09	44.961	26.0339	11.6739	39.8574	236.523	25.1673	3822.23
11.6	0.000124633	8.03873e-38	2.98051e-05	4.62188e-05	1.15841e-75	7.4044e-08	0.25389	0.180041	0.163738	0.573727	309.961	270.962	2847.12	44.9624	26.116	11.7056	39.8621	237.318	25.2978	3823.31
11.65	0.000119896	5.56283e-38	2.8496e-05	4.42723e-05	5.50632e-76	6.8985e-08	0.252394	0.178715	0.162466	0.572355	309.963	270.964	2847.16	44.9638	26.1976	11.7372	39.8667	238.106	25.428	3824.38
11.7	0.000115339	3.8495e-38	2.72443e-05	4.24079e-05	2.61735e-76	6.42717e-08	0.250907	0.177399	0.161204	0.570986	309.964	270.965	2847.19	44.9651	26.2787	11.7684	39.8712	238.889	25.5579	3825.45
11.75	0.000110955	2.66387e-38	2.60477e-05	4.06219e-05	1.24412e-76	5.98804e-08	0.249429	0.176093	0.159951	0.56962	309.966	270.966	2847.22	44.9663	26.3594	11.7995	39.8755	239.667	25.6875	3826.51
11.8	0.000106738	1.84341e-38	2.49036e-05	3.89111e-05	5.91371e-77	5.57892e-08	0.247959	0.174797	0.158709	0.568257	309.967	270.968	2847.25	44.9675	26.4396	11.8304	39.8797	240.438	25.8168	3827.56
11.85	0.000102681	1.27565e-38	2.38097e-05	3.72724e-05	2.81099e-77	5.19774e-08	0.246499	0.17351	0.157476	0.566898	309.968	270.969	2847.28	44.9687	26.5193	11.861	39.8837	241.204	25.9459	3828.6
11.9	9.87779e-05	8.82752e-39	2.27639e-05	3.57028e-05	1.33616e-77	4.84262e-08	0.245046	0.172232	0.156252	0.565542	309.969	270.97	2847.31	44.9698	26.5986	11.8914	39.8876	241.964	26.0746	3829.63
11.95	9.50234e-05	6.10868e-39	2.1764e-05	3.41992e-05	6.35124e-78	4.51175e-08	0.243603	0.170964	0.155038	0.564189	309.971	270.971	2847.33	44.9709	26.6774	11.9215	39.8914	242.718	26.2031	3830.66
12	9.14116e-05	4.22723e-39	2.08081e-05	3.27589e-05	3.01896e-78	4.20349e-08	0.242168	0.169705	0.153834	0.56284	309.972	270.972	2847.36	44.972	26.7557	11.9515	39.8951	243.467	26.3312	3831.67
12.05	8.79371e-05	2.92526e-39	1.98941e-05	3.13793e-05	1.43502e-78	3.91629e-08	0.240741	0.168455	0.152639	0.561494	309.973	270.973	2847.38	44.973	26.8336	11.9812	39.8986	244.21	26.4591	3832.68
12.1	8.45947e-05	2.02429e-39	1.90203e-05	3.00578e-05	6.82113e-79	3.64872e-08	0.239322	0.167215	0.151453	0.560151	309.974	270.974	2847.41	44.974	26.911	12.0108	39.902	244.948	26.5867	3833.69
12.15	8.13793e-05	1.40082e-39	1.81848e-05	2.8792e-05	3.24232e-79	3.39942e-08	0.237913	0.165984	0.150276	0.558811	309.975	270.975	2847.43	44.9749	26.988	12.0401	39.9053	245.68	26.714	3834.68
12.2	7.82861e-05	9.69371e-40	1.73861e-05	2.75794e-05	1.54119e-79	3.16716e-08	0.236511	0.164762	0.149109	0.557474	309.976	270.976	2847.45	44.9758	27.0645	12.0692	39.9085	246.406	26.841	3835.67
12.25	7.53105e-05	6.70809e-40	1.66224e-05	2.64179e-05	7.32579e-80	2.95077e-08	0.235118	0.163548	0.14795	0.556141	309.977	270.977	2847.47	44.9767	27.1406	12.098	39.9116	247.128	26.9678	3836.65
12.3	7.2448e-05	4.64202e-40	1.58923e-05	2.53054e-05	3.4822e-80	2.74916e-08	0.233732	0.162344	0.146801	0.55481	309.978	270.978	2847.49	44.9775	27.2163	12.1267	39.9146	247.843	27.0942	3837.62
12.35	6.96943e-05	3.2123e-40	1.51943e-05	2.42397e-05	1.65521e-80	2.56133e-08	0.232355	0.161149	0.14566	0.553483	309.978	270.979	2847.51	44.9783	27.2915	12.1552	39.9175	248.554	27.2203	3838.58
12.4	6.70452e-05	2.22292e-40	1.45269e-05	2.32188e-05	7.86779e-81	2.38633e-08	0.230986	0.159962	0.144529	0.552159	309.979	270.98	2847.53	44.9791	27.3662	12.1834	39.9203	249.259	27.3462	3839.54
12.45	6.44969e-05	1.53827e-40	1.38888e-05	2.2241e-05	3.73983e-81	2.22329e-08	0.229626	0.158785	0.143406	0.550839	309.98	270.98	2847.55	44.9799	27.4405	12.2115	39.923	249.959	27.4718	3840.49
12.5	6.20454e-05	1.06449e-40	1.32788e-05	2.13043e-05	1.77767e-81	2.07138e-08	0.228273	0.157615	0.142292	0.549521	309.981	270.981	2847.56	44.9806	27.5144	12.2393	39.9256	250.653	27.5971	3841.44
12.55	5.96871e-05	7.36631e-41	1.26955e-05	2.04071e-05	8.44989e-82	1.92986e-08	0.226928	0.156455	0.141186	0.548207	309.981	270.982	2847.58	44.9813	27.5879	12.267	39.9281	251.343	27.722	3842.37
12.6	5.74184e-05	5.09752e-41	1.21379e-05	1.95477e-05	4.01653e-82	1.798e-08	0.225591	0.155303	0.140089	0.546895	309.982	270.983	2847.6	44.982	27.6609	12.2944	39.9306	252.027	27.8468	3843.3
12.65	5.5236e-05	3.5275e-41	1.16048e-05	1.87245e-05	1.90919e-82	1.67516e-08	0.224262	0.154159	0.139001	0.545587	309.983	270.983	2847.61	44.9826	27.7335	12.3216	39.9329	252.706	27.9712	3844.23
12.7	5.31365e-05	2.44104e-41	1.1095e-05	1.79359e-05	9.07506e-83	1.5607e-08	0.222941	0.153024	0.137921	0.544282	309.984	270.984	2847.63	44.9833	27.8057	12.3487	39.9352	253.38	28.0953	3845.14
12.75	5.11168e-05	1.68921e-41	1.06077e-05	1.71806e-05	4.31369e-83	1.45407e-08	0.221627	0.151897	0.136849	0.54298	309.984	270.985	2847.64	44.9839	27.8774	12.3755	39.9374	254.048	28.2192	3846.05
12.8	4.91739e-05	1.16894e-41	1.01418e-05	1.6457e-05	2.05045e-83	1.35472e-08	0.220322	0.150779	0.135786	0.541681	309.985	270.985	2847.65	44.9844	27.9488	12.4022	39.9395	254.712	28.3427	3846.95
12.85	4.73048e-05	8.08912e-42	9.69631e-06	1.5764e-05	9.74647e-84	1.26216e-08	0.219024	0.149669	0.134731	0.540386	309.985	270.986	2847.67	44.985	28.0197	12.4286	39.9416	255.371	28.466	3847.85
12.9	4.55068e-05	5.59771e-42	9.27042e-06	1.51001e-05	4.63284e-84	1.17593e-08	0.217733	0.148567	0.133684	0.539093	309.986	270.986	2847.68	44.9856	28.0902	12.4549	39.9436	256.024	28.589	3848.74
12.95	4.37771e-05	3.87363e-42	8.86323e-06	1.44642e-05	2.20215e-84	1.09558e-08	0.21645	0.147473	0.132646	0.537804	309.986	270.987	2847.69	44.9861	28.1603	12.4809	39.9455	256.673	28.7117	3849.62
13	4.21132e-05	2.68057e-42	8.47392e-06	1.3855e-05	1.04676e-84	1.02073e-08	0.215175	0.146387	0.131615	0.536517	309.987	270.987	2847.7	44.9866	28.23	12.5068	39.9474	257.317	28.8341	3850.5
13.05	4.05125e-05	1.85496e-42	8.10172e-06	1.32715e-05	4.9756e-85	9.5099e-09	0.213908	0.145309	0.130593	0.535234	309.987	270.988	2847.72	44.9871	28.2993	12.5325	39.9492	257.956	28.9563	3851.37
13.1	3.89726e-05	1.28364e-42	7.74586e-06	1.27126e-05	2.36507e-85	8.86015e-09	0.212647	0.144239	0.129578	0.533954	309.988	270.988	2847.73	44.9875	28.3681	12.558	39.9509	258.59	29.0781	3852.23
13.15	3.74913e-05	8.88286e-43	7.40564e-06	1.21772e-05	1.1242e-85	8.25479e-09	0.211394	0.143177	0.128571	0.532676	309.988	270.989	2847.74	44.988	28.4366	12.5833	39.9526	259.219	29.1997	3853.09
13.2	3.60663e-05	6.14697e-43	7.08035e-06	1.16644e-05	5.34372e-86	7.69079e-09	0.210149	0.142123	0.127572	0.531402	309.989	270.989	2847.75	44.9884	28.5046	12.6084	39.9542	259.844	29.321	3853.94
13.25	3.46954e-05	4.25373e-43	6.76936e-06	1.11732e-05	2.54005e-86	7.16533e-09	0.208911	0.141076	0.126581	0.530131	309.989	270.989	2847.76	44.9888	28.5723	12.6334	39.9558	260.464	29.442	3854.79
13.3	3.33767e-05	2.9436e-43	6.47203e-06	1.07026e-05	1.20738e-86	6.67577e-09	0.20768	0.140038	0.125598	0.528863	309.99	270.99	2847.77	44.9893	28.6396	12.6581	39.9573	261.079	29.5627	3855.63
13.35	3.21081e-05	2.03698e-43	6.18775e-06	1.02519e-05	5.73907e-87	6.21965e-09	0.206457	0.139007	0.124622	0.527598	309.99	270.99	2847.77	44.9896	28.7065	12.6827	39.9588	261.689	29.6832	3856.46
13.4	3.08876e-05	1.4096e-43	5.91596e-06	9.82015e-06	2.72798e-87	5.7947e-09	0.20524	0.137983	0.123654	0.526336	309.99	270.991	2847.78	44.99	28.7729	12.7071	39.9602	262.295	29.8033	3857.29
13.45	2.97136e-05	9.75448e-44	5.65611e-06	9.40658e-06	1.2967e-87	5.39879e-09	0.204031	0.136967	0.122693	0.525077	309.991	270.991	2847.79	44.9904	28.839	12.7313	39.9615	262.896	29.9232	3858.11
13.5	2.85842e-05	6.75014e-44	5.40768e-06	9.01043e-06	6.16368e-88	5.02992e-09	0.202829	0.135959	0.12174	0.523821	309.991	270.991	2847.8	44.9907	28.9047	12.7554	39.9629	263.493	30.0428	3858.93
13.55	2.74978e-05	4.67112e-44	5.17015e-06	8.63097e-06	2.92981e-88	4.68626e-09	0.201634	0.134957	0.120794	0.522568	309.991	270.992	2847.81	44.9911	28.9701	12.7793	39.9641	264.085	30.1621	3859.74
13.6	2.64526e-05	3.23244e-44	4.94306e-06	8.26749e-06	1.39264e-88	4.36608e-09	0.200446	0.133964	0.119856	0.521318	309.992	270.992	2847.81	44.9914	29.035	12.8029	39.9654	264.672	30.2812	3860.55
13.65	2.54471e-05	2.23686e-44	4.72595e-06	7.91931e-06	6.6197e-89	4.06777e-09	0.199265	0.132977	0.118925	0.520071	309.992	270.992	2847.82	44.9917	29.0995	12.8265	39.9666	265.255	30.3999	3861.34
13.7	2.44799e-05	1.54791e-44	4.51837e-06	7.5858e-06	3.14657e-89	3.78985e-09	0.198091	0.131998	0.118001	0.518827	309.992	270.993	2847.83	44.992	29.1637	12.8498	39.9677	265.834	30.5184	3862.14
13.75	2.35494e-05	1.07116e-44	4.3199e-06	7.26633e-06	1.49567e-89	3.53091e-09	0.196924	0.131026	0.117084	0.517586	309.993	270.993	2847.83	44.9923	29.2275	12.873	39.9688	266.408	30.6366	3862.93
13.8	2.26543e-05	7.41249e-45	4.13016e-06	6.96032e-06	7.10945e-90	3.28966e-09	0.195764	0.130062	0.116174	0.516348	309.993	270.993	2847.84	44.9926	29.2909	12.896	39.9699	266.977	30.7546	3863.71
13.85	2.17933e-05	5.12947e-45	3.94875e-06	6.66719e-06	3.37937e-90	3.0649e-09	0.194611	0.129104	0.115272	0.515113	309.993	270.993	2847.85	44.9929	29.354	12.9188	39.9709	267.543	30.8722	3864.48
13.9	2.09649e-05	3.54962e-45	3.7753e-06	6.38641e-06	1.60633e-90	2.8555e-09	0.193464	0.128153	0.114376	0.513881	309.994	270.994	2847.85	44.9931	29.4167	12.9415	39.9719	268.104	30.9896	3865.26
13.95	2.01681e-05	2.45635e-45	3.60948e-06	6.11745e-06	7.63545e-91	2.6604e-09	0.192325	0.12721	0.113487	0.512652	309.994	270.994	2847.86	44.9934	29.479	12.964	39.9729	268.661	31.1067	3866.02
14	1.94015e-05	1.6998e-45	3.45094e-06	5.85982e-06	3.62939e-91	2.47863e-09	0.191191	0.126273	0.112606	0.511426	309.994	270.994	2847.86	44.9936	29.5409	12.9863	39.9738	269.213	31.2235	3866.78
14.05	1.8664e-05	1.17627e-45	3.29936e-06	5.61304e-06	1.72518e-91	2.30928e-09	0.190065	0.125343	0.111731	0.510202	309.994	270.994	2847.87	44.9938	29.6025	13.0085	39.9747	269.761	31.3401	3867.54
14.1	1.79546e-05	8.13983e-46	3.15444e-06	5.37666e-06	8.20036e-92	2.1515e-09	0.188945	0.12442	0.110863	0.508982	309.994	270.995	2847.87	44.9941	29.6638	13.0305	39.9756	270.305	31.4563	3868.29
14.15	1.72722e-05	5.6328e-46	3.01589e-06	5.15022e-06	3.89791e-92	2.0045e-09	0.187832	0.123504	0.110002	0.507764	309.995	270.995	2847.88	44.9943	29.7246	13.0524	39.9765	270.845	31.5723	3869.03
14.2	1.66157e-05	3.89792e-46	2.88342e-06	4.93333e-06	1.85281e-92	1.86755e-09	0.186726	0.122595	0.109147	0.50655	309.995	270.995	2847.88	44.9945	29.7851	13.0741	39.9773	271.381	31.6881	3869.77
14.25	1.59841e-05	2.69737e-46	2.75677e-06	4.72557e-06	8.80706e-93	1.73995e-09	0.185625	0.121692	0.108299	0.505338	309.995	270.995	2847.89	44.9947	29.8453	13.0956	39.9781	271.913	31.8035	3870.51
14.3	1.53766e-05	1.86659e-46	2.63568e-06	4.52655e-06	4.1863e-93	1.62107e-09	0.184532	0.120796	0.107458	0.504129	309.995	270.995	2847.89	44.9949	29.9051	13.117	39.9788	272.44	31.9187	3871.24
14.35	1.47921e-05	1.29169e-46	2.51991e-06	4.33592e-06	1.98989e-93	1.51031e-09	0.183445	0.119907	0.106623	0.502924	309.995	270.996	2847.9	44.9951	29.9645	13.1382	39.9796	272.964	32.0336	3871.96
14.4	1.42299e-05	8.93855e-47	2.40923e-06	4.15332e-06	9.45865e-94	1.40712e-09	0.182364	0.119024	0.105794	0.501721	309.996	270.996	2847.9	44.9953	30.0236	13.1592	39.9803	273.483	32.1482	3872.68
14.45	1.3689e-05	6.18551e-47	2.30341e-06	3.97841e-06	4.49602e-94	1.31098e-09	0.18129	0.118147	0.104972	0.50052	309.996	270.996	2847.9	44.9954	30.0824	13.1801	39.981	273.999	32.2626	3873.4
14.5	1.31687e-05	4.2804e-47	2.20223e-06	3.81086e-06	2.13712e-94	1.22141e-09	0.180222	0.117277	0.104157	0.499323	309.996	270.996	2847.91	44.9956	30.1408	13.2009	39.9816	274.51	32.3767	3874.11
14.55	1.26682e-05	2.96205e-47	2.1055e-06	3.65037e-06	1.01584e-94	1.13796e-09	0.17916	0.116414	0.103348	0.498129	309.996	270.996	2847.91	44.9958	30.1988	13.2215	39.9823	275.018	32.4905	3874.81
14.6	1.21867e-05	2.04975e-47	2.01302e-06	3.49664e-06	4.82866e-95	1.06021e-09	0.178104	0.115557	0.102545	0.496937	309.996	270.996	2847.91	44.9959	30.2566	13.2419	39.9829	275.522	32.6041	3875.51
14.65	1.17235e-05	1.41844e-47	1.9246e-06	3.34938e-06	2.29523e-95	9.87773e-10	0.177055	0.114706	0.101748	0.495749	309.996	270.996	2847.92	44.9961	30.3139	13.2622	39.9835	276.021	32.7174	3876.2
14.7	1.12779e-05	9.81563e-48	1.84007e-06	3.20833e-06	1.091e-95	9.20285e-10	0.176012	0.113861	0.100957	0.494563	309.997	270.997	2847.92	44.9962	30.371	13.2824	39.984	276.517	32.8304	3876.9
14.75	1.08492e-05	6.79246e-48	1.75925e-06	3.07321e-06	5.18591e-96	8.57408e-10	0.174975	0.113023	0.100173	0.49338	309.997	270.997	2847.92	44.9963	30.4277	13.3024	39.9846	277.01	32.9432	3877.58
14.8	1.04368e-05	4.70041e-48	1.68197e-06	2.94379e-06	2.46504e-96	7.98826e-10	0.173944	0.112191	0.0993949	0.4922	309.997	270.997	2847.93	44.9965	30.4841	13.3222	39.9851	277.498	33.0556	3878.26
14.85	1.00401e-05	3.2527e-48	1.6081e-06	2.81981e-06	1.17172e-96	7.44248e-10	0.172919	0.111365	0.0986226	0.491022	309.997	270.997	2847.93	44.9966	30.5401	13.3419	39.9856	277.983	33.1679	3878.94
14.9	9.65851e-06	2.25088e-48	1.53746e-06	2.70106e-06	5.56959e-97	6.93398e-10	0.171901	0.110545	0.0978564	0.489848	309.997	270.997	2847.93	44.9967	30.5958	13.3615	39.9861	278.463	33.2798	3879.61
14.95	9.29139e-06	1.55762e-48	1.46993e-06	2.58731e-06	2.64742e-97	6.46022e-10	0.170888	0.109731	0.0970962	0.488676	309.997	270.997	2847.93	44.9968	30.6512	13.3809	39.9866	278.941	33.3915	3880.28
15	8.93823e-06	1.07788e-48	1.40537e-06	2.47835e-06	1.25841e-97	6.01884e-10	0.169881	0.108923	0.0963418	0.487507	309.997	270.997	2847.94	44.997	30.7063	13.4002	39.9871	279.414	33.5029	3880.94
15.05	8.5985e-06	7.45896e-49	1.34364e-06	2.37397e-06	5.98166e-98	5.60761e-10	0.16888	0.108121	0.0955933	0.486341	309.997	270.997	2847.94	44.9971	30.761	13.4193	39.9875	279.884	33.6141	3881.6
15.1	8.27167e-06	5.16163e-49	1.28462e-06	2.274e-06	2.84329e-98	5.22447e-10	0.167885	0.107325	0.0948506	0.485178	309.997	270.997	2847.94	44.9972	30.8154	13.4383	39.988	280.35	33.725	3882.25
15.15	7.95727e-06	3.57187e-49	1.2282e-06	2.17823e-06	1.35151e-98	4.86752e-10	0.166896	0.106534	0.0941137	0.484017	309.998	270.998	2847.94	44.9973	30.8695	13.4572	39.9884	280.813	33.8356	3882.9
15.2	7.65482e-06	2.47175e-49	1.17425e-06	2.0865e-06	6.42421e-99	4.53495e-10	0.165913	0.10575	0.0933825	0.48286	309.998	270.998	2847.95	44.9974	30.9233	13.4759	39.9888	281.272	33.946	3883.54
15.25	7.36387e-06	1.71046e-49	1.12267e-06	1.99862e-06	3.05365e-99	4.22511e-10	0.164935	0.104971	0.092657	0.481705	309.998	270.998	2847.95	44.9975	30.9768	13.4945	39.9892	281.728	34.0561	3884.19
15.3	7.08397e-06	1.18364e-49	1.07336e-06	1.91445e-06	1.4515e-99	3.93643e-10	0.163964	0.104198	0.0919372	0.480552	309.998	270.998	2847.95	44.9976	31.0299	13.5129	39.9896	282.18	34.1659	3884.82
15.35	6.81471e-06	8.19086e-50	1.02621e-06	1.83383e-06	6.8995e-100	3.66748e-10	0.162998	0.103431	0.0912229	0.479403	309.998	270.998	2847.95	44.9977	31.0828	13.5312	39.9899	282.628	34.2755	3885.45
15.4	6.55569e-06	5.66811e-50	9.8114e-07	1.7566e-06	3.27957e-100	3.4169e-10	0.162037	0.102669	0.0905142	0.478256	309.998	270.998	2847.95	44.9977	31.1353	13.5494	39.9903	283.073	34.3848	3886.08
15.45	6.30651e-06	3.92235e-50	9.38045e-07	1.68262e-06	1.55889e-100	3.18345e-10	0.161083	0.101914	0.0898109	0.477112	309.998	270.998	2847.96	44.9978	31.1875	13.5674	39.9906	283.515	34.4939	3886.7
15.5	6.0668e-06	2.71429e-50	8.96842e-07	1.61176e-06	7.40996e-101	2.96594e-10	0.160134	0.101163	0.0891132	0.475971	309.998	270.998	2847.96	44.9979	31.2394	13.5853	39.991	283.953	34.6027	3887.32
15.55	5.83621e-06	1.8783e-50	8.5745e-07	1.54388e-06	3.52221e-101	2.7633e-10	0.15919	0.100418	0.0884209	0.474833	309.998	270.998	2847.96	44.998	31.291	13.6031	39.9913	284.388	34.7113	3887.94
15.6	5.61438e-06	1.29979e-50	8.19788e-07	1.47886e-06	1.67423e-101	2.5745e-10	0.158253	0.0996788	0.0877339	0.473697	309.998	270.998	2847.96	44.9981	31.3423	13.6208	39.9916	284.819	34.8195	3888.55
15.65	5.40098e-06	8.99459e-51	7.8378e-07	1.41658e-06	7.95819e-102	2.3986e-10	0.15732	0.0989449	0.0870523	0.472564	309.998	270.998	2847.96	44.9981	31.3933	13.6383	39.9919	285.248	34.9276	3889.16
15.7	5.19569e-06	6.22429e-51	7.49353e-07	1.35693e-06	3.7828e-102	2.23472e-10	0.156393	0.0982163	0.086376	0.471433	309.998	270.998	2847.96	44.9982	31.444	13.6557	39.9922	285.672	35.0353	3889.76
15.75	4.99821e-06	4.30723e-51	7.16439e-07	1.29978e-06	1.7981e-102	2.08204e-10	0.155472	0.0974932	0.0857049	0.470306	309.998	270.998	2847.96	44.9983	31.4944	13.6729	39.9924	286.094	35.1429	3890.36
15.8	4.80823e-06	2.98062e-51	6.84971e-07	1.24504e-06	8.54698e-103	1.93978e-10	0.154556	0.0967753	0.085039	0.469181	309.999	270.999	2847.97	44.9983	31.5445	13.69	39.9927	286.512	35.2501	3890.95
15.85	4.62547e-06	2.0626e-51	6.54884e-07	1.19261e-06	4.06267e-103	1.80725e-10	0.153645	0.0960627	0.0843783	0.468058	309.999	270.999	2847.97	44.9984	31.5943	13.7071	39.993	286.927	35.3571	3891.54
15.9	4.44966e-06	1.42733e-51	6.26119e-07	1.14238e-06	1.93113e-103	1.68377e-10	0.15274	0.0953554	0.0837228	0.466939	309.999	270.999	2847.97	44.9985	31.6438	13.7239	39.9932	287.339	35.4639	3892.13
15.95	4.28053e-06	9.87717e-52	5.98618e-07	1.09427e-06	9.17933e-104	1.56873e-10	0.15184	0.0946533	0.0830723	0.465822	309.999	270.999	2847.97	44.9985	31.693	13.7407	39.9934	287.748	35.5704	3892.71
16	4.11783e-06	6.83504e-52	5.72325e-07	1.04819e-06	4.36325e-104	1.46155e-10	0.150946	0.0939563	0.0824269	0.464708	309.999	270.999	2847.97	44.9986	31.742	13.7573	39.9937	288.154	35.6766	3893.29
16.05	3.96131e-06	4.72988e-52	5.47186e-07	1.00405e-06	2.074e-104	1.36169e-10	0.150057	0.0932645	0.0817865	0.463596	309.999	270.999	2847.97	44.9986	31.7906	13.7738	39.9939	288.556	35.7826	3893.87
16.1	3.81075e-06	3.27309e-52	5.23152e-07	9.61761e-07	9.85846e-105	1.26865e-10	0.149173	0.0925778	0.0811511	0.462487	309.999	270.999	2847.97	44.9987	31.839	13.7902	39.9941	288.955	35.8884	3894.44
16.15	3.6659e-06	2.26499e-52	5.00173e-07	9.21257e-07	4.68607e-105	1.18198e-10	0.148294	0.0918961	0.0805207	0.461381	309.999	270.999	2847.97	44.9987	31.887	13.8065	39.9943	289.351	35.9938	3895
16.2	3.52656e-06	1.56738e-52	4.78204e-07	8.8246e-07	2.22745e-105	1.10122e-10	0.14742	0.0912195	0.0798951	0.460277	309.999	270.999	2847.98	44.9988	31.9348	13.8226	39.9945	289.745	36.0991	3895.57
16.25	3.39252e-06	1.08464e-52	4.57199e-07	8.45296e-07	1.05878e-105	1.02598e-10	0.146551	0.0905478	0.0792744	0.459176	309.999	270.999	2847.98	44.9988	31.9823	13.8387	39.9947	290.135	36.2041	3896.13
16.3	3.26357e-06	7.50572e-53	4.37118e-07	8.09697e-07	5.03276e-106	9.55881e-11	0.145688	0.0898811	0.0786585	0.458078	309.999	270.999	2847.98	44.9989	32.0296	13.8546	39.9949	290.522	36.3088	3896.68
16.35	3.13953e-06	5.19399e-53	4.17918e-07	7.75598e-07	2.39225e-106	8.90571e-11	0.14483	0.0892193	0.0780473	0.456982	309.999	270.999	2847.98	44.9989	32.0765	13.8704	39.9951	290.906	36.4133	3897.24
16.4	3.0202e-06	3.59426e-53	3.99561e-07	7.42934e-07	1.13712e-106	8.29724e-11	0.143977	0.0885624	0.077441	0.455889	309.999	270.999	2847.98	44.9989	32.1232	13.886	39.9953	291.287	36.5175	3897.78
16.45	2.9054e-06	2.48724e-53	3.82011e-07	7.11646e-07	5.40511e-107	7.73034e-11	0.143128	0.0879103	0.0768393	0.454799	309.999	270.999	2847.98	44.999	32.1696	13.9016	39.9954	291.665	36.6215	3898.33
16.5	2.79497e-06	1.72118e-53	3.65232e-07	6.81676e-07	2.56924e-107	7.20218e-11	0.142285	0.087263	0.0762424	0.453711	309.999	270.999	2847.98	44.999	32.2157	13.9171	39.9956	292.04	36.7252	3898.87
16.55	2.68873e-06	1.19106e-53	3.4919e-07	6.52968e-07	1.22125e-107	6.7101e-11	0.141447	0.0866205	0.07565	0.452626	309.999	270.999	2847.98	44.999	32.2616	13.9324	39.9957	292.413	36.8287	3899.41
16.6	2.58654e-06	8.24221e-54	3.33852e-07	6.25469e-07	5.80501e-108	6.25164e-11	0.140613	0.0859827	0.0750623	0.451543	309.999	270.999	2847.98	44.9991	32.3072	13.9476	39.9959	292.782	36.932	3899.94
16.65	2.48822e-06	5.70364e-54	3.19188e-07	5.99128e-07	2.75932e-108	5.8245e-11	0.139785	0.0853496	0.0744791	0.450463	309.999	270.999	2847.98	44.9991	32.3525	13.9627	39.996	293.149	37.035	3900.47
16.7	2.39365e-06	3.94694e-54	3.05168e-07	5.73897e-07	1.3116e-108	5.42655e-11	0.138962	0.0847211	0.0739005	0.449385	309.999	270.999	2847.98	44.9992	32.3975	13.9777	39.9962	293.512	37.1377	3901
16.75	2.30267e-06	2.7313e-54	2.91764e-07	5.49728e-07	6.2345e-109	5.05579e-11	0.138143	0.0840973	0.0733263	0.448311	309.999	270.999	2847.98	44.9992	32.4423	13.9926	39.9963	293.873	37.2402	3901.53
16.8	2.21514e-06	1.89007e-54	2.78949e-07	5.26576e-07	2.96347e-109	4.71036e-11	0.137329	0.0834781	0.0727566	0.447238	309.999	270.999	2847.98	44.9992	32.4868	14.0074	39.9964	294.231	37.3425	3902.05
16.85	2.13095e-06	1.30794e-54	2.66696e-07	5.044e-07	1.40864e-109	4.38853e-11	0.13652	0.0828634	0.0721914	0.446168	309.999	270.999	2847.99	44.9992	32.5311	14.0221	39.9966	294.587	37.4445	3902.56
16.9	2.04995e-06	9.05097e-55	2.54982e-07	4.83158e-07	6.69575e-110	4.08869e-11	0.135716	0.0822533	0.0716305	0.445101	309.999	270.999	2847.99	44.9993	32.5751	14.0366	39.9967	294.939	37.5463	3903.08
16.95	1.97203e-06	6.26331e-55	2.43782e-07	4.6281e-07	3.18272e-110	3.80934e-11	0.134916	0.0816476	0.071074	0.444037	309.999	270.999	2847.99	44.9993	32.6188	14.0511	39.9968	295.289	37.6478	3903.59
17	1.89708e-06	4.33423e-55	2.33075e-07	4.43319e-07	1.51286e-110	3.54907e-11	0.134121	0.0810465	0.0705218	0.442974	309.999	270.999	2847.99	44.9993	32.6623	14.0654	39.9969	295.636	37.7491	3904.09
17.05	1.82497e-06	2.99931e-55	2.22837e-07	4.2465e-07	7.19114e-111	3.30658e-11	0.133331	0.0804497	0.0699739	0.441915	309.999	270.999	2847.99	44.9993	32.7055	14.0797	39.997	295.981	37.8502	3904.6
17.1	1.75561e-06	2.07553e-55	2.13049e-07	4.06766e-07	3.4182e-111	3.08066e-11	0.132546	0.0798573	0.0694303	0.440858	309.999	270.999	2847.99	44.9994	32.7485	14.0938	39.9971	296.323	37.951	3905.1
17.15	1.68888e-06	1.43628e-55	2.03692e-07	3.89635e-07	1.62479e-111	2.87018e-11	0.131765	0.0792693	0.0688909	0.439803	309.999	270.999	2847.99	44.9994	32.7912	14.1078	39.9972	296.662	38.0515	3905.6
17.2	1.62468e-06	9.93909e-56	1.94745e-07	3.73226e-07	7.72318e-112	2.67408e-11	0.130988	0.0786857	0.0683556	0.438751	309.999	271	2847.99	44.9994	32.8337	14.1218	39.9973	296.998	38.1519	3906.09
17.25	1.56293e-06	6.87789e-56	1.86191e-07	3.57508e-07	3.67109e-112	2.49138e-11	0.130217	0.0781063	0.0678246	0.437702	310	271	2847.99	44.9994	32.8759	14.1356	39.9974	297.332	38.2519	3906.58
17.3	1.50352e-06	4.75953e-56	1.78013e-07	3.42452e-07	1.745e-112	2.32116e-11	0.12945	0.0775312	0.0672976	0.436655	310	271	2847.99	44.9995	32.9179	14.1493	39.9975	297.664	38.3518	3907.07
17.35	1.44638e-06	3.29361e-56	1.70194e-07	3.2803e-07	8.29458e-113	2.16257e-11	0.128687	0.0769603	0.0667748	0.43561	310	271	2847.99	44.9995	32.9596	14.1629	39.9976	297.992	38.4514	3907.55
17.4	1.3914e-06	2.27919e-56	1.62718e-07	3.14216e-07	3.9427e-113	2.01481e-11	0.127929	0.0763936	0.066256	0.434568	310	271	2847.99	44.9995	33.0011	14.1765	39.9977	298.318	38.5508	3908.03
17.45	1.33851e-06	1.57721e-56	1.55571e-07	3.00983e-07	1.8741e-113	1.87715e-11	0.127175	0.0758311	0.0657412	0.433529	310	271	2847.99	44.9995	33.0423	14.1899	39.9978	298.642	38.6499	3908.51
17.5	1.28764e-06	1.09144e-56	1.48738e-07	2.88307e-07	8.90825e-114	1.7489e-11	0.126426	0.0752728	0.0652305	0.432492	310	271	2847.99	44.9995	33.0833	14.2032	39.9979	298.963	38.7488	3908.99
17.55	1.2387e-06	7.55278e-57	1.42205e-07	2.76166e-07	4.2344e-114	1.62941e-11	0.125681	0.0747185	0.0647237	0.431457	310	271	2847.99	44.9996	33.124	14.2165	39.9979	299.282	38.8475	3909.46
17.6	1.19161e-06	5.22655e-57	1.35959e-07	2.64535e-07	2.01276e-114	1.51808e-11	0.124941	0.0741684	0.0642208	0.430425	310	271	2847.99	44.9996	33.1646	14.2296	39.998	299.598	38.9459	3909.93
17.65	1.14632e-06	3.61679e-57	1.29987e-07	2.53394e-07	9.56733e-115	1.41436e-11	0.124204	0.0736223	0.0637219	0.429396	310	271	2847.99	44.9996	33.2048	14.2426	39.9981	299.912	39.0441	3910.39
17.7	1.10275e-06	2.50284e-57	1.24277e-07	2.42723e-07	4.54768e-115	1.31773e-11	0.123473	0.0730802	0.0632268	0.428369	310	271	2847.99	44.9996	33.2449	14.2556	39.9981	300.223	39.142	3910.86
17.75	1.06083e-06	1.73197e-57	1.18819e-07	2.32501e-07	2.16167e-115	1.22769e-11	0.122745	0.0725421	0.0627356	0.427344	310	271	2847.99	44.9996	33.2846	14.2684	39.9982	300.532	39.2398	3911.31
17.8	1.02051e-06	1.19853e-57	1.136e-07	2.2271e-07	1.02752e-115	1.14381e-11	0.122022	0.0720079	0.0622482	0.426322	310	271	2847.99	44.9996	33.3242	14.2812	39.9983	300.839	39.3372	3911.77
17.85	9.81724e-07	8.29389e-58	1.0861e-07	2.1333e-07	4.88414e-116	1.06566e-11	0.121303	0.0714777	0.0617646	0.425302	310	271	2847.99	44.9996	33.3635	14.2938	39.9983	301.143	39.4345	3912.23
17.9	9.44409e-07	5.7394e-58	1.03839e-07	2.04346e-07	2.3216e-116	9.92853e-12	0.120589	0.0709514	0.0612847	0.424285	310	271	2847.99	44.9997	33.4026	14.3064	39.9984	301.445	39.5315	3912.68
17.95	9.08513e-07	3.97169e-58	9.92785e-08	1.9574e-07	1.10354e-116	9.25018e-12	0.119878	0.070429	0.0608086	0.42327	310	271	2847.99	44.9997	33.4415	14.3188	39.9985	301.744	39.6283	3913.12
18	8.73981e-07	2.74842e-58	9.49178e-08	1.87497e-07	5.24549e-117	8.61817e-12	0.119172	0.0699104	0.0603362	0.422257	310	271	2847.99	44.9997	33.4801	14.3312	39.9985	302.041	39.7249	3913.57
18.05	8.40761e-07	1.90192e-58	9.07487e-08	1.79601e-07	2.49337e-117	8.02934e-12	0.11847	0.0693957	0.0598674	0.421247	310	271	2847.99	44.9997	33.5185	14.3435	39.9986	302.336	39.8212	3914.01
18.1	8.08805e-07	1.31614e-58	8.67627e-08	1.72037e-07	1.18518e-117	7.48075e-12	0.117772	0.0688847	0.0594023	0.42024	310	271	2847.99	44.9997	33.5567	14.3557	39.9986	302.629	39.9173	3914.45
18.15	7.78062e-07	9.10772e-59	8.29518e-08	1.64792e-07	5.63358e-118	6.96964e-12	0.117078	0.0683775	0.0589408	0.419235	310	271	2847.99	44.9997	33.5947	14.3678	39.9987	302.919	40.0132	3914.89
18.2	7.48489e-07	6.30257e-59	7.93082e-08	1.57852e-07	2.67784e-118	6.49345e-12	0.116388	0.067874	0.0584829	0.418232	310	271	2847.99	44.9997	33.6324	14.3798	39.9987	303.207	40.1088	3915.32
18.25	7.20039e-07	4.36141e-59	7.58247e-08	1.51204e-07	1.27287e-118	6.04979e-12	0.115703	0.0673742	0.0580285	0.417231	310	271	2847.99	44.9997	33.6699	14.3918	39.9988	303.493	40.2042	3915.75
18.3	6.92671e-07	3.01811e-59	7.24942e-08	1.44836e-07	6.05038e-119	5.63645e-12	0.115021	0.0668782	0.0575777	0.416233	310	271	2848	44.9997	33.7072	14.4036	39.9988	303.776	40.2994	3916.18
18.35	6.66343e-07	2.08854e-59	6.931e-08	1.38737e-07	2.87596e-119	5.25134e-12	0.114343	0.0663857	0.0571303	0.415238	310	271	2848	44.9998	33.7443	14.4153	39.9988	304.057	40.3944	3916.61
18.4	6.41016e-07	1.44528e-59	6.62657e-08	1.32894e-07	1.36704e-119	4.89255e-12	0.11367	0.0658969	0.0566865	0.414245	310	271	2848	44.9998	33.7812	14.427	39.9989	304.337	40.4891	3917.03
18.45	6.16651e-07	1.00014e-59	6.33551e-08	1.27297e-07	6.49802e-120	4.55827e-12	0.113	0.0654117	0.0562461	0.413254	310	271	2848	44.9998	33.8178	14.4386	39.9989	304.614	40.5836	3917.45
18.5	5.93213e-07	6.92101e-60	6.05723e-08	1.21936e-07	3.08873e-120	4.24684e-12	0.112334	0.0649301	0.0558091	0.412265	310	271	2848	44.9998	33.8542	14.4501	39.999	304.889	40.6779	3917.86
18.55	5.70665e-07	4.78937e-60	5.79117e-08	1.16801e-07	1.46818e-120	3.95668e-12	0.111672	0.064452	0.0553755	0.411279	310	271	2848	44.9998	33.8904	14.4615	39.999	305.161	40.7719	3918.28
18.6	5.48974e-07	3.31426e-60	5.53681e-08	1.11882e-07	6.97878e-121	3.68634e-12	0.111014	0.0639774	0.0549453	0.410295	310	271	2848	44.9998	33.9264	14.4728	39.999	305.432	40.8658	3918.69
18.65	5.28108e-07	2.29348e-60	5.29361e-08	1.0717e-07	3.31725e-121	3.43448e-12	0.11036	0.0635063	0.0545184	0.409314	310	271	2848	44.9998	33.9622	14.4841	39.9991	305.7	40.9594	3919.1
18.7	5.08035e-07	1.5871e-60	5.0611e-08	1.02657e-07	1.57681e-121	3.19982e-12	0.10971	0.0630387	0.0540948	0.408335	310	271	2848	44.9998	33.9978	14.4952	39.9991	305.967	41.0527	3919.51
18.75	4.88725e-07	1.09828e-60	4.83879e-08	9.83337e-08	7.4951e-122	2.9812e-12	0.109064	0.0625746	0.0536746	0.407358	310	271	2848	44.9998	34.0331	14.5063	39.9991	306.231	41.1459	3919.91
18.8	4.70149e-07	7.60013e-61	4.62626e-08	9.41925e-08	3.56268e-122	2.77751e-12	0.108421	0.0621138	0.0532576	0.406384	310	271	2848	44.9998	34.0683	14.5173	39.9992	306.493	41.2388	3920.31
18.85	4.52279e-07	5.25932e-61	4.42306e-08	9.02257e-08	1.69347e-122	2.58774e-12	0.107783	0.0616565	0.0528438	0.405412	310	271	2848	44.9998	34.1032	14.5282	39.9992	306.754	41.3315	3920.71
18.9	4.35088e-07	3.63947e-61	4.22878e-08	8.64259e-08	8.04963e-123	2.41094e-12	0.107148	0.0612025	0.0524332	0.404442	310	271	2848	44.9998	34.138	14.5391	39.9992	307.012	41.424	3921.11
18.95	4.18551e-07	2.51853e-61	4.04304e-08	8.27862e-08	3.82627e-123	2.24621e-12	0.106516	0.0607518	0.0520259	0.403475	310	271	2848	44.9998	34.1725	14.5498	39.9993	307.268	41.5163	3921.5
19	4.02642e-07	1.74283e-61	3.86545e-08	7.92997e-08	1.81876e-123	2.09274e-12	0.105889	0.0603045	0.0516217	0.402509	310	271	2848	44.9999	34.2068	14.5605	39.9993	307.522	41.6084	3921.89
19.05	3.87338e-07	1.20605e-61	3.69567e-08	7.59601e-08	8.64518e-124	1.94976e-12	0.105265	0.0598605	0.0512206	0.401547	310	271	2848	44.9999	34.241	14.5711	39.9993	307.775	41.7002	3922.28
19.1	3.72615e-07	8.34588e-62	3.53334e-08	7.27611e-08	4.10935e-124	1.81654e-12	0.104645	0.0594197	0.0508227	0.400586	310	271	2848	44.9999	34.2749	14.5816	39.9993	308.025	41.7918	3922.67
19.15	3.58452e-07	5.77538e-62	3.37814e-08	6.96969e-08	1.95332e-124	1.69243e-12	0.104028	0.0589822	0.0504278	0.399628	310	271	2848	44.9999	34.3086	14.5921	39.9994	308.273	41.8832	3923.05
19.2	3.44828e-07	3.99659e-62	3.22976e-08	6.67617e-08	9.28479e-125	1.5768e-12	0.103415	0.0585479	0.050036	0.398672	310	271	2848	44.9999	34.3421	14.6024	39.9994	308.52	41.9744	3923.44
19.25	3.31721e-07	2.76565e-62	3.0879e-08	6.39501e-08	4.41338e-125	1.46907e-12	0.102806	0.0581168	0.0496473	0.397718	310	271	2848	44.9999	34.3755	14.6127	39.9994	308.764	42.0653	3923.81
19.3	3.19112e-07	1.91384e-62	2.95227e-08	6.12569e-08	2.09783e-125	1.36869e-12	0.102201	0.0576889	0.0492616	0.396767	310	271	2848	44.9999	34.4086	14.6229	39.9994	309.007	42.156	3924.19
19.35	3.06983e-07	1.32439e-62	2.8226e-08	5.86771e-08	9.97173e-126	1.27518e-12	0.101598	0.0572641	0.0488789	0.395818	310	271	2848	44.9999	34.4416	14.6331	39.9994	309.248	42.2466	3924.57
19.4	2.95315e-07	9.16481e-63	2.69862e-08	5.6206e-08	4.73991e-126	1.18805e-12	0.101	0.0568425	0.0484991	0.394871	310	271	2848	44.9999	34.4743	14.6431	39.9995	309.487	42.3369	3924.94
19.45	2.8409e-07	6.34209e-63	2.58009e-08	5.3839e-08	2.25304e-126	1.10688e-12	0.100405	0.0564239	0.0481223	0.393927	310	271	2848	44.9999	34.5069	14.6531	39.9995	309.724	42.427	3925.31
19.5	2.73292e-07	4.38875e-63	2.46676e-08	5.15716e-08	1.07095e-126	1.03126e-12	0.0998133	0.0560085	0.0477484	0.392985	310	271	2848	44.9999	34.5392	14.663	39.9995	309.959	42.5168	3925.68
19.55	2.62904e-07	3.03703e-63	2.35841e-08	4.93997e-08	5.09059e-127	9.60796e-13	0.0992252	0.0555961	0.0473775	0.392045	310	271	2848	44.9999	34.5714	14.6729	39.9995	310.192	42.6065	3926.04
19.6	2.52912e-07	2.10164e-63	2.25482e-08	4.73193e-08	2.41973e-127	8.95151e-13	0.0986407	0.0551867	0.0470094	0.391107	310	271	2848	44.9999	34.6034	14.6827	39.9995	310.424	42.6959	3926.4
19.65	2.43299e-07	1.45434e-63	2.15578e-08	4.53265e-08	1.15018e-127	8.33991e-13	0.0980595	0.0547804	0.0466442	0.390171	310	271	2848	44.9999	34.6352	14.6924	39.9996	310.654	42.7851	3926.76
19.7	2.34051e-07	1.00641e-63	2.06109e-08	4.34176e-08	5.46722e-128	7.7701e-13	0.0974818	0.054377	0.0462818	0.389238	310	271	2848	44.9999	34.6668	14.702	39.9996	310.881	42.8742	3927.12
19.75	2.25155e-07	6.9644e-64	1.97056e-08	4.15891e-08	2.59876e-128	7.23922e-13	0.0969075	0.0539766	0.0459222	0.388307	310	271	2848	44.9999	34.6982	14.7115	39.9996	311.108	42.963	3927.48
19.8	2.16597e-07	4.81939e-64	1.88401e-08	3.98377e-08	1.23528e-128	6.74461e-13	0.0963366	0.0535792	0.0455654	0.387378	310	271	2848	44.9999	34.7294	14.721	39.9996	311.332	43.0516	3927.83
19.85	2.08364e-07	3.33504e-64	1.80125e-08	3.81599e-08	5.87171e-129	6.28379e-13	0.095769	0.0531847	0.0452114	0.386452	310	271	2848	44.9999	34.7605	14.7305	39.9996	311.555	43.1399	3928.18
19.9	2.00444e-07	2.30786e-64	1.72214e-08	3.65529e-08	2.79103e-129	5.85446e-13	0.0952048	0.0527931	0.0448602	0.385527	310	271	2848	44.9999	34.7913	14.7398	39.9996	311.776	43.2281	3928.53
19.95	1.92826e-07	1.59705e-64	1.64649e-08	3.50135e-08	1.32667e-129	5.45446e-13	0.0946439	0.0524043	0.0445117	0.384605	310	271	2848	44.9999	34.822	14.7491	39.9996	311.995	43.3161	3928.88
20	1.85496e-07	1.10516e-64	1.57418e-08	3.35389e-08	6.30613e-130	5.08179e-13	0.0940863	0.0520185	0.0441658	0.383685	310	271	2848	44.9999	34.8525	14.7583	39.9997	312.213	43.4038	3929.23
20.05	1.78446e-07	7.64777e-65	1.50503e-08	3.21265e-08	2.99752e-130	4.73458e-13	0.093532	0.0516355	0.0438227	0.382767	310	271	2848	44.9999	34.8829	14.7674	39.9997	312.428	43.4913	3929.57
20.1	1.71663e-07	5.29229e-65	1.43893e-08	3.07735e-08	1.42483e-130	4.4111e-13	0.092981	0.0512553	0.0434822	0.381852	310	271	2848	44.9999	34.913	14.7765	39.9997	312.643	43.5787	3929.91
20.15	1.65138e-07	3.66228e-65	1.37572e-08	2.94775e-08	6.77269e-131	4.10972e-13	0.0924332	0.0508779	0.0431444	0.380938	310	271	2848	44.9999	34.943	14.7855	39.9997	312.855	43.6658	3930.25
20.2	1.58862e-07	2.53432e-65	1.3153e-08	2.82361e-08	3.21929e-131	3.82893e-13	0.0918886	0.0505032	0.0428092	0.380027	310	271	2848	44.9999	34.9728	14.7945	39.9997	313.066	43.7527	3930.58
20.25	1.52823e-07	1.75376e-65	1.25752e-08	2.7047e-08	1.53024e-131	3.56732e-13	0.0913473	0.0501314	0.0424766	0.379118	310	271	2848	44.9999	35.0024	14.8033	39.9997	313.275	43.8394	3930.92
20.3	1.47015e-07	1.21361e-65	1.20229e-08	2.59079e-08	7.27376e-132	3.32359e-13	0.0908091	0.0497623	0.0421466	0.378211	310	271	2848	44.9999	35.0318	14.8121	39.9997	313.483	43.9259	3931.25
20.35	1.41427e-07	8.3982e-66	1.14948e-08	2.48168e-08	3.45747e-132	3.09651e-13	0.0902741	0.0493958	0.0418192	0.377307	310	271	2848	44.9999	35.0611	14.8209	39.9997	313.689	44.0122	3931.58
20.4	1.36051e-07	5.81159e-66	1.09899e-08	2.37717e-08	1.64346e-132	2.88494e-13	0.0897423	0.0490321	0.0414943	0.376404	310	271	2848	44.9999	35.0902	14.8296	39.9997	313.893	44.0982	3931.91
20.45	1.3088e-07	4.02164e-66	1.05072e-08	2.27706e-08	7.81191e-133	2.68783e-13	0.0892135	0.0486711	0.0411719	0.375504	310	271	2848	45	35.1191	14.8382	39.9998	314.096	44.1841	3932.24
20.5	1.25905e-07	2.78299e-66	1.00457e-08	2.18116e-08	3.71327e-133	2.50419e-13	0.088688	0.0483127	0.040852	0.374606	310	271	2848	45	35.1479	14.8467	39.9998	314.297	44.2698	3932.56
20.55	1.2112e-07	1.92584e-66	9.60444e-09	2.0893e-08	1.76505e-133	2.33309e-13	0.0881655	0.047957	0.0405346	0.37371	310	271	2848	45	35.1765	14.8552	39.9998	314.497	44.3553	3932.88
20.6	1.16516e-07	1.33269e-66	9.18258e-09	2.00132e-08	8.38988e-134	2.17369e-13	0.087646	0.0476039	0.0402197	0.372816	310	271	2848	45	35.2049	14.8637	39.9998	314.695	44.4405	3933.2
20.65	1.12087e-07	9.22227e-67	8.77925e-09	1.91703e-08	3.988e-134	2.02517e-13	0.0871297	0.0472534	0.0399072	0.371924	310	271	2848	45	35.2331	14.872	39.9998	314.892	44.5256	3933.52
20.7	1.07827e-07	6.38185e-67	8.39363e-09	1.8363e-08	1.89563e-134	1.88681e-13	0.0866164	0.0469054	0.0395972	0.371034	310	271	2848	45	35.2612	14.8803	39.9998	315.087	44.6104	3933.84
20.75	1.03728e-07	4.41626e-67	8.02495e-09	1.75897e-08	9.0106e-135	1.75789e-13	0.0861061	0.0465601	0.0392896	0.370147	310	271	2848	45	35.2891	14.8886	39.9998	315.28	44.6951	3934.15
20.8	9.97858e-08	3.05607e-67	7.67247e-09	1.68489e-08	4.28305e-135	1.63779e-13	0.0855988	0.0462172	0.0389843	0.369261	310	271	2848	45	35.3169	14.8968	39.9998	315.472	44.7795	3934.46
20.85	9.5993e-08	2.11481e-67	7.33547e-09	1.61393e-08	2.03588e-135	1.52589e-13	0.0850945	0.0458769	0.0386814	0.368378	310	271	2848	45	35.3445	14.9049	39.9998	315.663	44.8638	3934.78
20.9	9.23444e-08	1.46346e-67	7.01327e-09	1.54596e-08	9.67725e-136	1.42163e-13	0.0845931	0.0455391	0.0383809	0.367497	310	271	2848	45	35.3719	14.913	39.9998	315.852	44.9478	3935.08
20.95	8.88345e-08	1.01272e-67	6.70522e-09	1.48086e-08	4.59993e-136	1.3245e-13	0.0840948	0.0452038	0.0380827	0.366618	310	271	2848	45	35.3992	14.921	39.9998	316.04	45.0317	3935.39
21	8.54579e-08	7.00806e-68	6.4107e-09	1.41849e-08	2.18651e-136	1.23401e-13	0.0835993	0.044871	0.0377869	0.365741	310	271	2848	45	35.4263	14.9289	39.9998	316.226	45.1153	3935.7
21.05	8.22097e-08	4.8496e-68	6.12912e-09	1.35875e-08	1.03932e-136	1.14969e-13	0.0831068	0.0445406	0.0374933	0.364866	310	271	2848	45	35.4532	14.9368	39.9998	316.41	45.1987	3936
21.1	7.9085e-08	3.35595e-68	5.85991e-09	1.30153e-08	4.94026e-137	1.07114e-13	0.0826172	0.0442126	0.037202	0.363993	310	271	2848	45	35.48	14.9446	39.9998	316.594	45.282	3936.3
21.15	7.6079e-08	2.32233e-68	5.60252e-09	1.24672e-08	2.34828e-137	9.97959e-14	0.0821305	0.0438871	0.036913	0.363123	310	271	2848	45	35.5066	14.9524	39.9999	316.776	45.365	3936.6
21.2	7.31873e-08	1.60706e-68	5.35644e-09	1.19421e-08	1.11622e-137	9.29775e-14	0.0816466	0.0435639	0.0366262	0.362254	310	271	2848	45	35.5331	14.9601	39.9999	316.956	45.4479	3936.9
21.25	7.04055e-08	1.11209e-68	5.12117e-09	1.14392e-08	5.30576e-138	8.66249e-14	0.0811656	0.0432432	0.0363416	0.361388	310	271	2848	45	35.5594	14.9678	39.9999	317.135	45.5305	3937.19
21.3	6.77294e-08	7.69572e-69	4.89623e-09	1.09575e-08	2.52201e-138	8.07064e-14	0.0806874	0.0429248	0.0360593	0.360523	310	271	2848	45	35.5856	14.9754	39.9999	317.313	45.613	3937.49
21.35	6.51551e-08	5.32547e-69	4.68117e-09	1.0496e-08	1.1988e-138	7.51922e-14	0.080212	0.0426087	0.0357791	0.359661	310	271	2848	45	35.6116	14.9829	39.9999	317.489	45.6952	3937.78
21.4	6.26786e-08	3.68524e-69	4.47555e-09	1.0054e-08	5.69831e-139	7.00548e-14	0.0797395	0.042295	0.0355012	0.358801	310	271	2848	45	35.6374	14.9904	39.9999	317.664	45.7773	3938.07
21.45	6.02962e-08	2.5502e-69	4.27897e-09	9.63056e-09	2.7086e-139	6.52684e-14	0.0792697	0.0419835	0.0352253	0.357942	310	271	2848	45	35.6631	14.9978	39.9999	317.837	45.8591	3938.36
21.5	5.80044e-08	1.76475e-69	4.09102e-09	9.22498e-09	1.28749e-139	6.0809e-14	0.0788027	0.0416744	0.0349517	0.357086	310	271	2848	45	35.6887	15.0052	39.9999	318.009	45.9408	3938.64
21.55	5.57997e-08	1.22121e-69	3.91133e-09	8.83648e-09	6.1199e-140	5.66543e-14	0.0783384	0.0413676	0.0346801	0.356232	310	271	2848	45	35.7141	15.0125	39.9999	318.18	46.0223	3938.93
21.6	5.36787e-08	8.45085e-70	3.73953e-09	8.46434e-09	2.909e-140	5.27835e-14	0.0778769	0.041063	0.0344107	0.35538	310	271	2848	45	35.7393	15.0198	39.9999	318.35	46.1035	3939.21
21.65	5.16384e-08	5.84802e-70	3.57528e-09	8.10787e-09	1.38275e-140	4.91771e-14	0.0774181	0.0407606	0.0341433	0.35453	310	271	2848	45	35.7644	15.027	39.9999	318.518	46.1846	3939.49
21.7	4.96757e-08	4.04685e-70	3.41824e-09	7.76642e-09	6.57268e-141	4.58172e-14	0.076962	0.0404605	0.0338781	0.353682	310	271	2848	45	35.7894	15.0342	39.9999	318.685	46.2655	3939.77
21.75	4.77876e-08	2.80044e-70	3.2681e-09	7.43935e-09	3.12422e-141	4.26868e-14	0.0765086	0.0401626	0.0336149	0.352836	310	271	2848	45	35.8142	15.0413	39.9999	318.85	46.3462	3940.05
21.8	4.59712e-08	1.93792e-70	3.12455e-09	7.12605e-09	1.48505e-141	3.97702e-14	0.0760578	0.0398668	0.0333537	0.351992	310	271	2848	45	35.8389	15.0484	39.9999	319.015	46.4267	3940.33
21.85	4.42238e-08	1.34104e-70	2.98731e-09	6.82594e-09	7.05896e-142	3.7053e-14	0.0756097	0.0395733	0.0330946	0.35115	310	271	2848	45	35.8634	15.0554	39.9999	319.178	46.507	3940.6
21.9	4.25429e-08	9.28008e-71	2.8561e-09	6.53847e-09	3.35537e-142	3.45214e-14	0.0751643	0.0392819	0.0328375	0.35031	310	271	2848	45	35.8878	15.0623	39.9999	319.34	46.5871	3940.88
21.95	4.09259e-08	6.42185e-71	2.73065e-09	6.26311e-09	1.59492e-142	3.21628e-14	0.0747215	0.0389927	0.0325823	0.349472	310	271	2848	45	35.912	15.0692	39.9999	319.5	46.667	3941.15
22	3.93703e-08	4.44395e-71	2.61071e-09	5.99935e-09	7.58122e-143	2.99653e-14	0.0742812	0.0387056	0.0323292	0.348636	310	271	2848	45	35.9361	15.0761	39.9999	319.659	46.7468	3941.42
22.05	3.78739e-08	3.07523e-71	2.49604e-09	5.74669e-09	3.60362e-143	2.79179e-14	0.0738436	0.0384206	0.032078	0.347802	310	271	2848	45	35.96	15.0829	39.9999	319.817	46.8263	3941.69
22.1	3.64343e-08	2.12807e-71	2.3864e-09	5.50468e-09	1.71292e-143	2.60105e-14	0.0734086	0.0381377	0.0318288	0.34697	310	271	2848	45	35.9838	15.0896	39.9999	319.974	46.9057	3941.95
22.15	3.50495e-08	1.47263e-71	2.28158e-09	5.27285e-09	8.14212e-144	2.42334e-14	0.0729761	0.0378569	0.0315815	0.34614	310	271	2848	45	36.0075	15.0963	39.9999	320.13	46.9848	3942.22
22.2	3.37173e-08	1.01907e-71	2.18137e-09	5.05079e-09	3.87023e-144	2.25776e-14	0.0725462	0.0375781	0.0313362	0.345312	310	271	2848	45	36.031	15.103	39.9999	320.284	47.0638	3942.48
22.25	3.24357e-08	7.05199e-72	2.08555e-09	4.83809e-09	1.83965e-144	2.10351e-14	0.0721188	0.0373014	0.0310927	0.344486	310	271	2848	45	36.0544	15.1096	39.9999	320.437	47.1426	3942.74
22.3	3.12028e-08	4.88001e-72	1.99395e-09	4.63433e-09	8.74451e-145	1.95979e-14	0.0716939	0.0370268	0.0308511	0.343662	310	271	2848	45	36.0776	15.1161	39.9999	320.589	47.2212	3943
22.35	3.00168e-08	3.37698e-72	1.90637e-09	4.43916e-09	4.15657e-145	1.82589e-14	0.0712715	0.0367541	0.0306115	0.34284	310	271	2848	45	36.1007	15.1227	39.9999	320.74	47.2996	3943.26
22.4	2.88759e-08	2.33689e-72	1.82263e-09	4.25221e-09	1.97576e-145	1.70113e-14	0.0708516	0.0364835	0.0303736	0.34202	310	271	2848	45	36.1237	15.1291	39.9999	320.89	47.3778	3943.52
22.45	2.77784e-08	1.61713e-72	1.74258e-09	4.07314e-09	9.39147e-146	1.58491e-14	0.0704342	0.0362149	0.0301377	0.341202	310	271	2848	45	36.1465	15.1355	39.9999	321.038	47.4558	3943.78
22.5	2.67225e-08	1.11906e-72	1.66604e-09	3.9016e-09	4.46409e-146	1.47662e-14	0.0700192	0.0359482	0.0299035	0.340386	310	271	2848	45	36.1692	15.1419	39.9999	321.185	47.5337	3944.03
22.55	2.57068e-08	7.74396e-73	1.59286e-09	3.73729e-09	2.12194e-146	1.37573e-14	0.0696067	0.0356835	0.0296712	0.339572	310	271	2848	45	36.1918	15.1482	39.9999	321.332	47.6113	3944.28
22.6	2.47297e-08	5.35885e-73	1.52289e-09	3.5799e-09	1.00863e-146	1.28174e-14	0.0691966	0.0354208	0.0294407	0.33876	310	271	2848	45	36.2142	15.1545	39.9999	321.477	47.6888	3944.53
22.65	2.37898e-08	3.70835e-73	1.456e-09	3.42913e-09	4.79437e-147	1.19416e-14	0.068789	0.03516	0.0292119	0.337949	310	271	2848	45	36.2365	15.1607	40	321.621	47.7661	3944.78
22.7	2.28855e-08	2.56619e-73	1.39205e-09	3.28472e-09	2.27893e-147	1.11257e-14	0.0683837	0.0349011	0.028985	0.337141	310	271	2848	45	36.2587	15.1669	40	321.763	47.8432	3945.03
22.75	2.20157e-08	1.77581e-73	1.33091e-09	3.14639e-09	1.08325e-147	1.03656e-14	0.0679808	0.0346441	0.0287598	0.336334	310	271	2848	45	36.2808	15.173	40	321.905	47.9201	3945.28
22.8	2.11789e-08	1.22887e-73	1.27245e-09	3.01388e-09	5.14908e-148	9.65737e-15	0.0675803	0.034389	0.0285364	0.33553	310	271	2848	45	36.3027	15.1791	40	322.046	47.9968	3945.52
22.85	2.03739e-08	8.50383e-74	1.21656e-09	2.88695e-09	2.44754e-148	8.99755e-15	0.0671822	0.0341358	0.0283147	0.334727	310	271	2848	45	36.3245	15.1852	40	322.185	48.0734	3945.77
22.9	1.95995e-08	5.88468e-74	1.16312e-09	2.76537e-09	1.1634e-148	8.3828e-15	0.0667864	0.0338845	0.0280947	0.333927	310	271	2848	45	36.3461	15.1912	40	322.324	48.1497	3946.01
22.95	1.88545e-08	4.07223e-74	1.11203e-09	2.64891e-09	5.53003e-149	7.81006e-15	0.0663929	0.033635	0.0278764	0.333128	310	271	2848	45	36.3676	15.1971	40	322.461	48.2259	3946.25
23	1.81379e-08	2.818e-74	1.06319e-09	2.53736e-09	2.62862e-149	7.27645e-15	0.0660017	0.0333873	0.0276598	0.332331	310	271	2848	45	36.389	15.203	40	322.597	48.3019	3946.49
23.05	1.74484e-08	1.95006e-74	1.01649e-09	2.4305e-09	1.24947e-149	6.77929e-15	0.0656129	0.0331415	0.0274449	0.331536	310	271	2848	45	36.4103	15.2089	40	322.732	48.3778	3946.73
23.1	1.67852e-08	1.34945e-74	9.71843e-10	2.32814e-09	5.93917e-150	6.31611e-15	0.0652263	0.0328974	0.0272317	0.330743	310	271	2848	45	36.4315	15.2147	40	322.866	48.4534	3946.97
23.15	1.61472e-08	9.33826e-75	9.29157e-10	2.23009e-09	2.82309e-150	5.88457e-15	0.0648421	0.0326552	0.0270201	0.329952	310	271	2848	45	36.4525	15.2205	40	323	48.5289	3947.2
23.2	1.55335e-08	6.46211e-75	8.88345e-10	2.13618e-09	1.34191e-150	5.48251e-15	0.0644601	0.0324148	0.0268102	0.329163	310	271	2848	45	36.4734	15.2262	40	323.132	48.6041	3947.44
23.25	1.49431e-08	4.47181e-75	8.49325e-10	2.04621e-09	6.37858e-151	5.10792e-15	0.0640803	0.0321761	0.0266019	0.328376	310	271	2848	45	36.4942	15.2319	40	323.263	48.6792	3947.67
23.3	1.43751e-08	3.09451e-75	8.1202e-10	1.96004e-09	3.03196e-151	4.75893e-15	0.0637028	0.0319392	0.0263952	0.32759	310	271	2848	45	36.5148	15.2376	40	323.393	48.7541	3947.9
23.35	1.38287e-08	2.14141e-75	7.76353e-10	1.87749e-09	1.4412e-151	4.43378e-15	0.0633275	0.031704	0.0261902	0.326806	310	271	2848	45	36.5353	15.2432	40	323.522	48.8289	3948.13
23.4	1.33031e-08	1.48187e-75	7.42253e-10	1.79843e-09	6.8505e-152	4.13085e-15	0.0629544	0.0314706	0.0259867	0.326025	310	271	2848	45	36.5558	15.2488	40	323.65	48.9034	3948.36
23.45	1.27974e-08	1.02546e-75	7.09651e-10	1.72269e-09	3.25628e-152	3.84862e-15	0.0625835	0.0312388	0.0257848	0.325245	310	271	2848	45	36.576	15.2543	40	323.777	48.9778	3948.58
23.5	1.2311e-08	7.0962e-76	6.7848e-10	1.65014e-09	1.54782e-152	3.58566e-15	0.0622148	0.0310088	0.0255845	0.324467	310	271	2848	45	36.5962	15.2598	40	323.903	49.052	3948.81
23.55	1.18431e-08	4.9106e-76	6.48679e-10	1.58064e-09	7.35734e-153	3.34068e-15	0.0618482	0.0307805	0.0253857	0.323691	310	271	2848	45	36.6163	15.2652	40	324.028	49.1261	3949.04
23.6	1.13929e-08	3.39815e-76	6.20187e-10	1.51408e-09	3.4972e-153	3.11243e-15	0.0614839	0.0305539	0.0251885	0.322917	310	271	2848	45	36.6362	15.2707	40	324.152	49.1999	3949.26
23.65	1.09599e-08	2.35154e-76	5.92946e-10	1.45031e-09	1.66234e-153	2.89978e-15	0.0611216	0.0303289	0.0249928	0.322144	310	271	2848	45	36.656	15.276	40	324.275	49.2736	3949.48
23.7	1.05433e-08	1.62727e-76	5.66902e-10	1.38924e-09	7.90167e-154	2.70165e-15	0.0607616	0.0301056	0.0247986	0.321374	310	271	2848	45	36.6757	15.2814	40	324.397	49.3471	3949.7
23.75	1.01426e-08	1.12608e-76	5.42001e-10	1.33073e-09	3.75594e-154	2.51707e-15	0.0604036	0.0298839	0.0246059	0.320605	310	271	2848	45	36.6953	15.2867	40	324.519	49.4204	3949.92
23.8	9.75707e-09	7.79251e-77	5.18195e-10	1.27469e-09	1.78533e-154	2.34509e-15	0.0600477	0.0296639	0.0244148	0.319838	310	271	2848	45	36.7148	15.2919	40	324.639	49.4935	3950.14
23.85	9.38621e-09	5.39245e-77	4.95434e-10	1.221e-09	8.48627e-155	2.18487e-15	0.0596939	0.0294454	0.0242251	0.319073	310	271	2848	45	36.7341	15.2971	40	324.758	49.5665	3950.36
23.9	9.02944e-09	3.7316e-77	4.73673e-10	1.16958e-09	4.03382e-155	2.03559e-15	0.0593423	0.0292286	0.0240369	0.31831	310	271	2848	45	36.7534	15.3023	40	324.877	49.6393	3950.57
23.95	8.68624e-09	2.58228e-77	4.52867e-10	1.12033e-09	1.91741e-155	1.89651e-15	0.0589927	0.0290134	0.0238501	0.317548	310	271	2848	45	36.7725	15.3074	40	324.994	49.7119	3950.79
24	8.35608e-09	1.78695e-77	4.32976e-10	1.07315e-09	9.11413e-156	1.76693e-15	0.0586451	0.0287998	0.0236648	0.316789	310	271	2848	45	36.7915	15.3125	40	325.111	49.7844	3951
24.05	8.03847e-09	1.23657e-77	4.13958e-10	1.02795e-09	4.33226e-156	1.64621e-15	0.0582996	0.0285877	0.023481	0.316031	310	271	2848	45	36.8104	15.3176	40	325.226	49.8567	3951.21
24.1	7.73293e-09	8.55714e-78	3.95775e-10	9.84661e-10	2.05927e-156	1.53373e-15	0.0579561	0.0283772	0.0232986	0.315275	310	271	2848	45	36.8292	15.3226	40	325.341	49.9288	3951.42
24.15	7.43901e-09	5.92158e-78	3.78392e-10	9.43193e-10	9.78844e-157	1.42894e-15	0.0576147	0.0281683	0.0231176	0.314521	310	271	2848	45	36.8479	15.3276	40	325.455	50.0007	3951.63
24.2	7.15626e-09	4.09775e-78	3.61771e-10	9.03472e-10	4.65278e-157	1.33131e-15	0.0572753	0.0279609	0.0229379	0.313769	310	271	2848	45	36.8665	15.3326	40	325.568	50.0724	3951.84
24.25	6.88425e-09	2.83566e-78	3.45881e-10	8.65423e-10	2.21163e-157	1.24035e-15	0.0569378	0.027755	0.0227597	0.313018	310	271	2848	45	36.8849	15.3375	40	325.68	50.144	3952.05
24.3	6.62259e-09	1.96229e-78	3.30689e-10	8.28977e-10	1.05126e-157	1.15561e-15	0.0566024	0.0275506	0.0225829	0.312269	310	271	2848	45	36.9033	15.3423	40	325.791	50.2154	3952.25
24.35	6.37087e-09	1.35791e-78	3.16164e-10	7.94065e-10	4.99702e-158	1.07665e-15	0.0562689	0.0273478	0.0224075	0.311522	310	271	2848	45	36.9215	15.3472	40	325.902	50.2867	3952.46
24.4	6.12871e-09	9.3968e-79	3.02277e-10	7.60624e-10	2.37526e-158	1.00309e-15	0.0559374	0.0271464	0.0222334	0.310777	310	271	2848	45	36.9397	15.352	40	326.011	50.3578	3952.66
24.45	5.89576e-09	6.50263e-79	2.89e-10	7.28591e-10	1.12904e-158	9.34556e-16	0.0556078	0.0269465	0.0220606	0.310034	310	271	2848	45	36.9577	15.3568	40	326.12	50.4287	3952.86
24.5	5.67167e-09	4.49984e-79	2.76306e-10	6.97907e-10	5.36673e-159	8.70704e-16	0.0552802	0.0267481	0.0218892	0.309292	310	271	2848	45	36.9756	15.3615	40	326.228	50.4994	3953.06
24.55	5.45609e-09	3.11391e-79	2.64169e-10	6.68516e-10	2.55099e-159	8.11214e-16	0.0549546	0.0265512	0.0217192	0.308553	310	271	2848	45	36.9934	15.3662	40	326.335	50.57	3953.26
24.6	5.24871e-09	2.15484e-79	2.52566e-10	6.40362e-10	1.21257e-159	7.55789e-16	0.0546308	0.0263557	0.0215504	0.307814	310	271	2848	45	37.0111	15.3709	40	326.441	50.6404	3953.46
24.65	5.04921e-09	1.49116e-79	2.41473e-10	6.13394e-10	5.76378e-160	7.04151e-16	0.0543089	0.0261616	0.021383	0.307078	310	271	2848	45	37.0287	15.3755	40	326.546	50.7106	3953.66
24.7	4.85729e-09	1.03189e-79	2.30866e-10	5.87561e-10	2.73973e-160	6.56041e-16	0.053989	0.025969	0.0212169	0.306344	310	271	2848	45	37.0463	15.3801	40	326.651	50.7806	3953.86
24.75	4.67267e-09	7.14069e-80	2.20726e-10	5.62817e-10	1.30229e-160	6.11217e-16	0.0536709	0.0257778	0.0210521	0.305611	310	271	2848	45	37.0637	15.3847	40	326.755	50.8505	3954.05
24.8	4.49507e-09	4.94139e-80	2.11031e-10	5.39115e-10	6.19022e-161	5.69457e-16	0.0533547	0.0255879	0.0208885	0.30488	310	271	2848	45	37.081	15.3892	40	326.857	50.9203	3954.25
24.85	4.32421e-09	3.41946e-80	2.01762e-10	5.1641e-10	2.94242e-161	5.30549e-16	0.0530404	0.0253995	0.0207262	0.304151	310	271	2848	45	37.0982	15.3937	40	326.96	50.9898	3954.44
24.9	4.15985e-09	2.36628e-80	1.92899e-10	4.94662e-10	1.39864e-161	4.943e-16	0.0527279	0.0252125	0.0205652	0.303423	310	271	2848	45	37.1152	15.3982	40	327.061	51.0592	3954.63
24.95	4.00174e-09	1.63747e-80	1.84427e-10	4.7383e-10	6.6482e-162	4.60528e-16	0.0524173	0.0250269	0.0204054	0.302697	310	271	2848	45	37.1322	15.4026	40	327.161	51.1284	3954.82
25	3.84963e-09	1.13314e-80	1.76326e-10	4.53875e-10	3.16012e-162	4.29063e-16	0.0521084	0.0248426	0.0202469	0.301973	310	271	2848	45	37.1491	15.407	40	327.261	51.1975	3955.01
25.05	3.70331e-09	7.84136e-81	1.68581e-10	4.34761e-10	1.50211e-162	3.99748e-16	0.0518014	0.0246597	0.0200896	0.301251	310	271	2848	45	37.1659	15.4114	40	327.36	51.2664	3955.2
25.1	3.56255e-09	5.42625e-81	1.61176e-10	4.16451e-10	7.14007e-163	3.72435e-16	0.0514963	0.0244781	0.0199335	0.30053	310	271	2848	45	37.1826	15.4157	40	327.458	51.3351	3955.39
25.15	3.42714e-09	3.75499e-81	1.54097e-10	3.98913e-10	3.39392e-163	3.46989e-16	0.0511929	0.0242979	0.0197786	0.299812	310	271	2848	45	37.1992	15.42	40	327.556	51.4037	3955.58
25.2	3.29688e-09	2.59847e-81	1.47329e-10	3.82113e-10	1.61325e-163	3.23282e-16	0.0508913	0.024119	0.019625	0.299094	310	271	2848	45	37.2157	15.4243	40	327.652	51.4721	3955.76
25.25	3.17156e-09	1.79815e-81	1.40857e-10	3.66021e-10	7.66832e-164	3.01194e-16	0.0505915	0.0239414	0.0194725	0.298379	310	271	2848	45	37.2321	15.4285	40	327.748	51.5403	3955.95
25.3	3.05102e-09	1.24433e-81	1.3467e-10	3.50606e-10	3.64502e-164	2.80615e-16	0.0502934	0.0237651	0.0193212	0.297665	310	271	2848	45	37.2484	15.4327	40	327.844	51.6084	3956.13
25.35	2.93505e-09	8.61079e-82	1.28755e-10	3.35841e-10	1.7326e-164	2.61443e-16	0.0499971	0.0235901	0.0191711	0.296953	310	271	2848	45	37.2647	15.4369	40	327.938	51.6763	3956.32
25.4	2.82349e-09	5.9587e-82	1.231e-10	3.21697e-10	8.23567e-165	2.4358e-16	0.0497025	0.0234164	0.0190222	0.296243	310	271	2848	45	37.2808	15.441	40	328.032	51.7441	3956.5
25.45	2.71617e-09	4.12344e-82	1.17693e-10	3.08149e-10	3.9147e-165	2.26938e-16	0.0494097	0.023244	0.0188744	0.295534	310	271	2848	45	37.2968	15.4451	40	328.125	51.8116	3956.68
25.5	2.61293e-09	2.85344e-82	1.12523e-10	2.95172e-10	1.86079e-165	2.11432e-16	0.0491186	0.0230728	0.0187277	0.294827	310	271	2848	45	37.3127	15.4492	40	328.217	51.8791	3956.86
25.55	2.51361e-09	1.97459e-82	1.07581e-10	2.82741e-10	8.84498e-166	1.96986e-16	0.0488293	0.0229029	0.0185822	0.294122	310	271	2848	45	37.3285	15.4533	40	328.308	51.9463	3957.04
25.6	2.41807e-09	1.36642e-82	1.02856e-10	2.70834e-10	4.20433e-166	1.83528e-16	0.0485416	0.0227343	0.0184379	0.293419	310	271	2848	45	37.3443	15.4573	40	328.399	52.0134	3957.21
25.65	2.32616e-09	9.45571e-83	9.83378e-11	2.59428e-10	1.99846e-166	1.70988e-16	0.0482556	0.0225669	0.0182946	0.292717	310	271	2848	45	37.3599	15.4613	40	328.489	52.0804	3957.39
25.7	2.23775e-09	6.54339e-83	9.40185e-11	2.48502e-10	9.49938e-167	1.59306e-16	0.0479713	0.0224008	0.0181525	0.292017	310	271	2848	45	37.3755	15.4653	40	328.579	52.1472	3957.57
25.75	2.15269e-09	4.52805e-83	8.98888e-11	2.38037e-10	4.51538e-167	1.48421e-16	0.0476887	0.0222358	0.0180115	0.291318	310	271	2848	45	37.3909	15.4692	40	328.668	52.2138	3957.74
25.8	2.07087e-09	3.13343e-83	8.59406e-11	2.28012e-10	2.14632e-167	1.38281e-16	0.0474077	0.0220721	0.0178715	0.290621	310	271	2848	45	37.4063	15.4731	40	328.756	52.2803	3957.92
25.85	1.99216e-09	2.16835e-83	8.21658e-11	2.1841e-10	1.02022e-167	1.28833e-16	0.0471284	0.0219096	0.0177327	0.289926	310	271	2848	45	37.4216	15.477	40	328.843	52.3466	3958.09
25.9	1.91644e-09	1.5005e-83	7.85568e-11	2.09212e-10	4.84945e-168	1.20031e-16	0.0468508	0.0217482	0.0175949	0.289233	310	271	2848	45	37.4368	15.4809	40	328.93	52.4127	3958.26
25.95	1.84359e-09	1.03835e-83	7.51063e-11	2.00401e-10	2.30511e-168	1.1183e-16	0.0465748	0.0215881	0.0174582	0.288541	310	271	2848	45	37.4519	15.4847	40	329.016	52.4787	3958.43
26	1.77352e-09	7.18546e-84	7.18074e-11	1.91961e-10	1.0957e-168	1.04189e-16	0.0463004	0.0214292	0.0173226	0.287851	310	271	2848	45	37.4669	15.4885	40	329.101	52.5445	3958.6
26.05	1.70611e-09	4.97236e-84	6.86533e-11	1.83877e-10	5.20824e-169	9.70704e-17	0.0460276	0.0212714	0.017188	0.287162	310	271	2848	45	37.4818	15.4922	40	329.186	52.6102	3958.77
26.1	1.64126e-09	3.4409e-84	6.56378e-11	1.76133e-10	2.47566e-169	9.04382e-17	0.0457564	0.0211147	0.0170545	0.286475	310	271	2848	45	37.4967	15.496	40	329.27	52.6757	3958.94
26.15	1.57888e-09	2.38111e-84	6.27548e-11	1.68716e-10	1.17677e-169	8.42591e-17	0.0454868	0.0209593	0.016922	0.28579	310	271	2848	45	37.5114	15.4997	40	329.353	52.7411	3959.11
26.2	1.51887e-09	1.64774e-84	5.99984e-11	1.6161e-10	5.59357e-170	7.85022e-17	0.0452189	0.0208049	0.0167905	0.285106	310	271	2848	45	37.5261	15.5034	40	329.436	52.8063	3959.27
26.25	1.46113e-09	1.14024e-84	5.7363e-11	1.54804e-10	2.65882e-170	7.31387e-17	0.0449525	0.0206518	0.01666	0.284424	310	271	2848	45	37.5406	15.507	40	329.518	52.8713	3959.44
26.3	1.4056e-09	7.89052e-85	5.48434e-11	1.48285e-10	1.26383e-170	6.81416e-17	0.0446876	0.0204997	0.0165306	0.283744	310	271	2848	45	37.5551	15.5107	40	329.599	52.9362	3959.6
26.35	1.35217e-09	5.46027e-85	5.24345e-11	1.4204e-10	6.00741e-171	6.34859e-17	0.0444244	0.0203487	0.0164022	0.283065	310	271	2848	45	37.5695	15.5143	40	329.68	53.0009	3959.76
26.4	1.30078e-09	3.77853e-85	5.01314e-11	1.36058e-10	2.85553e-171	5.91483e-17	0.0441626	0.0201989	0.0162747	0.282388	310	271	2848	45	37.5839	15.5178	40	329.76	53.0655	3959.93
26.45	1.25134e-09	2.61476e-85	4.79295e-11	1.30328e-10	1.35733e-171	5.5107e-17	0.0439024	0.0200502	0.0161483	0.281713	310	271	2848	45	37.5981	15.5214	40	329.84	53.13	3960.09
26.5	1.20377e-09	1.80942e-85	4.58242e-11	1.2484e-10	6.45187e-172	5.13419e-17	0.0436438	0.0199026	0.0160228	0.281039	310	271	2848	45	37.6122	15.5249	40	329.919	53.1942	3960.25
26.55	1.15802e-09	1.25213e-85	4.38115e-11	1.19582e-10	3.0668e-172	4.78341e-17	0.0433867	0.019756	0.0158984	0.280367	310	271	2848	45	37.6263	15.5284	40	329.997	53.2583	3960.41
26.6	1.114e-09	8.66477e-86	4.18871e-11	1.14546e-10	1.45775e-172	4.45659e-17	0.0431311	0.0196105	0.0157748	0.279696	310	271	2848	45	37.6403	15.5319	40	330.075	53.3223	3960.57
26.65	1.07166e-09	5.99606e-86	4.00473e-11	1.09722e-10	6.92921e-173	4.1521e-17	0.042877	0.0194662	0.0156523	0.279027	310	271	2848	45	37.6542	15.5353	40	330.152	53.3861	3960.73
26.7	1.03093e-09	4.14929e-86	3.82883e-11	1.05101e-10	3.29369e-173	3.86841e-17	0.0426244	0.0193228	0.0155307	0.27836	310	271	2848	45	37.668	15.5388	40	330.228	53.4498	3960.88
26.75	9.91742e-10	2.87133e-86	3.66065e-11	1.00675e-10	1.56561e-173	3.6041e-17	0.0423732	0.0191805	0.01541	0.277694	310	271	2848	45	37.6818	15.5421	40	330.304	53.5133	3961.04
26.8	9.54047e-10	1.98697e-86	3.49986e-11	9.64353e-11	7.44187e-174	3.35786e-17	0.0421236	0.0190393	0.0152903	0.27703	310	271	2848	45	37.6954	15.5455	40	330.38	53.5766	3961.2
26.85	9.17784e-10	1.37499e-86	3.34614e-11	9.2374e-11	3.53738e-174	3.12844e-17	0.0418754	0.0188991	0.0151715	0.276367	310	271	2848	45	37.709	15.5489	40	330.454	53.6398	3961.35
26.9	8.82899e-10	9.51499e-87	3.19916e-11	8.84838e-11	1.68144e-174	2.91469e-17	0.0416287	0.01876	0.0150536	0.275706	310	271	2848	45	37.7225	15.5522	40	330.529	53.7029	3961.51
26.95	8.49341e-10	6.58441e-87	3.05864e-11	8.47574e-11	7.99246e-175	2.71555e-17	0.0413835	0.0186218	0.0149367	0.275046	310	271	2848	45	37.7359	15.5555	40	330.602	53.7658	3961.66
27	8.17058e-10	4.55644e-87	2.9243e-11	8.11879e-11	3.79909e-175	2.53001e-17	0.0411397	0.0184847	0.0148206	0.274389	310	271	2848	45	37.7492	15.5588	40	330.675	53.8286	3961.81
27.05	7.86002e-10	3.15307e-87	2.79585e-11	7.77688e-11	1.80584e-175	2.35715e-17	0.0408973	0.0183486	0.0147055	0.273732	310	271	2848	45	37.7625	15.562	40	330.748	53.8912	3961.96
27.1	7.56127e-10	2.18194e-87	2.67305e-11	7.44936e-11	8.58378e-176	2.1961e-17	0.0406563	0.0182135	0.0145912	0.273078	310	271	2848	45	37.7757	15.5652	40	330.82	53.9536	3962.11
27.15	7.27387e-10	1.50991e-87	2.55564e-11	7.13564e-11	4.08017e-176	2.04606e-17	0.0404168	0.0180794	0.0144779	0.272424	310	271	2848	45	37.7888	15.5684	40	330.891	54.0159	3962.26
27.2	6.99739e-10	1.04486e-87	2.44339e-11	6.83513e-11	1.93944e-176	1.90626e-17	0.0401787	0.0179463	0.0143654	0.271773	310	271	2848	45	37.8018	15.5716	40	330.962	54.0781	3962.41
27.25	6.73143e-10	7.2305e-88	2.33606e-11	6.54728e-11	9.21885e-177	1.77602e-17	0.039942	0.0178141	0.0142538	0.271123	310	271	2848	45	37.8148	15.5748	40	331.032	54.1401	3962.56
27.3	6.47557e-10	5.00354e-88	2.23346e-11	6.27155e-11	4.38204e-177	1.65468e-17	0.0397067	0.017683	0.014143	0.270474	310	271	2848	45	37.8276	15.5779	40	331.102	54.2019	3962.71
27.35	6.22944e-10	3.46247e-88	2.13535e-11	6.00743e-11	2.08293e-177	1.54162e-17	0.0394728	0.0175528	0.0140332	0.269827	310	271	2848	45	37.8404	15.581	40	331.171	54.2636	3962.86
27.4	5.99266e-10	2.39604e-88	2.04156e-11	5.75443e-11	9.90091e-178	1.43629e-17	0.0392402	0.0174235	0.0139241	0.269182	310	271	2848	45	37.8532	15.5841	40	331.239	54.3252	3963
27.45	5.76488e-10	1.65807e-88	1.95189e-11	5.51209e-11	4.70624e-178	1.33816e-17	0.039009	0.0172952	0.013816	0.268538	310	271	2848	45	37.8658	15.5872	40	331.307	54.3866	3963.15
27.5	5.54576e-10	1.14739e-88	1.86616e-11	5.27995e-11	2.23704e-178	1.24673e-17	0.0387792	0.0171679	0.0137086	0.267895	310	271	2848	45	37.8784	15.5902	40	331.375	54.4479	3963.29
27.55	5.33497e-10	7.93999e-89	1.78419e-11	5.05759e-11	1.06334e-178	1.16155e-17	0.0385507	0.0170415	0.0136021	0.267255	310	271	2848	45	37.8909	15.5932	40	331.442	54.509	3963.43
27.6	5.13219e-10	5.4945e-89	1.70582e-11	4.8446e-11	5.05443e-179	1.08219e-17	0.0383236	0.016916	0.0134964	0.266615	310	271	2848	45	37.9033	15.5962	40	331.508	54.57	3963.58
27.65	4.93712e-10	3.80222e-89	1.63089e-11	4.64057e-11	2.40255e-179	1.00825e-17	0.0380978	0.0167914	0.0133916	0.265978	310	271	2848	45	37.9157	15.5992	40	331.574	54.6308	3963.72
27.7	4.74946e-10	2.63115e-89	1.55926e-11	4.44514e-11	1.14201e-179	9.39362e-18	0.0378734	0.0166678	0.0132875	0.265341	310	271	2848	45	37.9279	15.6021	40	331.64	54.6915	3963.86
27.75	4.56894e-10	1.82077e-89	1.49077e-11	4.25794e-11	5.42839e-180	8.75182e-18	0.0376503	0.0165451	0.0131843	0.264707	310	271	2848	45	37.9401	15.6051	40	331.705	54.752	3964
27.8	4.39528e-10	1.25998e-89	1.42529e-11	4.07862e-11	2.5803e-180	8.15386e-18	0.0374284	0.0164233	0.0130819	0.264074	310	271	2848	45	37.9523	15.608	40	331.769	54.8124	3964.14
27.85	4.22822e-10	8.71909e-90	1.36269e-11	3.90685e-11	1.22651e-180	7.59676e-18	0.0372079	0.0163023	0.0129802	0.263442	310	271	2848	45	37.9643	15.6109	40	331.833	54.8726	3964.28
27.9	4.0675e-10	6.03365e-90	1.30283e-11	3.74232e-11	5.83001e-181	7.07772e-18	0.0369887	0.0161823	0.0128794	0.262812	310	271	2848	45	37.9763	15.6137	40	331.897	54.9328	3964.42
27.95	3.9129e-10	4.17531e-90	1.24561e-11	3.58472e-11	2.7712e-181	6.59414e-18	0.0367708	0.0160631	0.0127793	0.262183	310	271	2848	45	37.9883	15.6166	40	331.96	54.9927	3964.56
28	3.76417e-10	2.88933e-90	1.1909e-11	3.43375e-11	1.31725e-181	6.14361e-18	0.0365542	0.0159449	0.0126801	0.261556	310	271	2848	45	38.0001	15.6194	40	332.022	55.0525	3964.69
28.05	3.6211e-10	1.99943e-90	1.13859e-11	3.28914e-11	6.26134e-182	5.72385e-18	0.0363388	0.0158275	0.0125815	0.26093	310	271	2848	45	38.0119	15.6222	40	332.084	55.1122	3964.83
28.1	3.48346e-10	1.38361e-90	1.08858e-11	3.15062e-11	2.97623e-182	5.33278e-18	0.0361247	0.0157109	0.0124838	0.260306	310	271	2848	45	38.0236	15.625	40	332.145	55.1717	3964.97
28.15	3.35106e-10	9.57464e-91	1.04076e-11	3.01794e-11	1.41471e-182	4.96842e-18	0.0359119	0.0155952	0.0123868	0.259684	310	271	2848	45	38.0353	15.6277	40	332.206	55.2311	3965.1
28.2	3.22369e-10	6.62569e-91	9.9505e-12	2.89084e-11	6.72458e-183	4.62896e-18	0.0357003	0.0154804	0.0122906	0.259062	310	271	2848	45	38.0468	15.6305	40	332.267	55.2904	3965.23
28.25	3.10116e-10	4.585e-91	9.51344e-12	2.7691e-11	3.19643e-183	4.31269e-18	0.03549	0.0153664	0.0121951	0.258443	310	271	2848	45	38.0583	15.6332	40	332.327	55.3495	3965.37
28.3	2.98328e-10	3.17284e-91	9.09557e-12	2.65248e-11	1.51937e-183	4.01803e-18	0.0352809	0.0152533	0.0121003	0.257825	310	271	2848	45	38.0698	15.6359	40	332.387	55.4084	3965.5
28.35	2.86989e-10	2.19562e-91	8.69606e-12	2.54077e-11	7.2221e-184	3.74351e-18	0.0350731	0.015141	0.0120063	0.257208	310	271	2848	45	38.0811	15.6386	40	332.446	55.4673	3965.63
28.4	2.76081e-10	1.51938e-91	8.3141e-12	2.43377e-11	3.43292e-184	3.48774e-18	0.0348664	0.0150295	0.011913	0.256593	310	271	2848	45	38.0925	15.6412	40	332.505	55.5259	3965.76
28.45	2.65587e-10	1.05141e-91	7.94892e-12	2.33128e-11	1.63178e-184	3.24944e-18	0.034661	0.0149188	0.0118205	0.255979	310	271	2848	45	38.1037	15.6439	40	332.563	55.5845	3965.89
28.5	2.55492e-10	7.27583e-92	7.59977e-12	2.2331e-11	7.75643e-185	3.02743e-18	0.0344568	0.014809	0.0117287	0.255367	310	271	2848	45	38.1149	15.6465	40	332.621	55.6429	3966.02
28.55	2.45781e-10	5.0349e-92	7.26596e-12	2.13905e-11	3.6869e-185	2.82058e-18	0.0342538	0.0146999	0.0116375	0.254756	310	271	2848	45	38.126	15.6491	40	332.678	55.7011	3966.15
28.6	2.36439e-10	3.48417e-92	6.94682e-12	2.04897e-11	1.75251e-185	2.62787e-18	0.034052	0.0145917	0.0115471	0.254146	310	271	2848	45	38.137	15.6517	40	332.735	55.7593	3966.28
28.65	2.27452e-10	2.41106e-92	6.64169e-12	1.96268e-11	8.33029e-186	2.44832e-18	0.0338514	0.0144842	0.0114574	0.253539	310	271	2848	45	38.148	15.6543	40	332.791	55.8172	3966.41
28.7	2.18807e-10	1.66846e-92	6.34996e-12	1.88002e-11	3.95968e-186	2.28105e-18	0.033652	0.0143776	0.0113684	0.252932	310	271	2848	45	38.1589	15.6568	40	332.847	55.8751	3966.54
28.75	2.1049e-10	1.15458e-92	6.07105e-12	1.80085e-11	1.88217e-186	2.1252e-18	0.0334537	0.0142717	0.0112801	0.252327	310	271	2848	45	38.1697	15.6593	40	332.903	55.9328	3966.66
28.8	2.0249e-10	7.98976e-93	5.80439e-12	1.72501e-11	8.94661e-187	1.98e-18	0.0332566	0.0141666	0.0111924	0.251724	310	271	2848	45	38.1805	15.6618	40	332.958	55.9904	3966.79
28.85	1.94793e-10	5.52895e-93	5.54944e-12	1.65236e-11	4.25263e-187	1.84471e-18	0.0330607	0.0140623	0.0111055	0.251121	310	271	2848	45	38.1912	15.6643	40	333.013	56.0478	3966.92
28.9	1.87389e-10	3.82605e-93	5.30569e-12	1.58277e-11	2.02142e-187	1.71868e-18	0.0328659	0.0139588	0.0110192	0.250521	310	271	2848	45	38.2019	15.6668	40	333.067	56.1051	3967.04
28.95	1.80267e-10	2.64764e-93	5.07264e-12	1.51612e-11	9.60852e-188	1.60125e-18	0.0326723	0.013856	0.0109336	0.249921	310	271	2848	45	38.2125	15.6692	40	333.121	56.1622	3967.16
29	1.73415e-10	1.83218e-93	4.84983e-12	1.45227e-11	4.56726e-188	1.49185e-18	0.0324798	0.013754	0.0108486	0.249324	310	271	2848	45	38.223	15.6717	40	333.174	56.2193	3967.29
29.05	1.66824e-10	1.26788e-93	4.63681e-12	1.39111e-11	2.17098e-188	1.38992e-18	0.0322884	0.0136527	0.0107644	0.248727	310	271	2848	45	38.2335	15.6741	40	333.227	56.2761	3967.41
29.1	1.60483e-10	8.77375e-94	4.43315e-12	1.33252e-11	1.03194e-188	1.29495e-18	0.0320982	0.0135522	0.0106807	0.248132	310	271	2848	45	38.2439	15.6765	40	333.28	56.3329	3967.53
29.15	1.54383e-10	6.07147e-94	4.23843e-12	1.2764e-11	4.90517e-189	1.20648e-18	0.0319091	0.0134524	0.0105977	0.247539	310	271	2848	45	38.2542	15.6789	40	333.332	56.3895	3967.65
29.2	1.48515e-10	4.20148e-94	4.05226e-12	1.22265e-11	2.3316e-189	1.12405e-18	0.0317211	0.0133533	0.0105154	0.246947	310	271	2848	45	38.2645	15.6812	40	333.384	56.446	3967.78
29.25	1.4287e-10	2.90744e-94	3.87427e-12	1.17116e-11	1.10829e-189	1.04725e-18	0.0315342	0.013255	0.0104337	0.246356	310	271	2848	45	38.2748	15.6836	40	333.435	56.5023	3967.9
29.3	1.37439e-10	2.01196e-94	3.7041e-12	1.12184e-11	5.26808e-190	9.75696e-19	0.0313485	0.0131574	0.0103527	0.245767	310	271	2848	45	38.2849	15.6859	40	333.486	56.5585	3968.02
29.35	1.32215e-10	1.39229e-94	3.5414e-12	1.07459e-11	2.5041e-190	9.09033e-19	0.0311638	0.0130605	0.0102722	0.245179	310	271	2848	45	38.295	15.6882	40	333.537	56.6146	3968.13
29.4	1.2719e-10	9.63467e-95	3.38585e-12	1.02934e-11	1.19029e-190	8.46924e-19	0.0309802	0.0129644	0.0101924	0.244592	310	271	2848	45	38.3051	15.6905	40	333.587	56.6705	3968.25
29.45	1.22356e-10	6.66723e-95	3.23713e-12	9.85987e-12	5.65784e-191	7.89059e-19	0.0307977	0.0128689	0.0101132	0.244007	310	271	2848	45	38.3151	15.6928	40	333.637	56.7263	3968.37
29.5	1.17705e-10	4.61375e-95	3.09495e-12	9.44463e-12	2.68937e-191	7.35148e-19	0.0306162	0.0127742	0.0100347	0.243424	310	271	2848	45	38.325	15.6951	40	333.686	56.782	3968.49
29.55	1.13231e-10	3.19273e-95	2.95901e-12	9.04688e-12	1.27835e-191	6.8492e-19	0.0304358	0.0126801	0.00995669	0.242841	310	271	2848	45	38.3348	15.6973	40	333.735	56.8375	3968.61
29.6	1.08927e-10	2.20938e-95	2.82904e-12	8.66588e-12	6.07644e-192	6.38124e-19	0.0302565	0.0125867	0.00987934	0.242261	310	271	2848	45	38.3447	15.6995	40	333.784	56.893	3968.72
29.65	1.04787e-10	1.5289e-95	2.70477e-12	8.30093e-12	2.88834e-192	5.94525e-19	0.0300783	0.0124941	0.00980258	0.241681	310	271	2848	45	38.3544	15.7018	40	333.832	56.9482	3968.84
29.7	1.00804e-10	1.05801e-95	2.58597e-12	7.95134e-12	1.37293e-192	5.53904e-19	0.0299011	0.0124021	0.00972643	0.241103	310	271	2848	45	38.3641	15.704	40	333.88	57.0034	3968.95
29.75	9.69726e-11	7.32144e-96	2.47239e-12	7.61648e-12	6.526e-193	5.1606e-19	0.0297249	0.0123107	0.00965086	0.240526	310	271	2848	45	38.3737	15.7061	40	333.928	57.0584	3969.07
29.8	9.32867e-11	5.06647e-96	2.36379e-12	7.29572e-12	3.10203e-193	4.80801e-19	0.0295498	0.0122201	0.00957588	0.239951	310	271	2848	45	38.3833	15.7083	40	333.975	57.1132	3969.18
29.85	8.9741e-11	3.50602e-96	2.25996e-12	6.98847e-12	1.4745e-193	4.4795e-19	0.0293757	0.0121301	0.00950148	0.239377	310	271	2848	45	38.3929	15.7104	40	334.022	57.168	3969.29
29.9	8.633e-11	2.42618e-96	2.1607e-12	6.69416e-12	7.00883e-194	4.17345e-19	0.0292026	0.0120408	0.00942767	0.238804	310	271	2848	45	38.4023	15.7126	40	334.068	57.2226	3969.41
29.95	8.30486e-11	1.67892e-96	2.06579e-12	6.41224e-12	3.33154e-194	3.8883e-19	0.0290306	0.0119522	0.00935442	0.238233	310	271	2848	45	38.4117	15.7147	40	334.114	57.2771	3969.52
30	7.9892e-11	1.16182e-96	1.97506e-12	6.1422e-12	1.5836e-194	3.62264e-19	0.0288596	0.0118641	0.00928174	0.237663	310	271	2848	45	38.4211	15.7168	40	334.16	57.3314	3969.63
30.05	7.68553e-11	8.03985e-97	1.88831e-12	5.88353e-12	7.52737e-195	3.37513e-19	0.0286895	0.0117768	0.00920963	0.237095	310	271	2848	45	38.4304	15.7189	40	334.206	57.3857	3969.74
30.1	7.39341e-11	5.56361e-97	1.80536e-12	5.63575e-12	3.57802e-195	3.14453e-19	0.0285205	0.0116901	0.00913808	0.236528	310	271	2848	45	38.4396	15.7209	40	334.251	57.4398	3969.85
30.15	7.11239e-11	3.85004e-97	1.72607e-12	5.3984e-12	1.70076e-195	2.92968e-19	0.0283525	0.011604	0.00906709	0.235962	310	271	2848	45	38.4488	15.723	40	334.295	57.4937	3969.96
30.2	6.84206e-11	2.66424e-97	1.65025e-12	5.17106e-12	8.08429e-196	2.72951e-19	0.0281854	0.0115186	0.00899664	0.235398	310	271	2848	45	38.458	15.725	40	334.34	57.5475	3970.07
30.25	6.58199e-11	1.84367e-97	1.57777e-12	4.95328e-12	3.84274e-196	2.54302e-19	0.0280194	0.0114337	0.00892675	0.234835	310	271	2848	45	38.4671	15.7271	40	334.383	57.6013	3970.18
30.3	6.33182e-11	1.27582e-97	1.50847e-12	4.74468e-12	1.82659e-196	2.36927e-19	0.0278543	0.0113496	0.00885739	0.234273	310	271	2848	45	38.4761	15.7291	40	334.427	57.6548	3970.29
30.35	6.09115e-11	8.82876e-98	1.44221e-12	4.54486e-12	8.6824e-197	2.2074e-19	0.0276902	0.011266	0.00878858	0.233712	310	271	2848	45	38.4851	15.7311	40	334.47	57.7083	3970.39
30.4	5.85963e-11	6.10953e-98	1.37886e-12	4.35346e-12	4.12705e-197	2.05658e-19	0.0275271	0.011183	0.0087203	0.233153	310	271	2848	45	38.494	15.7331	40	334.513	57.7616	3970.5
30.45	5.63691e-11	4.22782e-98	1.3183e-12	4.17012e-12	1.96173e-197	1.91607e-19	0.0273649	0.0111007	0.00865255	0.232596	310	271	2848	45	38.5029	15.735	40	334.556	57.8148	3970.61
30.5	5.42265e-11	2.92567e-98	1.26039e-12	3.9945e-12	9.32477e-198	1.78515e-19	0.0272037	0.011019	0.00858533	0.232039	310	271	2848	45	38.5117	15.737	40	334.598	57.8679	3970.71
30.55	5.21654e-11	2.02457e-98	1.20503e-12	3.82628e-12	4.43239e-198	1.66319e-19	0.0270434	0.0109378	0.00851863	0.231484	310	271	2848	45	38.5204	15.7389	40	334.64	57.9208	3970.82
30.6	5.01826e-11	1.40101e-98	1.1521e-12	3.66514e-12	2.10687e-198	1.54955e-19	0.0268841	0.0108573	0.00845244	0.230931	310	271	2848	45	38.5292	15.7408	40	334.682	57.9736	3970.93
30.65	4.82752e-11	9.69507e-99	1.1015e-12	3.51078e-12	1.00147e-198	1.44368e-19	0.0267257	0.0107773	0.00838677	0.230378	310	271	2848	45	38.5378	15.7427	40	334.723	58.0263	3971.03
30.7	4.64403e-11	6.70903e-99	1.05312e-12	3.36293e-12	4.76032e-199	1.34504e-19	0.0265683	0.010698	0.00832162	0.229827	310	271	2848	45	38.5464	15.7446	40	334.764	58.0789	3971.13
30.75	4.46751e-11	4.64267e-99	1.00686e-12	3.22131e-12	2.26274e-199	1.25314e-19	0.0264117	0.0106192	0.00825696	0.229277	310	271	2848	45	38.555	15.7465	40	334.805	58.1313	3971.24
30.8	4.29771e-11	3.21275e-99	9.62635e-13	3.08564e-12	1.07556e-199	1.16752e-19	0.0262561	0.010541	0.00819281	0.228729	310	271	2848	45	38.5635	15.7484	40	334.845	58.1836	3971.34
30.85	4.13435e-11	2.22323e-99	9.20353e-13	2.9557e-12	5.11251e-200	1.08775e-19	0.0261014	0.0104634	0.00812916	0.228182	310	271	2848	45	38.572	15.7502	40	334.885	58.2358	3971.44
30.9	3.97721e-11	1.53849e-99	8.79928e-13	2.83122e-12	2.43015e-200	1.01343e-19	0.0259477	0.0103864	0.00806601	0.227636	310	271	2848	45	38.5804	15.7521	40	334.925	58.2878	3971.55
30.95	3.82604e-11	1.06464e-99	8.41278e-13	2.71199e-12	1.15514e-200	9.44193e-20	0.0257948	0.0103099	0.00800334	0.227092	310	271	2848	45	38.5888	15.7539	40	334.964	58.3398	3971.65
31	3.68061e-11	7.36734e-100	8.04326e-13	2.59777e-12	5.49076e-201	8.79683e-20	0.0256428	0.010234	0.00794116	0.226548	310	271	2848	45	38.5971	15.7557	40	335.004	58.3916	3971.75
31.05	3.54071e-11	5.09823e-100	7.68997e-13	2.48837e-12	2.60995e-201	8.19579e-20	0.0254918	0.0101586	0.00787946	0.226007	310	271	2848	45	38.6053	15.7575	40	335.042	58.4433	3971.85
31.1	3.40613e-11	3.528e-100	7.3522e-13	2.38358e-12	1.2406e-201	7.63583e-20	0.0253416	0.0100838	0.00781825	0.225466	310	271	2848	45	38.6136	15.7593	40	335.081	58.4948	3971.95
31.15	3.27667e-11	2.44139e-100	7.02927e-13	2.28319e-12	5.89699e-202	7.11412e-20	0.0251923	0.0100096	0.00775751	0.224927	310	271	2848	45	38.6217	15.7611	40	335.119	58.5463	3972.05
31.2	3.15212e-11	1.68945e-100	6.72052e-13	2.18704e-12	2.80304e-202	6.62806e-20	0.0250439	0.00993587	0.00769724	0.224389	310	271	2848	45	38.6298	15.7628	40	335.157	58.5976	3972.15
31.25	3.03231e-11	1.16911e-100	6.42533e-13	2.09494e-12	1.33238e-202	6.1752e-20	0.0248963	0.00986271	0.00763743	0.223852	310	271	2848	45	38.6379	15.7646	40	335.195	58.6488	3972.25
31.3	2.91706e-11	8.09026e-101	6.14311e-13	2.00671e-12	6.33328e-203	5.75329e-20	0.0247496	0.00979009	0.0075781	0.223316	310	271	2848	45	38.6459	15.7663	40	335.232	58.6999	3972.34
31.35	2.80618e-11	5.59849e-101	5.87328e-13	1.9222e-12	3.01043e-203	5.3602e-20	0.0246038	0.00971801	0.00751922	0.222782	310	271	2848	45	38.6539	15.768	40	335.269	58.7508	3972.44
31.4	2.69952e-11	3.87418e-101	5.6153e-13	1.84125e-12	1.43096e-203	4.99397e-20	0.0244589	0.00964645	0.0074608	0.222249	310	271	2848	45	38.6619	15.7697	40	335.306	58.8016	3972.54
31.45	2.59691e-11	2.68095e-101	5.36866e-13	1.76371e-12	6.80185e-204	4.65277e-20	0.0243148	0.00957542	0.00740284	0.221718	310	271	2848	45	38.6697	15.7714	40	335.342	58.8523	3972.64
31.5	2.49821e-11	1.85522e-101	5.13285e-13	1.68943e-12	3.23315e-204	4.33487e-20	0.0241715	0.00950492	0.00734533	0.221187	310	271	2848	45	38.6776	15.7731	40	335.378	58.9029	3972.73
31.55	2.40325e-11	1.28382e-101	4.9074e-13	1.61828e-12	1.53683e-204	4.0387e-20	0.0240291	0.00943493	0.00728826	0.220658	310	271	2848	45	38.6854	15.7748	40	335.414	58.9534	3972.83
31.6	2.31191e-11	8.88411e-102	4.69185e-13	1.55013e-12	7.30508e-205	3.76276e-20	0.0238876	0.00936546	0.00723164	0.220131	310	271	2848	45	38.6931	15.7764	40	335.45	59.0037	3972.92
31.65	2.22403e-11	6.14784e-102	4.48576e-13	1.48485e-12	3.47236e-205	3.50567e-20	0.0237468	0.0092965	0.00717545	0.219604	310	271	2848	45	38.7008	15.7781	40	335.485	59.054	3973.02
31.7	2.1395e-11	4.25433e-102	4.28873e-13	1.42231e-12	1.65053e-205	3.26615e-20	0.0236069	0.00922805	0.0071197	0.219079	310	271	2848	45	38.7085	15.7797	40	335.52	59.1041	3973.11
31.75	2.05818e-11	2.94401e-102	4.10036e-13	1.36241e-12	7.84555e-206	3.043e-20	0.0234678	0.0091601	0.00706439	0.218555	310	271	2848	45	38.7161	15.7813	40	335.555	59.154	3973.21
31.8	1.97995e-11	2.03727e-102	3.92026e-13	1.30504e-12	3.72926e-206	2.83509e-20	0.0233296	0.00909265	0.00700951	0.218032	310	271	2848	45	38.7236	15.783	40	335.59	59.2039	3973.3
31.85	1.90469e-11	1.4098e-102	3.74806e-13	1.25008e-12	1.77265e-206	2.64138e-20	0.0231921	0.0090257	0.00695505	0.21751	310	271	2848	45	38.7312	15.7845	40	335.624	59.2537	3973.39
31.9	1.83229e-11	9.75585e-103	3.58344e-13	1.19743e-12	8.426e-207	2.46092e-20	0.0230555	0.00895925	0.00690101	0.21699	310	271	2848	45	38.7386	15.7861	40	335.658	59.3033	3973.49
31.95	1.76265e-11	6.75109e-103	3.42604e-13	1.147e-12	4.00517e-207	2.29278e-20	0.0229197	0.00889328	0.0068474	0.216471	310	271	2848	45	38.7461	15.7877	40	335.692	59.3528	3973.58
32	1.69565e-11	4.67178e-103	3.27555e-13	1.0987e-12	1.9038e-207	2.13613e-20	0.0227846	0.0088278	0.0067942	0.215953	310	271	2848	45	38.7534	15.7893	40	335.725	59.4022	3973.67
32.05	1.6312e-11	3.23289e-103	3.13168e-13	1.05243e-12	9.0494e-208	1.99018e-20	0.0226504	0.00876279	0.00674141	0.215437	310	271	2848	45	38.7608	15.7908	40	335.758	59.4514	3973.76
32.1	1.5692e-11	2.23717e-103	2.99413e-13	1.00811e-12	4.30149e-208	1.8542e-20	0.022517	0.00869827	0.00668904	0.214921	310	271	2848	45	38.7681	15.7924	40	335.791	59.5006	3973.85
32.15	1.50956e-11	1.54813e-103	2.86261e-13	9.65651e-13	2.04465e-208	1.72752e-20	0.0223843	0.00863423	0.00663707	0.214407	310	271	2848	45	38.7754	15.7939	40	335.824	59.5496	3973.94
32.2	1.45218e-11	1.07131e-103	2.73688e-13	9.24984e-13	9.71892e-209	1.60949e-20	0.0222524	0.00857065	0.00658551	0.213894	310	271	2848	45	38.7826	15.7954	40	335.857	59.5985	3974.03
32.25	1.39698e-11	7.41353e-104	2.61666e-13	8.86029e-13	4.61974e-209	1.49952e-20	0.0221213	0.00850754	0.00653434	0.213383	310	271	2848	45	38.7897	15.7969	40	335.889	59.6473	3974.12
32.3	1.34388e-11	5.13019e-104	2.50173e-13	8.48715e-13	2.19592e-209	1.39707e-20	0.021991	0.0084449	0.00648358	0.212872	310	271	2848	45	38.7969	15.7984	40	335.921	59.696	3974.21
32.35	1.2928e-11	3.55011e-104	2.39185e-13	8.12972e-13	1.0438e-209	1.30161e-20	0.0218615	0.00838272	0.0064332	0.212363	310	271	2848	45	38.804	15.7999	40	335.952	59.7446	3974.3
32.4	1.24367e-11	2.45669e-104	2.28679e-13	7.78735e-13	4.96153e-210	1.21268e-20	0.0217327	0.008321	0.00638322	0.211855	310	271	2848	45	38.811	15.8014	40	335.984	59.793	3974.39
32.45	1.19639e-11	1.70004e-104	2.18634e-13	7.45939e-13	2.35839e-210	1.12983e-20	0.0216046	0.00825973	0.00633363	0.211349	310	271	2848	45	38.818	15.8028	40	336.015	59.8414	3974.48
32.5	1.15092e-11	1.17643e-104	2.09031e-13	7.14525e-13	1.12102e-210	1.05263e-20	0.0214773	0.00819891	0.00628442	0.210843	310	271	2848	45	38.825	15.8043	40	336.046	59.8896	3974.56
32.55	1.10717e-11	8.14098e-105	1.9985e-13	6.84434e-13	5.32861e-211	9.80714e-21	0.0213508	0.00813854	0.0062356	0.210339	310	271	2848	45	38.8319	15.8057	40	336.077	59.9377	3974.65
32.6	1.06509e-11	5.63359e-105	1.91072e-13	6.55609e-13	2.53287e-211	9.13708e-21	0.021225	0.00807862	0.00618715	0.209836	310	271	2848	45	38.8388	15.8072	40	336.107	59.9857	3974.74
32.65	1.02461e-11	3.89846e-105	1.82679e-13	6.27999e-13	1.20396e-211	8.5128e-21	0.0211	0.00801913	0.00613908	0.209334	310	271	2848	45	38.8456	15.8086	40	336.137	60.0336	3974.83
32.7	9.85663e-12	2.69775e-105	1.74655e-13	6.01552e-13	5.72285e-212	7.93117e-21	0.0209757	0.00796009	0.00609139	0.208833	310	271	2848	45	38.8524	15.81	40	336.167	60.0813	3974.91
32.75	9.48199e-12	1.86686e-105	1.66984e-13	5.76218e-13	2.72027e-212	7.38929e-21	0.0208521	0.00790147	0.00604406	0.208333	310	271	2848	45	38.8592	15.8114	40	336.197	60.129	3975
32.8	9.12158e-12	1.29187e-105	1.59649e-13	5.51951e-13	1.29304e-212	6.88442e-21	0.0207292	0.0078433	0.00599711	0.207835	310	271	2848	45	38.8659	15.8128	40	336.227	60.1765	3975.08
32.85	8.77488e-12	8.9398e-106	1.52637e-13	5.28706e-13	6.14625e-213	6.41405e-21	0.0206071	0.00778554	0.00595051	0.207338	310	271	2848	45	38.8726	15.8142	40	336.256	60.2239	3975.17
32.9	8.44135e-12	6.18638e-106	1.45933e-13	5.06441e-13	2.92153e-213	5.97582e-21	0.0204857	0.00772822	0.00590428	0.206842	310	271	2848	45	38.8792	15.8155	40	336.285	60.2712	3975.25
32.95	8.1205e-12	4.281e-106	1.39523e-13	4.85112e-13	1.3887e-213	5.56753e-21	0.020365	0.00767131	0.00585841	0.206347	310	271	2848	45	38.8858	15.8169	40	336.314	60.3184	3975.34
33	7.81184e-12	2.96247e-106	1.33394e-13	4.64682e-13	6.60098e-214	5.18714e-21	0.020245	0.00761483	0.0058129	0.205854	310	271	2848	45	38.8924	15.8182	40	336.343	60.3655	3975.42
33.05	7.51492e-12	2.05004e-106	1.27535e-13	4.45113e-13	3.13767e-214	4.83273e-21	0.0201258	0.00755876	0.00576774	0.205361	310	271	2848	45	38.8989	15.8196	40	336.371	60.4124	3975.5
33.1	7.22928e-12	1.41863e-106	1.21933e-13	4.26367e-13	1.49145e-214	4.50254e-21	0.0200072	0.0075031	0.00572292	0.20487	310	271	2848	45	38.9054	15.8209	40	336.399	60.4593	3975.58
33.15	6.9545e-12	9.81701e-107	1.16578e-13	4.08411e-13	7.08936e-215	4.19491e-21	0.0198893	0.00744786	0.00567846	0.20438	310	271	2848	45	38.9119	15.8222	40	336.427	60.506	3975.67
33.2	6.69017e-12	6.79341e-107	1.11457e-13	3.91212e-13	3.36982e-215	3.9083e-21	0.0197722	0.00739302	0.00563435	0.203891	310	271	2848	45	38.9183	15.8235	40	336.455	60.5527	3975.75
33.25	6.43588e-12	4.70107e-107	1.06562e-13	3.74736e-13	1.60179e-215	3.64127e-21	0.0196557	0.00733858	0.00559057	0.203403	310	271	2848	45	38.9246	15.8248	40	336.483	60.5992	3975.83
33.3	6.19125e-12	3.25316e-107	1.01881e-13	3.58955e-13	7.61386e-216	3.39248e-21	0.0195399	0.00728455	0.00554714	0.202917	310	271	2848	45	38.931	15.8261	40	336.51	60.6456	3975.91
33.35	5.95593e-12	2.2512e-107	9.7406e-14	3.43838e-13	3.61913e-216	3.1607e-21	0.0194247	0.00723091	0.00550404	0.202431	310	271	2848	45	38.9373	15.8274	40	336.537	60.6919	3975.99
33.4	5.72955e-12	1.55784e-107	9.31276e-14	3.29357e-13	1.7203e-216	2.94475e-21	0.0193103	0.00717767	0.00546128	0.201947	310	271	2848	45	38.9435	15.8287	40	336.564	60.7381	3976.07
33.45	5.51177e-12	1.07803e-107	8.90371e-14	3.15487e-13	8.17717e-217	2.74355e-21	0.0191965	0.00712482	0.00541885	0.201464	310	271	2848	45	38.9498	15.8299	40	336.591	60.7841	3976.15
33.5	5.30227e-12	7.46001e-108	8.51263e-14	3.022e-13	3.88689e-217	2.5561e-21	0.0190834	0.00707236	0.00537675	0.200982	310	271	2848	45	38.9559	15.8312	40	336.617	60.8301	3976.23
33.55	5.10074e-12	5.16235e-108	8.13873e-14	2.89473e-13	1.84757e-217	2.38146e-21	0.018971	0.00702028	0.00533498	0.200502	310	271	2848	45	38.9621	15.8324	40	336.643	60.876	3976.31
33.6	4.90686e-12	3.57237e-108	7.78125e-14	2.77283e-13	8.78216e-218	2.21875e-21	0.0188593	0.00696859	0.00529353	0.200022	310	271	2848	45	38.9682	15.8337	40	336.669	60.9217	3976.39
33.65	4.72035e-12	2.47209e-108	7.43947e-14	2.65605e-13	4.17447e-218	2.06716e-21	0.0187481	0.00691728	0.0052524	0.199544	310	271	2848	45	38.9743	15.8349	40	336.695	60.9673	3976.47
33.7	4.54094e-12	1.7107e-108	7.1127e-14	2.5442e-13	1.98427e-218	1.92592e-21	0.0186377	0.00686635	0.00521159	0.199066	310	271	2848	45	38.9803	15.8361	40	336.721	61.0129	3976.55
33.75	4.36834e-12	1.18381e-108	6.80028e-14	2.43705e-13	9.43191e-219	1.79433e-21	0.0185279	0.00681579	0.0051711	0.19859	310	271	2848	45	38.9863	15.8373	40	336.746	61.0583	3976.63
33.8	4.2023e-12	8.19201e-109	6.50159e-14	2.33442e-13	4.48331e-219	1.67174e-21	0.0184187	0.0067656	0.00513093	0.198115	310	271	2848	45	38.9923	15.8385	40	336.772	61.1036	3976.71
33.85	4.04257e-12	5.6689e-109	6.21602e-14	2.2361e-13	2.13107e-219	1.55752e-21	0.0183102	0.00671579	0.00509107	0.197641	310	271	2848	45	38.9982	15.8397	40	336.797	61.1488	3976.78
33.9	3.88892e-12	3.9229e-109	5.94299e-14	2.14193e-13	1.01297e-219	1.4511e-21	0.0182023	0.00666634	0.00505151	0.197168	310	271	2848	45	39.0041	15.8409	40	336.822	61.1939	3976.86
33.95	3.7411e-12	2.71467e-109	5.68195e-14	2.05173e-13	4.81501e-220	1.35196e-21	0.0180951	0.00661725	0.00501227	0.196697	310	271	2848	45	39.01	15.842	40	336.846	61.2389	3976.94
34	3.5989e-12	1.87856e-109	5.43238e-14	1.96532e-13	2.28874e-220	1.25959e-21	0.0179885	0.00656853	0.00497333	0.196226	310	271	2848	45	39.0158	15.8432	40	336.871	61.2837	3977.01
34.05	3.46211e-12	1.29997e-109	5.19377e-14	1.88255e-13	1.08792e-220	1.17353e-21	0.0178825	0.00652016	0.00493469	0.195757	310	271	2848	45	39.0216	15.8444	40	336.895	61.3285	3977.09
34.1	3.33052e-12	8.99585e-110	4.96564e-14	1.80327e-13	5.17125e-221	1.09335e-21	0.0177772	0.00647215	0.00489635	0.195289	310	271	2848	45	39.0274	15.8455	40	336.919	61.3732	3977.17
34.15	3.20393e-12	6.22516e-110	4.74753e-14	1.72733e-13	2.45807e-221	1.01865e-21	0.0176724	0.0064245	0.00485831	0.194822	310	271	2848	45	39.0331	15.8466	40	336.943	61.4177	3977.24
34.2	3.08215e-12	4.30784e-110	4.53901e-14	1.65459e-13	1.16841e-221	9.49049e-22	0.0175683	0.00637719	0.00482056	0.194356	310	271	2848	45	39.0388	15.8478	40	336.967	61.4622	3977.32
34.25	2.965e-12	2.98104e-110	4.33964e-14	1.5849e-13	5.55384e-222	8.84206e-22	0.0174648	0.00633024	0.00478311	0.193891	310	271	2848	45	39.0445	15.8489	40	336.991	61.5065	3977.39
34.3	2.8523e-12	2.06289e-110	4.14902e-14	1.51816e-13	2.63993e-222	8.23794e-22	0.0173619	0.00628363	0.00474595	0.193427	310	271	2848	45	39.0501	15.85	40	337.014	61.5508	3977.46
34.35	2.74389e-12	1.42753e-110	3.96678e-14	1.45422e-13	1.25485e-222	7.6751e-22	0.0172596	0.00623736	0.00470908	0.192964	310	271	2848	45	39.0557	15.8511	40	337.037	61.5949	3977.54
34.4	2.63959e-12	9.87855e-111	3.79255e-14	1.39298e-13	5.96475e-223	7.1507e-22	0.017158	0.00619143	0.00467249	0.192503	310	271	2848	45	39.0613	15.8522	40	337.06	61.6389	3977.61
34.45	2.53926e-12	6.836e-111	3.62597e-14	1.33432e-13	2.83525e-223	6.66214e-22	0.0170569	0.00614584	0.00463619	0.192042	310	271	2848	45	39.0668	15.8533	40	337.083	61.6828	3977.69
34.5	2.44275e-12	4.73054e-111	3.4667e-14	1.27812e-13	1.34769e-223	6.20696e-22	0.0169564	0.00610059	0.00460017	0.191583	310	271	2848	45	39.0723	15.8544	40	337.106	61.7266	3977.76
34.55	2.3499e-12	3.27355e-111	3.31443e-14	1.2243e-13	6.40605e-224	5.78288e-22	0.0168565	0.00605567	0.00456443	0.191125	310	271	2848	45	39.0778	15.8554	40	337.128	61.7704	3977.83
34.6	2.26058e-12	2.26531e-111	3.16885e-14	1.17274e-13	3.04502e-224	5.38777e-22	0.0167572	0.00601108	0.00452897	0.190667	310	271	2848	45	39.0832	15.8565	40	337.15	61.814	3977.9
34.65	2.17466e-12	1.5676e-111	3.02966e-14	1.12335e-13	1.4474e-224	5.01966e-22	0.0166585	0.00596682	0.00449378	0.190211	310	271	2848	45	39.0886	15.8576	40	337.173	61.8575	3977.98
34.7	2.092e-12	1.08479e-111	2.89659e-14	1.07604e-13	6.88e-225	4.6767e-22	0.0165603	0.00592289	0.00445887	0.189756	310	271	2848	45	39.094	15.8586	40	337.195	61.9009	3978.05
34.75	2.01249e-12	7.50677e-112	2.76936e-14	1.03072e-13	3.2703e-225	4.35717e-22	0.0164627	0.00587928	0.00442423	0.189302	310	271	2848	45	39.0993	15.8597	40	337.216	61.9441	3978.12
34.8	1.93599e-12	5.19472e-112	2.64772e-14	9.87315e-14	1.55449e-225	4.05947e-22	0.0163658	0.00583599	0.00438986	0.18885	310	271	2848	45	39.1046	15.8607	40	337.238	61.9873	3978.19
34.85	1.86241e-12	3.59476e-112	2.53142e-14	9.45735e-14	7.38902e-226	3.78211e-22	0.0162693	0.00579302	0.00435575	0.188398	310	271	2848	45	39.1099	15.8617	40	337.259	62.0304	3978.26
34.9	1.79162e-12	2.48759e-112	2.42024e-14	9.05907e-14	3.51225e-226	3.5237e-22	0.0161735	0.00575036	0.00432191	0.187947	310	271	2848	45	39.1151	15.8627	40	337.281	62.0734	3978.33
34.95	1.72352e-12	1.72142e-112	2.31393e-14	8.67755e-14	1.6695e-226	3.28295e-22	0.0160782	0.00570802	0.00428833	0.187498	310	271	2848	45	39.1204	15.8637	40	337.302	62.1163	3978.4
35	1.65801e-12	1.19123e-112	2.21229e-14	8.31211e-14	7.93569e-227	3.05865e-22	0.0159835	0.00566599	0.00425502	0.187049	310	271	2848	45	39.1255	15.8647	40	337.323	62.1591	3978.47
35.05	1.59499e-12	8.24337e-113	2.11512e-14	7.96205e-14	3.77211e-227	2.84967e-22	0.0158893	0.00562427	0.00422196	0.186602	310	271	2848	45	39.1307	15.8657	40	337.344	62.2017	3978.54
35.1	1.53437e-12	5.70444e-113	2.02222e-14	7.62674e-14	1.79301e-227	2.65497e-22	0.0157957	0.00558286	0.00418916	0.186155	310	271	2848	45	39.1358	15.8667	40	337.364	62.2443	3978.61
35.15	1.47605e-12	3.9475e-113	1.9334e-14	7.30555e-14	8.52281e-228	2.47357e-22	0.0157026	0.00554175	0.00415661	0.18571	310	271	2848	45	39.1409	15.8677	40	337.385	62.2868	3978.68
35.2	1.41994e-12	2.73168e-113	1.84847e-14	6.99788e-14	4.05119e-228	2.30457e-22	0.0156101	0.00550095	0.00412432	0.185266	310	271	2848	45	39.146	15.8687	40	337.405	62.3291	3978.75
35.25	1.36597e-12	1.89034e-113	1.76728e-14	6.70317e-14	1.92567e-228	2.14711e-22	0.0155182	0.00546044	0.00409227	0.184823	310	271	2848	45	39.151	15.8697	40	337.425	62.3714	3978.82
35.3	1.31405e-12	1.30812e-113	1.68966e-14	6.42088e-14	9.15337e-229	2.00041e-22	0.0154267	0.00542024	0.00406048	0.184381	310	271	2848	45	39.156	15.8706	40	337.445	62.4136	3978.89
35.35	1.2641e-12	9.05224e-114	1.61544e-14	6.15047e-14	4.35092e-229	1.86374e-22	0.0153359	0.00538033	0.00402893	0.18394	310	271	2848	45	39.161	15.8716	40	337.465	62.4557	3978.95
35.4	1.21606e-12	6.26419e-114	1.54449e-14	5.89145e-14	2.06814e-229	1.7364e-22	0.0152455	0.00534071	0.00399763	0.1835	310	271	2848	45	39.1659	15.8725	40	337.485	62.4976	3979.02
35.45	1.16984e-12	4.33484e-114	1.47665e-14	5.64334e-14	9.83059e-230	1.61776e-22	0.0151557	0.00530139	0.00396658	0.183061	310	271	2848	45	39.1708	15.8735	40	337.504	62.5395	3979.09
35.5	1.12537e-12	2.99973e-114	1.41179e-14	5.40567e-14	4.67282e-230	1.50723e-22	0.0150664	0.00526235	0.00393576	0.182623	310	271	2848	45	39.1757	15.8744	40	337.524	62.5812	3979.16
35.55	1.0826e-12	2.07582e-114	1.34978e-14	5.17802e-14	2.22115e-230	1.40425e-22	0.0149776	0.0052236	0.00390518	0.182186	310	271	2848	45	39.1806	15.8753	40	337.543	62.6229	3979.22
35.6	1.04145e-12	1.43648e-114	1.29049e-14	4.95995e-14	1.05579e-230	1.30831e-22	0.0148894	0.00518514	0.00387484	0.18175	310	271	2848	45	39.1854	15.8762	40	337.562	62.6645	3979.29
35.65	1.00186e-12	9.94048e-115	1.23381e-14	4.75107e-14	5.01854e-231	1.21892e-22	0.0148017	0.00514696	0.00384474	0.181316	310	271	2848	45	39.1902	15.8771	40	337.581	62.7059	3979.35
35.7	9.63782e-13	6.87885e-115	1.17961e-14	4.55098e-14	2.38548e-231	1.13564e-22	0.0147145	0.00510906	0.00381487	0.180882	310	271	2848	45	39.195	15.878	40	337.6	62.7473	3979.42
35.75	9.27149e-13	4.76019e-115	1.1278e-14	4.35932e-14	1.1339e-231	1.05805e-22	0.0146278	0.00507145	0.00378523	0.180449	310	271	2848	45	39.1997	15.8789	40	337.618	62.7886	3979.49
35.8	8.91909e-13	3.29407e-115	1.07826e-14	4.17574e-14	5.38983e-232	9.85757e-23	0.0145416	0.0050341	0.00375582	0.180018	310	271	2848	45	39.2044	15.8798	40	337.637	62.8297	3979.55
35.85	8.58008e-13	2.27951e-115	1.0309e-14	3.99988e-14	2.56197e-232	9.18407e-23	0.0144559	0.00499704	0.00372664	0.179587	310	271	2848	45	39.2091	15.8807	40	337.655	62.8708	3979.62
35.9	8.25396e-13	1.57743e-115	9.85622e-15	3.83143e-14	1.21779e-232	8.55658e-23	0.0143708	0.00496024	0.00369769	0.179157	310	271	2848	45	39.2138	15.8816	40	337.673	62.9118	3979.68
35.95	7.94023e-13	1.09159e-115	9.4233e-15	3.67007e-14	5.7886e-233	7.97196e-23	0.0142861	0.00492372	0.00366896	0.178729	310	271	2848	45	39.2184	15.8825	40	337.692	62.9527	3979.75
36	7.63843e-13	7.55383e-116	9.00939e-15	3.51551e-14	2.75152e-233	7.42729e-23	0.0142019	0.00488747	0.00364045	0.178301	310	271	2848	45	39.223	15.8833	40	337.71	62.9934	3979.81
36.05	7.34809e-13	5.22728e-116	8.61367e-15	3.36746e-14	1.30789e-233	6.91983e-23	0.0141183	0.00485148	0.00361217	0.177875	310	271	2848	45	39.2276	15.8842	40	337.727	63.0341	3979.87
36.1	7.0688e-13	3.6173e-116	8.23532e-15	3.22564e-14	6.21687e-234	6.44704e-23	0.0140351	0.00481576	0.00358411	0.177449	310	271	2848	45	39.2321	15.885	40	337.745	63.0747	3979.94
36.15	6.80012e-13	2.50319e-116	7.8736e-15	3.0898e-14	2.95509e-234	6.00655e-23	0.0139524	0.0047803	0.00355626	0.177025	310	271	2848	45	39.2367	15.8859	40	337.762	63.1152	3980
36.2	6.54165e-13	1.73221e-116	7.52776e-15	2.95968e-14	1.40466e-234	5.59616e-23	0.0138702	0.0047451	0.00352863	0.176602	310	271	2848	45	39.2412	15.8867	40	337.78	63.1556	3980.06
36.25	6.29301e-13	1.1987e-116	7.19712e-15	2.83503e-14	6.67682e-235	5.21381e-23	0.0137885	0.00471016	0.00350122	0.176179	310	271	2848	45	39.2456	15.8876	40	337.797	63.1959	3980.13
36.3	6.05381e-13	8.29505e-117	6.881e-15	2.71564e-14	3.17373e-235	4.85758e-23	0.0137073	0.00467548	0.00347402	0.175758	310	271	2848	45	39.2501	15.8884	40	337.814	63.2361	3980.19
36.35	5.82371e-13	5.74021e-117	6.57876e-15	2.60127e-14	1.50858e-235	4.5257e-23	0.0136265	0.00464105	0.00344703	0.175337	310	271	2848	45	39.2545	15.8892	40	337.831	63.2762	3980.25
36.4	5.60235e-13	3.97224e-117	6.2898e-15	2.49172e-14	7.17081e-236	4.21648e-23	0.0135462	0.00460688	0.00342025	0.174918	310	271	2848	45	39.2589	15.89	40	337.848	63.3162	3980.31
36.45	5.38941e-13	2.74881e-117	6.01353e-15	2.38679e-14	3.40853e-236	3.9284e-23	0.0134664	0.00457296	0.00339367	0.174499	310	271	2848	45	39.2633	15.8908	40	337.865	63.3561	3980.37
36.5	5.18456e-13	1.90219e-117	5.74939e-15	2.28627e-14	1.62019e-236	3.66e-23	0.0133871	0.00453929	0.00336731	0.174082	310	271	2848	45	39.2676	15.8916	40	337.881	63.3959	3980.44
36.55	4.9875e-13	1.31632e-117	5.49686e-15	2.18999e-14	7.70134e-237	3.40993e-23	0.0133082	0.00450586	0.00334115	0.173666	310	271	2848	45	39.2719	15.8924	40	337.898	63.4356	3980.5
36.6	4.79793e-13	9.10899e-118	5.25542e-15	2.09776e-14	3.66071e-237	3.17695e-23	0.0132298	0.00447269	0.00331519	0.17325	310	271	2848	45	39.2762	15.8932	40	337.914	63.4752	3980.56
36.65	4.61556e-13	6.30346e-118	5.02458e-15	2.00941e-14	1.74006e-237	2.95989e-23	0.0131519	0.00443975	0.00328943	0.172836	310	271	2848	45	39.2805	15.894	40	337.93	63.5147	3980.62
36.7	4.44013e-13	4.36202e-118	4.80388e-15	1.92479e-14	8.27113e-238	2.75766e-23	0.0130744	0.00440706	0.00326388	0.172422	310	271	2848	45	39.2847	15.8948	40	337.946	63.5542	3980.68
36.75	4.27136e-13	3.01853e-118	4.59288e-15	1.84373e-14	3.93155e-238	2.56925e-23	0.0129974	0.00437461	0.00323852	0.17201	310	271	2848	45	39.2889	15.8956	40	337.962	63.5935	3980.74
36.8	4.10901e-13	2.08884e-118	4.39114e-15	1.76608e-14	1.8688e-238	2.39371e-23	0.0129208	0.0043424	0.00321336	0.171599	310	271	2848	45	39.2931	15.8963	40	337.978	63.6328	3980.8
36.85	3.95283e-13	1.44548e-118	4.19827e-15	1.6917e-14	8.88307e-239	2.23016e-23	0.0128447	0.00431043	0.00318839	0.171188	310	271	2848	45	39.2973	15.8971	40	337.994	63.6719	3980.86
36.9	3.80259e-13	1.00028e-118	4.01387e-15	1.62046e-14	4.22243e-239	2.07779e-23	0.012769	0.00427869	0.00316362	0.170779	310	271	2848	45	39.3014	15.8979	40	338.01	63.711	3980.92
36.95	3.65805e-13	6.92198e-119	3.83756e-15	1.55222e-14	2.00707e-239	1.93582e-23	0.0126938	0.00424719	0.00313904	0.17037	310	271	2848	45	39.3055	15.8986	40	338.025	63.7499	3980.98
37	3.51901e-13	4.79004e-119	3.669e-15	1.48685e-14	9.54028e-240	1.80356e-23	0.012619	0.00421591	0.00311465	0.169963	310	271	2848	45	39.3096	15.8994	40	338.04	63.7888	3981.04
37.05	3.38526e-13	3.31472e-119	3.50785e-15	1.42423e-14	4.53482e-240	1.68034e-23	0.0125446	0.00418487	0.00309046	0.169556	310	271	2848	45	39.3137	15.9001	40	338.056	63.8276	3981.1
37.1	3.25658e-13	2.2938e-119	3.35377e-15	1.36425e-14	2.15556e-240	1.56553e-23	0.0124707	0.00415406	0.00306645	0.169151	310	271	2848	45	39.3177	15.9008	40	338.071	63.8663	3981.16
37.15	3.1328e-13	1.58732e-119	3.20646e-15	1.3068e-14	1.02461e-240	1.45857e-23	0.0123973	0.00412347	0.00304262	0.168746	310	271	2848	45	39.3217	15.9016	40	338.086	63.9049	3981.21
37.2	3.01373e-13	1.09843e-119	3.06562e-15	1.25176e-14	4.87033e-241	1.35891e-23	0.0123242	0.00409311	0.00301898	0.168342	310	271	2848	45	39.3257	15.9023	40	338.101	63.9433	3981.27
37.25	2.89918e-13	7.60119e-120	2.93097e-15	1.19904e-14	2.31504e-241	1.26607e-23	0.0122516	0.00406297	0.00299553	0.16794	310	271	2848	45	39.3297	15.903	40	338.115	63.9818	3981.33
37.3	2.78898e-13	5.26005e-120	2.80223e-15	1.14855e-14	1.10042e-241	1.17956e-23	0.0121794	0.00403305	0.00297226	0.167538	310	271	2848	45	39.3337	15.9037	40	338.13	64.0201	3981.39
37.35	2.68297e-13	3.63998e-120	2.67915e-15	1.10018e-14	5.23067e-242	1.09897e-23	0.0121077	0.00400336	0.00294916	0.167137	310	271	2848	45	39.3376	15.9044	40	338.144	64.0583	3981.44
37.4	2.581e-13	2.51888e-120	2.56147e-15	1.05385e-14	2.48632e-242	1.02389e-23	0.0120363	0.00397388	0.00292625	0.166737	310	271	2848	45	39.3415	15.9051	40	338.159	64.0964	3981.5
37.45	2.48289e-13	1.74307e-120	2.44896e-15	1.00946e-14	1.18183e-242	9.5393e-24	0.0119654	0.00394462	0.00290352	0.166339	310	271	2848	45	39.3454	15.9058	40	338.173	64.1345	3981.56
37.5	2.38852e-13	1.20621e-120	2.34139e-15	9.66952e-15	5.61766e-243	8.88754e-24	0.0118949	0.00391558	0.00288096	0.165941	310	271	2848	45	39.3492	15.9065	40	338.187	64.1724	3981.62
37.55	2.29773e-13	8.34705e-121	2.23855e-15	9.2623e-15	2.67027e-243	8.28031e-24	0.0118249	0.00388674	0.00285858	0.165544	310	271	2848	45	39.3531	15.9072	40	338.201	64.2103	3981.67
37.6	2.2104e-13	5.77619e-121	2.14023e-15	8.87222e-15	1.26927e-243	7.71457e-24	0.0117552	0.00385813	0.00283637	0.165148	310	271	2848	45	39.3569	15.9079	40	338.215	64.248	3981.73
37.65	2.12638e-13	3.99715e-121	2.04622e-15	8.49858e-15	6.03328e-244	7.18748e-24	0.0116859	0.00382972	0.00281433	0.164753	310	271	2848	45	39.3607	15.9086	40	338.229	64.2857	3981.78
37.7	2.04556e-13	2.76604e-121	1.95634e-15	8.14067e-15	2.86783e-244	6.6964e-24	0.0116171	0.00380152	0.00279247	0.164359	310	271	2848	45	39.3644	15.9093	40	338.243	64.3233	3981.84
37.75	1.96781e-13	1.91411e-121	1.87041e-15	7.79784e-15	1.36318e-244	6.23888e-24	0.0115486	0.00377353	0.00277077	0.163966	310	271	2848	45	39.3682	15.9099	40	338.257	64.3608	3981.9
37.8	1.89302e-13	1.32457e-121	1.78826e-15	7.46944e-15	6.47965e-245	5.81262e-24	0.0114806	0.00374574	0.00274924	0.163573	310	271	2848	45	39.3719	15.9106	40	338.27	64.3982	3981.95
37.85	1.82106e-13	9.1661e-122	1.70971e-15	7.15487e-15	3.08e-245	5.41548e-24	0.011413	0.00371816	0.00272788	0.163182	310	271	2848	45	39.3756	15.9112	40	338.284	64.4355	3982.01
37.9	1.75185e-13	6.34297e-122	1.63462e-15	6.85355e-15	1.46403e-245	5.04547e-24	0.0113457	0.00369079	0.00270669	0.162792	310	271	2848	45	39.3793	15.9119	40	338.297	64.4728	3982.06
37.95	1.68526e-13	4.38936e-122	1.56282e-15	6.56492e-15	6.95905e-246	4.70075e-24	0.0112789	0.00366361	0.00268566	0.162402	310	271	2848	45	39.3829	15.9125	40	338.31	64.5099	3982.12
38	1.6212e-13	3.03746e-122	1.49417e-15	6.28845e-15	3.30788e-246	4.37957e-24	0.0112124	0.00363663	0.0026648	0.162014	310	271	2848	45	39.3866	15.9132	40	338.323	64.547	3982.17
38.05	1.55958e-13	2.10193e-122	1.42854e-15	6.02362e-15	1.57235e-246	4.08034e-24	0.0111464	0.00360986	0.00264409	0.161626	310	271	2848	45	39.3902	15.9138	40	338.336	64.5839	3982.22
38.1	1.5003e-13	1.45455e-122	1.3658e-15	5.76994e-15	7.47391e-247	3.80156e-24	0.0110807	0.00358328	0.00262355	0.16124	310	271	2848	45	39.3938	15.9145	40	338.349	64.6208	3982.28
38.15	1.44328e-13	1.00655e-122	1.30581e-15	5.52694e-15	3.55261e-247	3.54182e-24	0.0110154	0.00355689	0.00260317	0.160854	310	271	2848	45	39.3973	15.9151	40	338.362	64.6576	3982.33
38.2	1.38842e-13	6.96537e-123	1.24845e-15	5.29418e-15	1.68868e-247	3.29983e-24	0.0109505	0.0035307	0.00258294	0.160469	310	271	2848	45	39.4009	15.9157	40	338.375	64.6943	3982.39
38.25	1.33565e-13	4.82007e-123	1.19361e-15	5.07122e-15	8.02687e-248	3.07438e-24	0.010886	0.00350471	0.00256288	0.160085	310	271	2848	45	39.4044	15.9163	40	338.387	64.7309	3982.44
38.3	1.28488e-13	3.3355e-123	1.14119e-15	4.85766e-15	3.81545e-248	2.86432e-24	0.0108219	0.0034789	0.00254297	0.159703	310	271	2848	45	39.4079	15.917	40	338.4	64.7674	3982.49
38.35	1.23604e-13	2.30818e-123	1.09106e-15	4.65308e-15	1.81361e-248	2.66862e-24	0.0107581	0.00345328	0.00252321	0.159321	310	271	2848	45	39.4114	15.9176	40	338.412	64.8039	3982.55
38.4	1.18906e-13	1.59727e-123	1.04314e-15	4.45712e-15	8.62074e-249	2.48629e-24	0.0106948	0.00342786	0.00250361	0.158939	310	271	2848	45	39.4149	15.9182	40	338.425	64.8402	3982.6
38.45	1.14387e-13	1.10532e-123	9.9732e-16	4.26941e-15	4.09774e-249	2.31642e-24	0.0106317	0.00340262	0.00248415	0.158559	310	271	2848	45	39.4183	15.9188	40	338.437	64.8765	3982.65
38.5	1.10039e-13	7.64884e-124	9.53514e-16	4.08961e-15	1.9478e-249	2.15815e-24	0.0105691	0.00337756	0.00246485	0.15818	310	271	2848	45	39.4218	15.9194	40	338.449	64.9126	3982.7
38.55	1.05856e-13	5.29303e-124	9.11632e-16	3.91738e-15	9.25854e-250	2.0107e-24	0.0105068	0.00335269	0.0024457	0.157802	310	271	2848	45	39.4252	15.92	40	338.461	64.9487	3982.76
38.6	1.01833e-13	3.6628e-124	8.7159e-16	3.75241e-15	4.40091e-250	1.87332e-24	0.0104449	0.00332801	0.0024267	0.157424	310	271	2848	45	39.4286	15.9206	40	338.473	64.9847	3982.81
38.65	9.79622e-14	2.53467e-124	8.33307e-16	3.59438e-15	2.0919e-250	1.74533e-24	0.0103834	0.0033035	0.00240785	0.157048	310	271	2848	45	39.4319	15.9211	40	338.485	65.0206	3982.86
38.7	9.42387e-14	1.754e-124	7.96705e-16	3.44301e-15	9.94354e-251	1.62608e-24	0.0103222	0.00327918	0.00238914	0.156672	310	271	2848	45	39.4353	15.9217	40	338.497	65.0565	3982.91
38.75	9.06567e-14	1.21378e-124	7.61711e-16	3.29801e-15	4.72651e-251	1.51498e-24	0.0102614	0.00325503	0.00237058	0.156297	310	271	2848	45	39.4386	15.9223	40	338.508	65.0922	3982.96
38.8	8.72109e-14	8.39938e-125	7.28254e-16	3.15912e-15	2.24667e-251	1.41147e-24	0.010201	0.00323107	0.00235216	0.155923	310	271	2848	45	39.4419	15.9229	40	338.52	65.1279	3983.01
38.85	8.38961e-14	5.8124e-125	6.96267e-16	3.02607e-15	1.06792e-251	1.31504e-24	0.0101409	0.00320728	0.00233389	0.15555	310	271	2848	45	39.4452	15.9234	40	338.532	65.1635	3983.06
38.9	8.07072e-14	4.02221e-125	6.65684e-16	2.89863e-15	5.0762e-252	1.22519e-24	0.0100811	0.00318366	0.00231576	0.155178	310	271	2848	45	39.4485	15.924	40	338.543	65.1989	3983.11
38.95	7.76396e-14	2.78338e-125	6.36445e-16	2.77656e-15	2.41289e-252	1.14148e-24	0.0100217	0.00316022	0.00229777	0.154807	310	271	2848	45	39.4517	15.9246	40	338.554	65.2343	3983.16
39	7.46886e-14	1.92611e-125	6.0849e-16	2.65963e-15	1.14693e-252	1.06349e-24	0.00996269	0.00313695	0.00227991	0.154437	310	271	2848	45	39.4549	15.9251	40	338.566	65.2697	3983.22
39.05	7.18497e-14	1.33288e-125	5.81763e-16	2.54762e-15	5.45176e-253	9.90827e-25	0.009904	0.00311385	0.0022622	0.154067	310	271	2848	45	39.4582	15.9257	40	338.577	65.3049	3983.27
39.1	6.91188e-14	9.22356e-126	5.5621e-16	2.44033e-15	2.59141e-253	9.2313e-25	0.00984565	0.00309092	0.00224463	0.153699	310	271	2848	45	39.4613	15.9262	40	338.588	65.34	3983.32
39.15	6.64916e-14	6.38274e-126	5.31779e-16	2.33756e-15	1.23179e-253	8.60058e-25	0.00978764	0.00306816	0.00222719	0.153331	310	271	2848	45	39.4645	15.9268	40	338.599	65.3751	3983.37
39.2	6.39643e-14	4.41688e-126	5.08422e-16	2.23912e-15	5.85511e-254	8.01296e-25	0.00972998	0.00304557	0.00220988	0.152965	310	271	2848	45	39.4677	15.9273	40	338.61	65.4101	3983.41
39.25	6.1533e-14	3.0565e-126	4.8609e-16	2.14482e-15	2.78314e-254	7.46548e-25	0.00967265	0.00302315	0.00219271	0.152599	310	271	2848	45	39.4708	15.9278	40	338.62	65.445	3983.46
39.3	5.91942e-14	2.11511e-126	4.64739e-16	2.05449e-15	1.32292e-254	6.95541e-25	0.00961567	0.00300089	0.00217568	0.152234	310	271	2848	45	39.4739	15.9284	40	338.631	65.4798	3983.51
39.35	5.69443e-14	1.46366e-126	4.44326e-16	1.96797e-15	6.2883e-255	6.48019e-25	0.00955902	0.00297879	0.00215878	0.151869	310	271	2848	45	39.477	15.9289	40	338.642	65.5145	3983.56
39.4	5.47799e-14	1.01286e-126	4.2481e-16	1.88509e-15	2.98905e-255	6.03744e-25	0.0095027	0.00295686	0.002142	0.151506	310	271	2848	45	39.4801	15.9294	40	338.652	65.5492	3983.61
39.45	5.26977e-14	7.00904e-127	4.06151e-16	1.8057e-15	1.4208e-255	5.62494e-25	0.00944672	0.00293509	0.00212536	0.151144	310	271	2848	45	39.4832	15.9299	40	338.663	65.5838	3983.66
39.5	5.06947e-14	4.85028e-127	3.88311e-16	1.72966e-15	6.75354e-256	5.24062e-25	0.00939106	0.00291348	0.00210885	0.150782	310	271	2848	45	39.4862	15.9305	40	338.673	65.6182	3983.71
39.55	4.87678e-14	3.35642e-127	3.71255e-16	1.65681e-15	3.21019e-256	4.88257e-25	0.00933574	0.00289202	0.00209247	0.150422	310	271	2848	45	39.4892	15.931	40	338.683	65.6526	3983.76
39.6	4.69142e-14	2.32265e-127	3.54948e-16	1.58704e-15	1.52591e-256	4.54897e-25	0.00928074	0.00287073	0.00207621	0.150062	310	271	2848	45	39.4922	15.9315	40	338.694	65.687	3983.8
39.65	4.5131e-14	1.60728e-127	3.39358e-16	1.5202e-15	7.2532e-257	4.23817e-25	0.00922606	0.00284959	0.00206008	0.149703	310	271	2848	45	39.4952	15.932	40	338.704	65.7212	3983.85
39.7	4.34156e-14	1.11225e-127	3.24452e-16	1.45618e-15	3.4477e-257	3.9486e-25	0.0091717	0.00282861	0.00204407	0.149345	310	271	2848	45	39.4982	15.9325	40	338.714	65.7553	3983.9
39.75	4.17654e-14	7.6968e-128	3.10201e-16	1.39485e-15	1.63881e-257	3.67882e-25	0.00911767	0.00280778	0.00202819	0.148988	310	271	2848	45	39.5012	15.933	40	338.724	65.7894	3983.95
39.8	4.01779e-14	5.32621e-128	2.96576e-16	1.33611e-15	7.78983e-258	3.42747e-25	0.00906395	0.00278711	0.00201244	0.148631	310	271	2848	45	39.5041	15.9335	40	338.734	65.8234	3983.99
39.85	3.86508e-14	3.68576e-128	2.83549e-16	1.27984e-15	3.70277e-258	3.19329e-25	0.00901055	0.00276659	0.0019968	0.148276	310	271	2848	45	39.507	15.934	40	338.744	65.8573	3984.04
39.9	3.71817e-14	2.55056e-128	2.71095e-16	1.22594e-15	1.76006e-258	2.97511e-25	0.00895747	0.00274621	0.00198129	0.147921	310	271	2848	45	39.5099	15.9344	40	338.753	65.8912	3984.09
39.95	3.57685e-14	1.765e-128	2.59187e-16	1.17431e-15	8.36616e-259	2.77184e-25	0.0089047	0.00272599	0.00196589	0.147567	310	271	2848	45	39.5128	15.9349	40	338.763	65.9249	3984.14
40	3.44089e-14	1.22139e-128	2.47803e-16	1.12486e-15	3.97672e-259	2.58246e-25	0.00885223	0.00270592	0.00195062	0.147214	310	271	2848	45	39.5157	15.9354	40	338.773	65.9586	3984.18
40.05	3.31011e-14	8.45204e-129	2.36918e-16	1.07749e-15	1.89027e-259	2.40602e-25	0.00880008	0.002686	0.00193547	0.146862	310	271	2848	45	39.5185	15.9359	40	338.782	65.9922	3984.23
40.1	3.18429e-14	5.84884e-129	2.26512e-16	1.03211e-15	8.98513e-260	2.24163e-25	0.00874824	0.00266622	0.00192043	0.146511	310	271	2848	45	39.5214	15.9364	40	338.792	66.0257	3984.28
40.15	3.06326e-14	4.04742e-129	2.16563e-16	9.88644e-16	4.27094e-260	2.08847e-25	0.0086967	0.00264659	0.00190551	0.14616	310	271	2848	45	39.5242	15.9368	40	338.801	66.0591	3984.32
40.2	2.94683e-14	2.80083e-129	2.07051e-16	9.47009e-16	2.03013e-260	1.94578e-25	0.00864546	0.0026271	0.0018907	0.145811	310	271	2848	45	39.527	15.9373	40	338.81	66.0924	3984.37
40.25	2.83482e-14	1.93819e-129	1.97956e-16	9.07126e-16	9.64989e-261	1.81284e-25	0.00859453	0.00260776	0.00187602	0.145462	310	271	2848	45	39.5298	15.9378	40	338.82	66.1257	3984.41
40.3	2.72707e-14	1.34123e-129	1.89261e-16	8.68924e-16	4.58693e-261	1.68898e-25	0.00854389	0.00258856	0.00186144	0.145114	310	271	2848	45	39.5326	15.9382	40	338.829	66.1589	3984.46
40.35	2.62341e-14	9.28138e-130	1.80948e-16	8.3233e-16	2.18033e-261	1.57358e-25	0.00849356	0.0025695	0.00184698	0.144767	310	271	2848	45	39.5353	15.9387	40	338.838	66.192	3984.5
40.4	2.5237e-14	6.42275e-130	1.73e-16	7.97277e-16	1.03638e-261	1.46607e-25	0.00844352	0.00255058	0.00183263	0.144421	310	271	2848	45	39.5381	15.9391	40	338.847	66.225	3984.55
40.45	2.42778e-14	4.44457e-130	1.65402e-16	7.63701e-16	4.92629e-262	1.3659e-25	0.00839377	0.0025318	0.00181839	0.144075	310	271	2848	45	39.5408	15.9396	40	338.856	66.258	3984.59
40.5	2.3355e-14	3.07566e-130	1.58137e-16	7.31538e-16	2.34164e-262	1.27258e-25	0.00834432	0.00251315	0.00180426	0.143731	310	271	2848	45	39.5435	15.94	40	338.865	66.2908	3984.64
40.55	2.24673e-14	2.12837e-130	1.51191e-16	7.00731e-16	1.11306e-262	1.18563e-25	0.00829516	0.00249465	0.00179025	0.143387	310	271	2848	45	39.5462	15.9405	40	338.874	66.3236	3984.68
40.6	2.16133e-14	1.47284e-130	1.4455e-16	6.7122e-16	5.29076e-263	1.10462e-25	0.00824629	0.00247628	0.00177634	0.143044	310	271	2848	45	39.5488	15.9409	40	338.882	66.3563	3984.73
40.65	2.07918e-14	1.01921e-130	1.38201e-16	6.42952e-16	2.51488e-263	1.02915e-25	0.00819771	0.00245805	0.00176254	0.142702	310	271	2848	45	39.5515	15.9413	40	338.891	66.389	3984.77
40.7	2.00015e-14	7.05298e-131	1.3213e-16	6.15875e-16	1.19541e-263	9.58835e-26	0.00814941	0.00243995	0.00174884	0.14236	310	271	2848	45	39.5541	15.9418	40	338.9	66.4215	3984.82
40.75	1.92413e-14	4.88069e-131	1.26327e-16	5.89938e-16	5.6822e-264	8.93324e-26	0.0081014	0.00242198	0.00173526	0.14202	310	271	2848	45	39.5568	15.9422	40	338.908	66.454	3984.86
40.8	1.85099e-14	3.37746e-131	1.20778e-16	5.65094e-16	2.70095e-264	8.32289e-26	0.00805367	0.00240415	0.00172177	0.14168	310	271	2848	45	39.5594	15.9426	40	338.917	66.4864	3984.91
40.85	1.78064e-14	2.33721e-131	1.15473e-16	5.41295e-16	1.28385e-264	7.75424e-26	0.00800623	0.00238645	0.0017084	0.141341	310	271	2848	45	39.562	15.943	40	338.925	66.5187	3984.95
40.9	1.71296e-14	1.61736e-131	1.10401e-16	5.18499e-16	6.1026e-265	7.22444e-26	0.00795906	0.00236888	0.00169512	0.141003	310	271	2848	45	39.5646	15.9435	40	338.933	66.551	3984.99
40.95	1.64785e-14	1.11922e-131	1.05552e-16	4.96663e-16	2.90078e-265	6.73084e-26	0.00791217	0.00235143	0.00168196	0.140666	310	271	2848	45	39.5671	15.9439	40	338.942	66.5832	3985.04
41	1.58521e-14	7.74505e-132	1.00916e-16	4.75747e-16	1.37884e-265	6.27096e-26	0.00786555	0.00233412	0.00166889	0.140329	310	271	2848	45	39.5697	15.9443	40	338.95	66.6153	3985.08
41.05	1.52496e-14	5.3596e-132	9.64831e-17	4.55711e-16	6.5541e-266	5.84251e-26	0.00781921	0.00231693	0.00165592	0.139994	310	271	2848	45	39.5722	15.9447	40	338.958	66.6473	3985.12
41.1	1.467e-14	3.70887e-132	9.22452e-17	4.36519e-16	3.11539e-266	5.44333e-26	0.00777315	0.00229987	0.00164306	0.139659	310	271	2848	45	39.5747	15.9451	40	338.966	66.6792	3985.17
41.15	1.41124e-14	2.56655e-132	8.81935e-17	4.18136e-16	1.48085e-266	5.07142e-26	0.00772735	0.00228294	0.00163029	0.139325	310	271	2848	45	39.5772	15.9455	40	338.974	66.7111	3985.21
41.2	1.3576e-14	1.77606e-132	8.43197e-17	4.00527e-16	7.039e-267	4.72492e-26	0.00768183	0.00226613	0.00161763	0.138991	310	271	2848	45	39.5797	15.9459	40	338.982	66.7429	3985.25
41.25	1.306e-14	1.22904e-132	8.06161e-17	3.83659e-16	3.34588e-267	4.4021e-26	0.00763657	0.00224944	0.00160506	0.138659	310	271	2848	45	39.5822	15.9463	40	338.99	66.7746	3985.29
41.3	1.25636e-14	8.50502e-133	7.70752e-17	3.67502e-16	1.59041e-267	4.10133e-26	0.00759158	0.00223288	0.00159259	0.138327	310	271	2848	45	39.5847	15.9467	40	338.998	66.8062	3985.34
41.35	1.2086e-14	5.88551e-133	7.36898e-17	3.52025e-16	7.55979e-268	3.82111e-26	0.00754685	0.00221644	0.00158021	0.137996	310	271	2848	45	39.5871	15.9471	40	339.006	66.8378	3985.38
41.4	1.16266e-14	4.0728e-133	7.0453e-17	3.37199e-16	3.59343e-268	3.56004e-26	0.00750239	0.00220012	0.00156794	0.137666	310	271	2848	45	39.5895	15.9475	40	339.013	66.8692	3985.42
41.45	1.11847e-14	2.81839e-133	6.73585e-17	3.22999e-16	1.70808e-268	3.3168e-26	0.00745819	0.00218392	0.00155576	0.137337	310	271	2848	45	39.592	15.9479	40	339.021	66.9007	3985.46
41.5	1.07596e-14	1.95034e-133	6.43999e-17	3.09396e-16	8.1191e-269	3.09019e-26	0.00741425	0.00216784	0.00154367	0.137009	310	271	2848	45	39.5944	15.9483	40	339.029	66.932	3985.5
41.55	1.03506e-14	1.34964e-133	6.15712e-17	2.96366e-16	3.85929e-269	2.87905e-26	0.00737057	0.00215188	0.00153168	0.136681	310	271	2848	45	39.5968	15.9486	40	339.036	66.9632	3985.54
41.6	9.95721e-15	9.33957e-134	5.88668e-17	2.83885e-16	1.83445e-269	2.68235e-26	0.00732715	0.00213603	0.00151978	0.136354	310	271	2848	45	39.5991	15.949	40	339.044	66.9944	3985.59
41.65	9.57875e-15	6.46302e-134	5.62811e-17	2.71929e-16	8.71979e-270	2.49908e-26	0.00728398	0.0021203	0.00150797	0.136028	310	271	2848	45	39.6015	15.9494	40	339.051	67.0255	3985.63
41.7	9.21466e-15	4.47243e-134	5.38091e-17	2.60477e-16	4.14482e-270	2.32833e-26	0.00724107	0.00210469	0.00149625	0.135702	310	271	2848	45	39.6038	15.9498	40	339.059	67.0566	3985.67
41.75	8.86442e-15	3.09494e-134	5.14456e-17	2.49508e-16	1.97017e-270	2.16925e-26	0.00719841	0.0020892	0.00148463	0.135378	310	271	2848	45	39.6062	15.9501	40	339.066	67.0875	3985.71
41.8	8.52749e-15	2.14171e-134	4.91859e-17	2.39e-16	9.36492e-271	2.02104e-26	0.007156	0.00207381	0.00147309	0.135054	310	271	2848	45	39.6085	15.9505	40	339.073	67.1184	3985.75
41.85	8.20336e-15	1.48207e-134	4.70255e-17	2.28935e-16	4.45147e-271	1.88296e-26	0.00711384	0.00205854	0.00146165	0.134731	310	271	2848	45	39.6108	15.9509	40	339.08	67.1492	3985.79
41.9	7.89156e-15	1.0256e-134	4.496e-17	2.19293e-16	2.11594e-271	1.7543e-26	0.00707193	0.00204339	0.00145029	0.134409	310	271	2848	45	39.6131	15.9512	40	339.088	67.18	3985.83
41.95	7.59161e-15	7.0972e-135	4.29852e-17	2.10058e-16	1.00578e-271	1.63444e-26	0.00703027	0.00202834	0.00143903	0.134087	310	271	2848	45	39.6154	15.9516	40	339.095	67.2106	3985.87
42	7.30305e-15	4.91129e-135	4.10971e-17	2.01212e-16	4.78081e-272	1.52277e-26	0.00698885	0.0020134	0.00142785	0.133766	310	271	2848	45	39.6176	15.9519	40	339.102	67.2412	3985.91
42.05	7.02547e-15	3.39863e-135	3.9292e-17	1.92738e-16	2.27249e-272	1.41873e-26	0.00694767	0.00199858	0.00141675	0.133446	310	271	2848	45	39.6199	15.9523	40	339.109	67.2717	3985.95
42.1	6.75844e-15	2.35187e-135	3.75661e-17	1.84621e-16	1.08019e-272	1.3218e-26	0.00690674	0.00198386	0.00140575	0.133127	310	271	2848	45	39.6221	15.9526	40	339.116	67.3022	3985.99
42.15	6.50155e-15	1.6275e-135	3.59161e-17	1.76846e-16	5.13452e-273	1.23149e-26	0.00686605	0.00196926	0.00139482	0.132809	310	271	2848	45	39.6244	15.953	40	339.122	67.3326	3986.03
42.2	6.25443e-15	1.12624e-135	3.43385e-17	1.69398e-16	2.44062e-273	1.14735e-26	0.0068256	0.00195476	0.00138399	0.132491	310	271	2848	45	39.6266	15.9533	40	339.129	67.3629	3986.07
42.25	6.01671e-15	7.7936e-136	3.28303e-17	1.62264e-16	1.16011e-273	1.06896e-26	0.00678539	0.00194036	0.00137324	0.132174	310	271	2848	45	39.6288	15.9537	40	339.136	67.3931	3986.11
42.3	5.78801e-15	5.3932e-136	3.13883e-17	1.55431e-16	5.5144e-274	9.95922e-27	0.00674541	0.00192608	0.00136257	0.131858	310	271	2848	45	39.631	15.954	40	339.143	67.4232	3986.15
42.35	5.56802e-15	3.73212e-136	3.00096e-17	1.48885e-16	2.62118e-274	9.27877e-27	0.00670567	0.00191189	0.00135198	0.131543	310	271	2848	45	39.6331	15.9544	40	339.149	67.4533	3986.19
42.4	5.35638e-15	2.58264e-136	2.86914e-17	1.42615e-16	1.24594e-274	8.64481e-27	0.00666617	0.00189782	0.00134148	0.131228	310	271	2848	45	39.6353	15.9547	40	339.156	67.4833	3986.23
42.45	5.15279e-15	1.7872e-136	2.74312e-17	1.36609e-16	5.92238e-275	8.05417e-27	0.00662689	0.00188384	0.00133105	0.130914	310	271	2848	45	39.6374	15.955	40	339.163	67.5133	3986.27
42.5	4.95693e-15	1.23675e-136	2.62263e-17	1.30856e-16	2.81511e-275	7.50388e-27	0.00658785	0.00186997	0.00132071	0.130601	310	271	2848	45	39.6396	15.9554	40	339.169	67.5431	3986.31
42.55	4.76852e-15	8.55834e-137	2.50744e-17	1.25345e-16	1.33812e-275	6.99118e-27	0.00654904	0.0018562	0.00131045	0.130289	310	271	2848	45	39.6417	15.9557	40	339.175	67.5729	3986.35
42.6	4.58727e-15	5.92241e-137	2.3973e-17	1.20066e-16	6.36055e-276	6.51352e-27	0.00651046	0.00184254	0.00130027	0.129977	310	271	2848	45	39.6438	15.956	40	339.182	67.6027	3986.38
42.65	4.41291e-15	4.09833e-137	2.29201e-17	1.15009e-16	3.02339e-276	6.06849e-27	0.0064721	0.00182897	0.00129017	0.129666	310	271	2848	45	39.6459	15.9563	40	339.188	67.6323	3986.42
42.7	4.24518e-15	2.83606e-137	2.19133e-17	1.10166e-16	1.43712e-276	5.65387e-27	0.00643397	0.0018155	0.00128015	0.129356	310	271	2848	45	39.648	15.9567	40	339.195	67.6619	3986.46
42.75	4.08383e-15	1.96256e-137	2.09508e-17	1.05526e-16	6.83114e-277	5.26758e-27	0.00639606	0.00180213	0.0012702	0.129047	310	271	2848	45	39.6501	15.957	40	339.201	67.6914	3986.5
42.8	3.9286e-15	1.3581e-137	2.00306e-17	1.01082e-16	3.24707e-277	4.90768e-27	0.00635838	0.00178886	0.00126033	0.128738	310	271	2848	45	39.6521	15.9573	40	339.207	67.7209	3986.54
42.85	3.77928e-15	9.39812e-138	1.91508e-17	9.68254e-17	1.54345e-277	4.57236e-27	0.00632092	0.00177569	0.00125054	0.12843	310	271	2848	45	39.6542	15.9576	40	339.213	67.7502	3986.58
42.9	3.63563e-15	6.50354e-138	1.83096e-17	9.27477e-17	7.33654e-278	4.25996e-27	0.00628368	0.00176262	0.00124082	0.128123	310	271	2848	45	39.6562	15.9579	40	339.219	67.7795	3986.61
42.95	3.49744e-15	4.50047e-138	1.75054e-17	8.88417e-17	3.48731e-278	3.96891e-27	0.00624666	0.00174964	0.00123118	0.127816	310	271	2848	45	39.6582	15.9582	40	339.225	67.8088	3986.65
43	3.36451e-15	3.11435e-138	1.67365e-17	8.51002e-17	1.65764e-278	3.69774e-27	0.00620986	0.00173676	0.00122162	0.12751	310	271	2848	45	39.6603	15.9585	40	339.231	67.8379	3986.69
43.05	3.23662e-15	2.15514e-138	1.60014e-17	8.15163e-17	7.87933e-279	3.44509e-27	0.00617328	0.00172397	0.00121213	0.127205	310	271	2848	45	39.6623	15.9588	40	339.237	67.867	3986.73
43.1	3.1136e-15	1.49136e-138	1.52985e-17	7.80834e-17	3.74532e-279	3.20971e-27	0.00613691	0.00171127	0.00120271	0.126901	310	271	2848	45	39.6642	15.9592	40	339.243	67.896	3986.76
43.15	2.99526e-15	1.03203e-138	1.46266e-17	7.4795e-17	1.78028e-279	2.99041e-27	0.00610075	0.00169867	0.00119337	0.126598	310	271	2848	45	39.6662	15.9595	40	339.249	67.925	3986.8
43.2	2.88141e-15	7.14169e-139	1.39841e-17	7.16451e-17	8.46228e-280	2.7861e-27	0.00606481	0.00168617	0.0011841	0.126295	310	271	2848	45	39.6682	15.9597	40	339.255	67.9539	3986.84
43.25	2.77189e-15	4.94208e-139	1.33699e-17	6.86278e-17	4.02242e-280	2.59574e-27	0.00602908	0.00167375	0.0011749	0.125993	310	271	2848	45	39.6701	15.96	40	339.261	67.9827	3986.87
43.3	2.66653e-15	3.41994e-139	1.27826e-17	6.57376e-17	1.91199e-280	2.41839e-27	0.00599356	0.00166143	0.00116577	0.125691	310	271	2848	45	39.6721	15.9603	40	339.267	68.0114	3986.91
43.35	2.56518e-15	2.36661e-139	1.22212e-17	6.29692e-17	9.08836e-281	2.25316e-27	0.00595825	0.00164919	0.00115671	0.125391	310	271	2848	45	39.674	15.9606	40	339.272	68.0401	3986.95
43.4	2.46768e-15	1.6377e-139	1.16844e-17	6.03173e-17	4.32001e-281	2.09921e-27	0.00592315	0.00163705	0.00114772	0.125091	310	271	2848	45	39.6759	15.9609	40	339.278	68.0687	3986.98
43.45	2.37388e-15	1.1333e-139	1.11711e-17	5.77771e-17	2.05345e-281	1.95579e-27	0.00588825	0.001625	0.00113881	0.124792	310	271	2848	45	39.6779	15.9612	40	339.283	68.0973	3987.02
43.5	2.28365e-15	7.84246e-140	1.06805e-17	5.53439e-17	9.76077e-282	1.82216e-27	0.00585356	0.00161303	0.00112996	0.124493	310	271	2848	45	39.6798	15.9615	40	339.289	68.1257	3987.06
43.55	2.19685e-15	5.42701e-140	1.02113e-17	5.30131e-17	4.63963e-282	1.69766e-27	0.00581907	0.00160115	0.00112118	0.124195	310	271	2848	45	39.6816	15.9618	40	339.295	68.1541	3987.09
43.6	2.11335e-15	3.75552e-140	9.76283e-18	5.07805e-17	2.20538e-282	1.58167e-27	0.00578479	0.00158937	0.00111247	0.123898	310	271	2848	45	39.6835	15.9621	40	339.3	68.1825	3987.13
43.65	2.03302e-15	2.59883e-140	9.33401e-18	4.8642e-17	1.04829e-282	1.47361e-27	0.00575071	0.00157766	0.00110383	0.123602	310	271	2848	45	39.6854	15.9623	40	339.305	68.2107	3987.16
43.7	1.95575e-15	1.7984e-140	8.92403e-18	4.65935e-17	4.98289e-283	1.37292e-27	0.00571683	0.00156605	0.00109525	0.123306	310	271	2848	45	39.6872	15.9626	40	339.311	68.2389	3987.2
43.75	1.88141e-15	1.2445e-140	8.53205e-18	4.46312e-17	2.36854e-283	1.27912e-27	0.00568315	0.00155451	0.00108674	0.123011	310	271	2848	45	39.6891	15.9629	40	339.316	68.2671	3987.24
43.8	1.8099e-15	8.612e-141	8.15729e-18	4.27516e-17	1.12585e-283	1.19173e-27	0.00564967	0.00154307	0.0010783	0.122717	310	271	2848	45	39.6909	15.9632	40	339.322	68.2951	3987.27
43.85	1.74111e-15	5.95953e-141	7.799e-18	4.09512e-17	5.35155e-284	1.1103e-27	0.00561638	0.00153171	0.00106992	0.122424	310	271	2848	45	39.6927	15.9634	40	339.327	68.3231	3987.31
43.9	1.67493e-15	4.12402e-141	7.45644e-18	3.92266e-17	2.54378e-284	1.03444e-27	0.0055833	0.00152043	0.00106161	0.122131	310	271	2848	45	39.6945	15.9637	40	339.332	68.3511	3987.34
43.95	1.61127e-15	2.85384e-141	7.12892e-18	3.75746e-17	1.20915e-284	9.63766e-28	0.0055504	0.00150923	0.00105336	0.121839	310	271	2848	45	39.6963	15.964	40	339.337	68.3789	3987.38
44	1.55002e-15	1.97487e-141	6.8158e-18	3.59922e-17	5.74749e-285	8.97918e-28	0.0055177	0.00149812	0.00104518	0.121547	310	271	2848	45	39.6981	15.9642	40	339.342	68.4067	3987.41
44.05	1.49111e-15	1.36662e-141	6.51642e-18	3.44764e-17	2.73198e-285	8.36569e-28	0.00548519	0.00148709	0.00103706	0.121256	310	271	2848	45	39.6999	15.9645	40	339.348	68.4344	3987.45
44.1	1.43443e-15	9.45704e-142	6.2302e-18	3.30245e-17	1.2986e-285	7.79412e-28	0.00545288	0.00147614	0.001029	0.120966	310	271	2848	45	39.7017	15.9648	40	339.353	68.4621	3987.48
44.15	1.37991e-15	6.54431e-142	5.95655e-18	3.16337e-17	6.17272e-286	7.26159e-28	0.00542075	0.00146527	0.00102101	0.120677	310	271	2848	45	39.7034	15.965	40	339.358	68.4897	3987.52
44.2	1.32746e-15	4.52869e-142	5.69491e-18	3.03015e-17	2.93411e-286	6.76546e-28	0.00538882	0.00145448	0.00101307	0.120388	310	271	2848	45	39.7052	15.9653	40	339.363	68.5172	3987.55
44.25	1.277e-15	3.13387e-142	5.44477e-18	2.90254e-17	1.39468e-286	6.30321e-28	0.00535707	0.00144377	0.0010052	0.1201	310	271	2848	45	39.7069	15.9655	40	339.368	68.5447	3987.58
44.3	1.22847e-15	2.16865e-142	5.20562e-18	2.7803e-17	6.6294e-287	5.87256e-28	0.00532551	0.00143314	0.000997393	0.119813	310	271	2848	45	39.7086	15.9658	40	339.372	68.5721	3987.62
44.35	1.18177e-15	1.50071e-142	4.97697e-18	2.66321e-17	3.15118e-287	5.47132e-28	0.00529413	0.00142259	0.000989644	0.119527	310	271	2848	45	39.7104	15.966	40	339.377	68.5994	3987.65
44.4	1.13685e-15	1.0385e-142	4.75836e-18	2.55105e-17	1.49787e-287	5.0975e-28	0.00526294	0.00141211	0.000981956	0.119241	310	271	2848	45	39.7121	15.9663	40	339.382	68.6267	3987.69
44.45	1.09364e-15	7.18646e-143	4.54936e-18	2.44362e-17	7.11988e-288	4.74922e-28	0.00523194	0.00140172	0.000974327	0.118955	310	271	2848	45	39.7138	15.9665	40	339.387	68.6539	3987.72
44.5	1.05207e-15	4.97306e-143	4.34954e-18	2.34071e-17	3.38433e-288	4.42474e-28	0.00520111	0.0013914	0.000966757	0.118671	310	271	2848	45	39.7154	15.9668	40	339.392	68.6811	3987.76
44.55	1.01209e-15	3.44138e-143	4.15849e-18	2.24213e-17	1.60869e-288	4.12242e-28	0.00517047	0.00138115	0.000959246	0.118387	310	271	2848	45	39.7171	15.967	40	339.396	68.7081	3987.79
44.6	9.73617e-16	2.38145e-143	3.97583e-18	2.14771e-17	7.64665e-289	3.84076e-28	0.00514001	0.00137098	0.000951793	0.118104	310	271	2848	45	39.7188	15.9673	40	339.401	68.7351	3987.82
44.65	9.3661e-16	1.64797e-143	3.8012e-18	2.05726e-17	3.63471e-289	3.57835e-28	0.00510973	0.00136089	0.000944399	0.117821	310	271	2848	45	39.7204	15.9675	40	339.406	68.7621	3987.86
44.7	9.0101e-16	1.1404e-143	3.63424e-18	1.97062e-17	1.72771e-289	3.33386e-28	0.00507962	0.00135087	0.000937062	0.117539	310	271	2848	45	39.7221	15.9678	40	339.41	68.789	3987.89
44.75	8.66764e-16	7.89163e-144	3.47461e-18	1.88763e-17	8.21238e-290	3.10608e-28	0.0050497	0.00134092	0.000929781	0.117258	310	271	2848	45	39.7237	15.968	40	339.415	68.8158	3987.92
44.8	8.33818e-16	5.46104e-144	3.32199e-18	1.80813e-17	3.90363e-290	2.89386e-28	0.00501995	0.00133105	0.000922558	0.116978	310	271	2848	45	39.7254	15.9682	40	339.42	68.8425	3987.96
44.85	8.02126e-16	3.77906e-144	3.17608e-18	1.73198e-17	1.85553e-290	2.69614e-28	0.00499037	0.00132125	0.00091539	0.116698	310	271	2848	45	39.727	15.9685	40	339.424	68.8692	3987.99
44.9	7.71637e-16	2.61512e-144	3.03658e-18	1.65904e-17	8.81998e-291	2.51193e-28	0.00496097	0.00131152	0.000908278	0.116419	310	271	2848	45	39.7286	15.9687	40	339.429	68.8959	3988.02
44.95	7.42308e-16	1.80968e-144	2.9032e-18	1.58918e-17	4.19244e-291	2.34031e-28	0.00493175	0.00130186	0.000901222	0.11614	310	271	2848	45	39.7302	15.9689	40	339.433	68.9224	3988.05
45	7.14093e-16	1.2523e-144	2.77568e-18	1.52225e-17	1.99281e-291	2.18041e-28	0.00490269	0.00129227	0.00089422	0.115863	310	271	2848	45	39.7318	15.9692	40	339.437	68.9489	3988.09
45.05	6.86951e-16	8.66598e-145	2.65376e-18	1.45814e-17	9.47252e-292	2.03143e-28	0.00487381	0.00128276	0.000887273	0.115585	310	271	2848	45	39.7334	15.9694	40	339.442	68.9753	3988.12
45.1	6.6084e-16	5.9969e-145	2.5372e-18	1.39673e-17	4.50262e-292	1.89264e-28	0.00484509	0.00127331	0.000880379	0.115309	310	271	2848	45	39.7349	15.9696	40	339.446	69.0017	3988.15
45.15	6.35722e-16	4.14988e-145	2.42576e-18	1.33791e-17	2.14025e-292	1.76333e-28	0.00481655	0.00126394	0.00087354	0.115033	310	271	2848	45	39.7365	15.9698	40	339.45	69.028	3988.18
45.2	6.11559e-16	2.87173e-145	2.31921e-18	1.28157e-17	1.01733e-292	1.64285e-28	0.00478817	0.00125463	0.000866753	0.114758	310	271	2848	45	39.738	15.9701	40	339.455	69.0543	3988.22
45.25	5.88314e-16	1.98725e-145	2.21734e-18	1.22759e-17	4.83574e-293	1.5306e-28	0.00475996	0.00124539	0.000860019	0.114484	310	271	2848	45	39.7396	15.9703	40	339.459	69.0804	3988.25
45.3	5.65952e-16	1.37518e-145	2.11995e-18	1.1759e-17	2.2986e-293	1.42603e-28	0.00473192	0.00123622	0.000853337	0.11421	310	271	2848	45	39.7411	15.9705	40	339.463	69.1066	3988.28
45.35	5.44441e-16	9.51633e-146	2.02683e-18	1.12637e-17	1.0926e-293	1.3286e-28	0.00470404	0.00122712	0.000846708	0.113937	310	271	2848	45	39.7426	15.9707	40	339.467	69.1326	3988.31
45.4	5.23747e-16	6.58534e-146	1.93781e-18	1.07894e-17	5.19352e-294	1.23782e-28	0.00467633	0.00121809	0.000840129	0.113664	310	271	2848	45	39.7442	15.9709	40	339.471	69.1586	3988.35
45.45	5.0384e-16	4.55708e-146	1.85269e-18	1.0335e-17	2.46866e-294	1.15325e-28	0.00464878	0.00120912	0.000833602	0.113392	310	271	2848	45	39.7457	15.9711	40	339.476	69.1846	3988.38
45.5	4.84689e-16	3.15352e-146	1.77131e-18	9.89976e-18	1.17344e-294	1.07445e-28	0.00462139	0.00120021	0.000827126	0.113121	310	271	2848	45	39.7472	15.9714	40	339.48	69.2104	3988.41
45.55	4.66266e-16	2.18225e-146	1.69351e-18	9.48284e-18	5.57776e-295	1.00104e-28	0.00459416	0.00119138	0.0008207	0.11285	310	271	2848	45	39.7487	15.9716	40	339.484	69.2362	3988.44
45.6	4.48544e-16	1.51012e-146	1.61913e-18	9.08348e-18	2.6513e-295	9.32649e-29	0.0045671	0.0011826	0.000814324	0.11258	310	271	2848	45	39.7501	15.9718	40	339.488	69.262	3988.47
45.65	4.31495e-16	1.04501e-146	1.54801e-18	8.70094e-18	1.26026e-295	8.68927e-29	0.00454019	0.0011739	0.000807997	0.112311	310	271	2848	45	39.7516	15.972	40	339.492	69.2877	3988.5
45.7	4.15094e-16	7.23151e-147	1.48002e-18	8.33451e-18	5.99043e-296	8.09559e-29	0.00451344	0.00116525	0.00080172	0.112042	310	271	2848	45	39.7531	15.9722	40	339.496	69.3133	3988.53
45.75	3.99317e-16	5.00424e-147	1.41501e-18	7.98351e-18	2.84746e-296	7.54247e-29	0.00448685	0.00115667	0.000795491	0.111774	310	271	2848	45	39.7545	15.9724	40	339.499	69.3388	3988.57
45.8	3.84139e-16	3.46295e-147	1.35286e-18	7.64729e-18	1.3535e-296	7.02714e-29	0.00446042	0.00114816	0.000789311	0.111507	310	271	2848	45	39.756	15.9726	40	339.503	69.3643	3988.6
45.85	3.69538e-16	2.39638e-147	1.29343e-18	7.32524e-18	6.43363e-297	6.54702e-29	0.00443414	0.0011397	0.000783178	0.11124	310	271	2848	45	39.7574	15.9728	40	339.507	69.3898	3988.63
45.9	3.55492e-16	1.6583e-147	1.23662e-18	7.01674e-18	3.05813e-297	6.0997e-29	0.00440802	0.00113131	0.000777094	0.110974	310	271	2848	45	39.7588	15.973	40	339.511	69.4152	3988.66
45.95	3.4198e-16	1.14755e-147	1.1823e-18	6.72124e-18	1.45363e-297	5.68295e-29	0.00438205	0.00112298	0.000771056	0.110709	310	271	2848	45	39.7603	15.9732	40	339.515	69.4405	3988.69
46	3.28982e-16	7.9411e-148	1.13037e-18	6.43818e-18	6.90962e-298	5.29467e-29	0.00435623	0.00111471	0.000765066	0.110444	310	271	2848	45	39.7617	15.9734	40	339.519	69.4657	3988.72
46.05	3.16477e-16	5.49527e-148	1.08072e-18	6.16704e-18	3.28438e-298	4.93291e-29	0.00433057	0.0011065	0.000759122	0.11018	310	271	2848	45	39.7631	15.9736	40	339.522	69.4909	3988.75
46.1	3.04448e-16	3.80275e-148	1.03325e-18	5.90733e-18	1.56118e-298	4.59588e-29	0.00430505	0.00109836	0.000753224	0.109916	310	271	2848	45	39.7645	15.9738	40	339.526	69.5161	3988.78
46.15	2.92876e-16	2.63152e-148	9.8787e-19	5.65855e-18	7.42083e-299	4.28187e-29	0.00427969	0.00109027	0.000747372	0.109653	310	271	2848	45	39.7659	15.974	40	339.53	69.5412	3988.81
46.2	2.81744e-16	1.82102e-148	9.44479e-19	5.42024e-18	3.52738e-299	3.98932e-29	0.00425448	0.00108224	0.000741566	0.109391	310	271	2848	45	39.7672	15.9742	40	339.533	69.5662	3988.84
46.25	2.71035e-16	1.26015e-148	9.02995e-19	5.19197e-18	1.67668e-299	3.71675e-29	0.00422941	0.00107427	0.000735804	0.109129	310	271	2848	45	39.7686	15.9744	40	339.537	69.5911	3988.87
46.3	2.60733e-16	8.72031e-149	8.63332e-19	4.97332e-18	7.96986e-300	3.46281e-29	0.00420449	0.00106636	0.000730088	0.108868	310	271	2848	45	39.77	15.9745	40	339.541	69.616	3988.9
46.35	2.50823e-16	6.03449e-149	8.25411e-19	4.76387e-18	3.78835e-300	3.22622e-29	0.00417972	0.00105851	0.000724416	0.108608	310	271	2848	45	39.7713	15.9747	40	339.544	69.6409	3988.93
46.4	2.41289e-16	4.17589e-149	7.89156e-19	4.56325e-18	1.80073e-300	3.00579e-29	0.0041551	0.00105072	0.000718787	0.108348	310	271	2848	45	39.7727	15.9749	40	339.548	69.6656	3988.96
46.45	2.32118e-16	2.88973e-149	7.54494e-19	4.37107e-18	8.55951e-301	2.80042e-29	0.00413062	0.00104298	0.000713203	0.108089	310	271	2848	45	39.774	15.9751	40	339.551	69.6904	3988.99
46.5	2.23296e-16	1.99971e-149	7.21354e-19	4.18699e-18	4.06863e-301	2.60909e-29	0.00410628	0.0010353	0.000707662	0.10783	310	271	2848	45	39.7753	15.9753	40	339.555	69.715	3989.02
46.55	2.14808e-16	1.38381e-149	6.89669e-19	4.01066e-18	1.93396e-301	2.43083e-29	0.00408209	0.00102768	0.000702164	0.107573	310	271	2848	45	39.7767	15.9755	40	339.558	69.7396	3989.05
46.6	2.06643e-16	9.57599e-150	6.59377e-19	3.84176e-18	9.19279e-302	2.26474e-29	0.00405804	0.00102011	0.000696709	0.107315	310	271	2848	45	39.778	15.9756	40	339.562	69.7642	3989.08
46.65	1.98789e-16	6.62662e-150	6.30415e-19	3.67996e-18	4.36965e-302	2.11001e-29	0.00403414	0.0010126	0.000691296	0.107059	310	271	2848	45	39.7793	15.9758	40	339.565	69.7887	3989.11
46.7	1.91233e-16	4.58565e-150	6.02724e-19	3.52499e-18	2.07705e-302	1.96584e-29	0.00401037	0.00100514	0.000685925	0.106802	310	271	2848	45	39.7806	15.976	40	339.568	69.8131	3989.14
46.75	1.83965e-16	3.17329e-150	5.76251e-19	3.37654e-18	9.87292e-303	1.83153e-29	0.00398674	0.000997743	0.000680596	0.106547	310	271	2848	45	39.7819	15.9762	40	339.572	69.8374	3989.17
46.8	1.76972e-16	2.19593e-150	5.5094e-19	3.23434e-18	4.69294e-303	1.70639e-29	0.00396325	0.000990396	0.000675309	0.106292	310	271	2848	45	39.7832	15.9764	40	339.575	69.8618	3989.2
46.85	1.70246e-16	1.51959e-150	5.26741e-19	3.09813e-18	2.23072e-303	1.58981e-29	0.0039399	0.000983104	0.000670062	0.106038	310	271	2848	45	39.7844	15.9765	40	339.578	69.886	3989.23
46.9	1.63775e-16	1.05156e-150	5.03604e-19	2.96765e-18	1.06034e-303	1.48118e-29	0.00391669	0.000975865	0.000664856	0.105784	310	271	2848	45	39.7857	15.9767	40	339.582	69.9102	3989.25
46.95	1.5755e-16	7.27685e-151	4.81484e-19	2.84267e-18	5.04015e-304	1.37998e-29	0.00389362	0.000968679	0.000659691	0.105531	310	271	2848	45	39.787	15.9769	40	339.585	69.9343	3989.28
47	1.51561e-16	5.03561e-151	4.60336e-19	2.72296e-18	2.39576e-304	1.2857e-29	0.00387068	0.000961547	0.000654565	0.105279	310	271	2848	45	39.7882	15.977	40	339.588	69.9584	3989.31
47.05	1.45801e-16	3.48466e-151	4.40116e-19	2.60828e-18	1.13879e-304	1.19786e-29	0.00384788	0.000954467	0.00064948	0.105027	310	271	2848	45	39.7895	15.9772	40	339.591	69.9824	3989.34
47.1	1.40259e-16	2.4114e-151	4.20785e-19	2.49844e-18	5.41304e-305	1.11601e-29	0.00382521	0.000947439	0.000644434	0.104776	310	271	2848	45	39.7907	15.9774	40	339.595	70.0064	3989.37
47.15	1.34928e-16	1.6687e-151	4.02302e-19	2.39322e-18	2.57301e-305	1.03976e-29	0.00380267	0.000940463	0.000639427	0.104525	310	271	2848	45	39.792	15.9776	40	339.598	70.0303	3989.4
47.2	1.29799e-16	1.15475e-151	3.84632e-19	2.29243e-18	1.22304e-305	9.68723e-30	0.00378027	0.000933538	0.00063446	0.104275	310	271	2848	45	39.7932	15.9777	40	339.601	70.0541	3989.43
47.25	1.24866e-16	7.99088e-152	3.67737e-19	2.19589e-18	5.81352e-306	9.02536e-30	0.003758	0.000926664	0.00062953	0.104026	310	271	2848	45	39.7944	15.9779	40	339.604	70.0779	3989.45
47.3	1.20119e-16	5.52972e-152	3.51585e-19	2.10341e-18	2.76337e-306	8.40871e-30	0.00373586	0.000919841	0.000624639	0.103777	310	271	2848	45	39.7956	15.978	40	339.607	70.1017	3989.48
47.35	1.15554e-16	3.82659e-152	3.36142e-19	2.01483e-18	1.31352e-306	7.8342e-30	0.00371385	0.000913068	0.000619786	0.103529	310	271	2848	45	39.7968	15.9782	40	339.61	70.1253	3989.51
47.4	1.11162e-16	2.64802e-152	3.21378e-19	1.92997e-18	6.24364e-307	7.29894e-30	0.00369197	0.000906345	0.000614971	0.103281	310	271	2848	45	39.798	15.9784	40	339.613	70.149	3989.54
47.45	1.06937e-16	1.83244e-152	3.07262e-19	1.8487e-18	2.96782e-307	6.80025e-30	0.00367022	0.000899672	0.000610193	0.103034	310	271	2848	45	39.7992	15.9785	40	339.616	70.1725	3989.57
47.5	1.02872e-16	1.26805e-152	2.93766e-19	1.77084e-18	1.41071e-307	6.33563e-30	0.00364859	0.000893047	0.000605453	0.102787	310	271	2848	45	39.8004	15.9787	40	339.619	70.196	3989.59
47.55	9.89618e-17	8.77498e-153	2.80862e-19	1.69626e-18	6.70557e-308	5.90276e-30	0.0036271	0.000886472	0.000600749	0.102542	310	271	2848	45	39.8016	15.9788	40	339.622	70.2195	3989.62
47.6	9.52003e-17	6.07232e-153	2.68526e-19	1.62483e-18	3.18739e-308	5.49946e-30	0.00360573	0.000879944	0.000596082	0.102296	310	271	2848	45	39.8027	15.979	40	339.625	70.2429	3989.65
47.65	9.15818e-17	4.20207e-153	2.56731e-19	1.5564e-18	0	5.12371e-30	0.00358449	0.000873465	0.00059145	0.102052	310	271	2848	45	39.8039	15.9791	40	339.628	70.2662	3989.68
47.7	8.81009e-17	2.90785e-153	2.45455e-19	1.49085e-18	0	4.77364e-30	0.00356337	0.000867034	0.000586855	0.101808	310	271	2848	45	39.805	15.9793	40	339.631	70.2895	3989.7
47.75	8.47522e-17	2.01224e-153	2.34674e-19	1.42807e-18	0	4.44749e-30	0.00354237	0.00086065	0.000582296	0.101564	310	271	2848	45	39.8062	15.9795	40	339.634	70.3127	3989.73
47.8	8.15308e-17	1.39248e-153	2.24366e-19	1.36793e-18	0	4.14362e-30	0.0035215	0.000854313	0.000577772	0.101321	310	271	2848	45	39.8073	15.9796	40	339.636	70.3359	3989.76
47.85	7.84319e-17	9.63602e-154	2.14511e-19	1.31032e-18	0	3.86051e-30	0.00350076	0.000848022	0.000573283	0.101079	310	271	2848	45	39.8085	15.9798	40	339.639	70.359	3989.79
47.9	7.54507e-17	6.66816e-154	2.05089e-19	1.25513e-18	0	3.59675e-30	0.00348013	0.000841778	0.000568829	0.100837	310	271	2848	45	39.8096	15.9799	40	339.642	70.3821	3989.81
47.95	7.25829e-17	4.61439e-154	1.96081e-19	1.20228e-18	0	3.35101e-30	0.00345963	0.00083558	0.00056441	0.100596	310	271	2848	45	39.8107	15.9801	40	339.645	70.4051	3989.84
48	6.98241e-17	3.19318e-154	1.87468e-19	1.15164e-18	0	3.12205e-30	0.00343925	0.000829427	0.000560025	0.100355	310	271	2848	45	39.8118	15.9802	40	339.648	70.428	3989.87
48.05	6.71701e-17	2.20969e-154	1.79234e-19	1.10314e-18	0	2.90874e-30	0.00341899	0.00082332	0.000555674	0.100115	310	271	2848	45	39.8129	15.9803	40	339.65	70.4509	3989.89
48.1	6.4617e-17	1.52912e-154	1.71361e-19	1.05669e-18	0	2.71001e-30	0.00339884	0.000817258	0.000551357	0.0998756	310	271	2848	45	39.814	15.9805	40	339.653	70.4738	3989.92
48.15	6.2161e-17	1.05815e-154	1.63834e-19	1.01218e-18	0	2.52485e-30	0.00337882	0.00081124	0.000547073	0.0996367	310	271	2848	45	39.8151	15.9806	40	339.656	70.4966	3989.95
48.2	5.97983e-17	7.32247e-155	1.56638e-19	9.69558e-19	0	2.35234e-30	0.00335891	0.000805267	0.000542823	0.0993984	310	271	2848	45	39.8162	15.9808	40	339.658	70.5193	3989.97
48.25	5.75254e-17	5.06718e-155	1.49758e-19	9.28726e-19	0	2.19162e-30	0.00333912	0.000799338	0.000538606	0.0991606	310	271	2848	45	39.8173	15.9809	40	339.661	70.542	3990
48.3	5.53389e-17	3.50651e-155	1.4318e-19	8.89613e-19	0	2.04188e-30	0.00331945	0.000793452	0.000534421	0.0989235	310	271	2848	45	39.8184	15.9811	40	339.664	70.5646	3990.03
48.35	5.32355e-17	2.42652e-155	1.36891e-19	8.52148e-19	0	1.90237e-30	0.0032999	0.00078761	0.000530269	0.0986868	310	271	2848	45	39.8195	15.9812	40	339.666	70.5872	3990.05
48.4	5.1212e-17	1.67916e-155	1.30879e-19	8.16261e-19	0	1.7724e-30	0.00328045	0.000781811	0.000526149	0.0984508	310	271	2848	45	39.8205	15.9813	40	339.669	70.6097	3990.08
48.45	4.92655e-17	1.16198e-155	1.2513e-19	7.81885e-19	0	1.6513e-30	0.00326113	0.000776054	0.000522062	0.0982153	310	271	2848	45	39.8216	15.9815	40	339.672	70.6321	3990.11
48.5	4.73929e-17	8.04098e-156	1.19634e-19	7.48957e-19	0	1.53848e-30	0.00324192	0.00077034	0.000518006	0.0979804	310	271	2848	45	39.8226	15.9816	40	339.674	70.6545	3990.13
48.55	4.55916e-17	5.56439e-156	1.14379e-19	7.17415e-19	0	1.43336e-30	0.00322282	0.000764668	0.000513981	0.097746	310	271	2848	45	39.8237	15.9817	40	339.677	70.6769	3990.16
48.6	4.38587e-17	3.85058e-156	1.09355e-19	6.87202e-19	1.10516e-314	1.33543e-30	0.00320383	0.000759037	0.000509988	0.0975122	310	271	2848	45	39.8247	15.9819	40	339.679	70.6992	3990.18
48.65	4.21916e-17	2.66462e-156	1.04552e-19	6.58262e-19	5.25319e-315	1.24419e-30	0.00318495	0.000753448	0.000506026	0.0972789	310	271	2848	45	39.8258	15.982	40	339.682	70.7214	3990.21
48.7	4.05879e-17	1.84392e-156	9.99595e-20	6.3054e-19	2.49702e-315	1.15918e-30	0.00316619	0.000747901	0.000502094	0.0970463	310	271	2848	45	39.8268	15.9821	40	339.684	70.7436	3990.24
48.75	3.90452e-17	1.276e-156	9.55689e-20	6.03985e-19	1.18692e-315	1.07998e-30	0.00314754	0.000742394	0.000498194	0.0968141	310	271	2848	45	39.8278	15.9823	40	339.687	70.7658	3990.26
48.8	3.75611e-17	8.82999e-157	9.13712e-20	5.78549e-19	5.64184e-316	1.00619e-30	0.00312899	0.000736927	0.000494323	0.0965825	310	271	2848	45	39.8288	15.9824	40	339.689	70.7879	3990.29
48.85	3.61335e-17	6.11039e-157	8.73579e-20	5.54184e-19	2.68176e-316	9.37445e-31	0.00311056	0.000731501	0.000490483	0.0963515	310	271	2848	45	39.8298	15.9825	40	339.691	70.8099	3990.31
48.9	3.476e-17	4.22841e-157	8.35208e-20	5.30845e-19	1.27474e-316	8.73396e-31	0.00309223	0.000726115	0.000486672	0.0961211	310	271	2848	45	39.8308	15.9827	40	339.694	70.8319	3990.34
48.95	3.34388e-17	2.92608e-157	7.98523e-20	5.08489e-19	6.05926e-317	8.13722e-31	0.00307402	0.000720769	0.000482891	0.0958911	310	271	2848	45	39.8318	15.9828	40	339.696	70.8538	3990.36
49	3.21678e-17	2.02486e-157	7.63449e-20	4.87075e-19	2.88017e-317	7.58125e-31	0.0030559	0.000715461	0.000479139	0.0956618	310	271	2848	45	39.8328	15.9829	40	339.699	70.8757	3990.39
49.05	3.09452e-17	1.40121e-157	7.29915e-20	4.66562e-19	1.36905e-317	7.06327e-31	0.0030379	0.000710193	0.000475417	0.0954329	310	271	2848	45	39.8338	15.983	40	339.701	70.8975	3990.42
49.1	2.9769e-17	9.69643e-158	6.97855e-20	4.46913e-19	6.50755e-318	6.58069e-31	0.00302	0.000704964	0.000471723	0.0952047	310	271	2848	45	39.8348	15.9832	40	339.703	70.9193	3990.44
49.15	2.86375e-17	6.70997e-158	6.67203e-20	4.28092e-19	3.09327e-318	6.13107e-31	0.00300221	0.000699773	0.000468058	0.0949769	310	271	2848	45	39.8357	15.9833	40	339.706	70.941	3990.47
49.2	2.7549e-17	4.64332e-158	6.37897e-20	4.10063e-19	1.47033e-318	5.71217e-31	0.00298452	0.000694621	0.000464422	0.0947498	310	271	2848	45	39.8367	15.9834	40	339.708	70.9627	3990.49
49.25	2.65018e-17	3.2132e-158	6.09878e-20	3.92794e-19	6.989e-319	5.32189e-31	0.00296694	0.000689506	0.000460814	0.0945231	310	271	2848	45	39.8377	15.9835	40	339.71	70.9843	3990.52
49.3	2.54945e-17	2.22355e-158	5.8309e-20	3.76252e-19	3.3221e-319	4.95828e-31	0.00294946	0.000684429	0.000457233	0.094297	310	271	2848	45	39.8386	15.9837	40	339.712	71.0059	3990.54
49.35	2.45255e-17	1.5387e-158	5.57479e-20	3.60407e-19	1.57913e-319	4.61951e-31	0.00293208	0.00067939	0.000453681	0.0940715	310	271	2848	45	39.8396	15.9838	40	339.715	71.0274	3990.57
49.4	2.35933e-17	1.06479e-158	5.32992e-20	3.45228e-19	7.50634e-320	4.30389e-31	0.00291481	0.000674387	0.000450156	0.0938465	310	271	2848	45	39.8405	15.9839	40	339.717	71.0488	3990.59
49.45	2.26965e-17	7.36838e-159	5.09581e-20	3.3069e-19	3.56814e-320	4.00983e-31	0.00289764	0.000669422	0.000446659	0.093622	310	271	2848	45	39.8415	15.984	40	339.719	71.0702	3990.61
49.5	2.18339e-17	5.09894e-159	4.87199e-20	3.16763e-19	1.69613e-320	3.73587e-31	0.00288057	0.000664493	0.000443189	0.093398	310	271	2848	45	39.8424	15.9841	40	339.721	71.0916	3990.64
49.55	2.1004e-17	3.52849e-159	4.65799e-20	3.03423e-19	8.06315e-321	3.48062e-31	0.0028636	0.0006596	0.000439746	0.0931746	310	271	2848	45	39.8433	15.9843	40	339.723	71.1129	3990.66
49.6	2.02056e-17	2.44173e-159	4.4534e-20	2.90644e-19	3.83395e-321	3.24281e-31	0.00284673	0.000654743	0.000436329	0.0929518	310	271	2848	45	39.8443	15.9844	40	339.725	71.1342	3990.69
49.65	1.94376e-17	1.68969e-159	4.25779e-20	2.78404e-19	1.8231e-321	3.02125e-31	0.00282995	0.000649922	0.000432939	0.0927294	310	271	2848	45	39.8452	15.9845	40	339.728	71.1554	3990.71
49.7	1.86988e-17	1.16927e-159	4.07077e-20	2.6668e-19	8.64615e-322	2.81483e-31	0.00281328	0.000645137	0.000429576	0.0925076	310	271	2848	45	39.8461	15.9846	40	339.73	71.1765	3990.74
49.75	1.79881e-17	8.09139e-160	3.89197e-20	2.55449e-19	4.10074e-322	2.62251e-31	0.00279671	0.000640386	0.000426238	0.0922863	310	271	2848	45	39.847	15.9847	40	339.732	71.1976	3990.76
49.8	1.73044e-17	5.59927e-160	3.72102e-20	2.44691e-19	1.97626e-322	2.44333e-31	0.00278023	0.000635671	0.000422927	0.0920656	310	271	2848	45	39.8479	15.9848	40	339.734	71.2187	3990.79
49.85	1.66466e-17	3.87472e-160	3.55758e-20	2.34386e-19	9.38725e-323	2.27639e-31	0.00276385	0.000630991	0.000419641	0.0918454	310	271	2848	45	39.8488	15.9849	40	339.736	71.2397	3990.81
49.9	1.60139e-17	2.68132e-160	3.40132e-20	2.24515e-19	4.44659e-323	2.12086e-31	0.00274757	0.000626345	0.000416381	0.0916257	310	271	2848	45	39.8497	15.985	40	339.738	71.2607	3990.83
49.95	1.54052e-17	1.85548e-160	3.25192e-20	2.1506e-19	1.97626e-323	1.97595e-31	0.00273138	0.000621733	0.000413146	0.0914065	310	271	2848	45	39.8506	15.9852	40	339.74	71.2816	3990.86
50	1.48197e-17	1.284e-160	3.10908e-20	2.06003e-19	9.88131e-324	1.84095e-31	0.00271529	0.000617155	0.000409936	0.0911879	310	271	2848	45	39.8514	15.9853	40	339.742	71.3024	3990.88
50.05	1.42564e-17	8.88535e-161	2.97252e-20	1.97327e-19	4.94066e-324	1.71517e-31	0.00269929	0.000612611	0.000406751	0.0909698	310	271	2848	45	39.8523	15.9854	40	339.744	71.3232	3990.9
50.1	1.37145e-17	6.1487e-161	2.84196e-20	1.89017e-19	0	1.59798e-31	0.00268339	0.0006081	0.000403591	0.0907522	310	271	2848	45	39.8532	15.9855	40	339.746	71.344	3990.93
50.15	1.31932e-17	4.25492e-161	2.71713e-20	1.81057e-19	0	1.4888e-31	0.00266758	0.000603622	0.000400455	0.0905351	310	271	2848	45	39.8541	15.9856	40	339.748	71.3647	3990.95
50.2	1.26918e-17	2.94442e-161	2.59778e-20	1.73432e-19	0	1.38708e-31	0.00265187	0.000599178	0.000397344	0.0903185	310	271	2848	45	39.8549	15.9857	40	339.75	71.3853	3990.98
50.25	1.22094e-17	2.03755e-161	2.48368e-20	1.66128e-19	0	1.29231e-31	0.00263624	0.000594766	0.000394257	0.0901025	310	271	2848	45	39.8558	15.9858	40	339.752	71.4059	3991
50.3	1.17453e-17	1.40999e-161	2.37459e-20	1.59132e-19	0	1.20402e-31	0.00262071	0.000590387	0.000391194	0.089887	310	271	2848	45	39.8566	15.9859	40	339.754	71.4265	3991.02
50.35	1.12989e-17	9.75722e-162	2.27029e-20	1.5243e-19	0	1.12175e-31	0.00260527	0.00058604	0.000388155	0.089672	310	271	2848	45	39.8575	15.986	40	339.756	71.447	3991.05
50.4	1.08694e-17	6.75203e-162	2.17057e-20	1.4601e-19	0	1.04511e-31	0.00258992	0.000581724	0.000385139	0.0894575	310	271	2848	45	39.8583	15.9861	40	339.758	71.4675	3991.07
50.45	1.04563e-17	4.67243e-162	2.07523e-20	1.39861e-19	0	9.73705e-32	0.00257466	0.000577441	0.000382147	0.0892435	310	271	2848	45	39.8591	15.9862	40	339.76	71.4879	3991.09
50.5	1.00588e-17	3.23334e-162	1.98408e-20	1.33971e-19	0	9.07178e-32	0.0025595	0.000573189	0.000379178	0.08903	310	271	2848	45	39.86	15.9863	40	339.761	71.5082	3991.12
50.55	9.67649e-18	2.23749e-162	1.89693e-20	1.28329e-19	0	8.45196e-32	0.00254442	0.000568969	0.000376232	0.0888171	310	271	2848	45	39.8608	15.9864	40	339.763	71.5285	3991.14
50.6	9.3087e-18	1.54835e-162	1.81361e-20	1.22925e-19	0	7.87449e-32	0.00252943	0.000564779	0.000373309	0.0886046	310	271	2848	45	39.8616	15.9865	40	339.765	71.5488	3991.16
50.65	8.95488e-18	1.07146e-162	1.73395e-20	1.17748e-19	0	7.33647e-32	0.00251452	0.000560621	0.000370409	0.0883927	310	271	2848	45	39.8624	15.9866	40	339.767	71.569	3991.19
50.7	8.61451e-18	7.41457e-163	1.65779e-20	1.12789e-19	0	6.83522e-32	0.00249971	0.000556493	0.000367531	0.0881812	310	271	2848	45	39.8632	15.9867	40	339.769	71.5892	3991.21
50.75	8.28708e-18	5.13091e-163	1.58497e-20	1.08039e-19	0	6.36821e-32	0.00248498	0.000552395	0.000364676	0.0879703	310	271	2848	45	39.864	15.9868	40	339.771	71.6093	3991.23
50.8	7.97209e-18	3.55061e-163	1.51536e-20	1.03489e-19	0	5.93311e-32	0.00247034	0.000548328	0.000361842	0.0877599	310	271	2848	45	39.8648	15.9869	40	339.772	71.6294	3991.25
50.85	7.66908e-18	2.45704e-163	1.4488e-20	9.91309e-20	0	5.52774e-32	0.00245579	0.000544291	0.000359031	0.08755	310	271	2848	45	39.8656	15.987	40	339.774	71.6494	3991.28
50.9	7.37758e-18	1.70028e-163	1.38516e-20	9.49561e-20	0	5.15006e-32	0.00244132	0.000540283	0.000356242	0.0873406	310	271	2848	45	39.8664	15.9871	40	339.776	71.6694	3991.3
50.95	7.09716e-18	1.1766e-163	1.32432e-20	9.09571e-20	0	4.79819e-32	0.00242694	0.000536305	0.000353474	0.0871316	310	271	2848	45	39.8672	15.9872	40	339.778	71.6893	3991.32
51	6.8274e-18	8.14212e-164	1.26615e-20	8.71265e-20	0	4.47036e-32	0.00241264	0.000532356	0.000350728	0.0869232	310	271	2848	45	39.868	15.9873	40	339.779	71.7092	3991.34
51.05	6.5679e-18	5.63438e-164	1.21054e-20	8.34573e-20	0	4.16493e-32	0.00239843	0.000528436	0.000348003	0.0867153	310	271	2848	45	39.8688	15.9874	40	339.781	71.729	3991.37
51.1	6.31826e-18	3.89901e-164	1.15737e-20	7.99426e-20	0	3.88037e-32	0.0023843	0.000524545	0.000345299	0.0865079	310	271	2848	45	39.8696	15.9875	40	339.783	71.7488	3991.39
51.15	6.0781e-18	2.69813e-164	1.10653e-20	7.65759e-20	0	3.61525e-32	0.00237025	0.000520683	0.000342617	0.086301	310	271	2848	45	39.8703	15.9876	40	339.784	71.7685	3991.41
51.2	5.84708e-18	1.86712e-164	1.05793e-20	7.3351e-20	0	3.36824e-32	0.00235628	0.000516849	0.000339955	0.0860945	310	271	2848	45	39.8711	15.9877	40	339.786	71.7882	3991.43
51.25	5.62483e-18	1.29205e-164	1.01146e-20	7.02619e-20	0	3.13811e-32	0.0023424	0.000513043	0.000337314	0.0858886	310	271	2848	45	39.8718	15.9878	40	339.788	71.8079	3991.46
51.3	5.41104e-18	8.94105e-165	9.67032e-21	6.73029e-20	0	2.9237e-32	0.0023286	0.000509266	0.000334693	0.0856832	310	271	2848	45	39.8726	15.9878	40	339.789	71.8275	3991.48
51.35	5.20537e-18	6.18724e-165	9.24557e-21	6.44685e-20	0	2.72394e-32	0.00231488	0.000505516	0.000332093	0.0854782	310	271	2848	45	39.8734	15.9879	40	339.791	71.847	3991.5
51.4	5.00751e-18	4.2816e-165	8.83947e-21	6.17535e-20	0	2.53783e-32	0.00230125	0.000501794	0.000329513	0.0852738	310	271	2848	45	39.8741	15.988	40	339.793	71.8665	3991.52
51.45	4.81718e-18	2.96288e-165	8.45121e-21	5.91528e-20	0	2.36444e-32	0.00228769	0.000498099	0.000326953	0.0850698	310	271	2848	45	39.8748	15.9881	40	339.794	71.886	3991.54
51.5	4.63408e-18	2.05033e-165	8.08e-21	5.66617e-20	0	2.20289e-32	0.00227421	0.000494431	0.000324412	0.0848663	310	271	2848	45	39.8756	15.9882	40	339.796	71.9054	3991.57
51.55	4.45795e-18	1.41883e-165	7.7251e-21	5.42754e-20	0	2.05238e-32	0.00226081	0.000490791	0.000321892	0.0846633	310	271	2848	45	39.8763	15.9883	40	339.797	71.9247	3991.59
51.6	4.2885e-18	9.81839e-166	7.38579e-21	5.19897e-20	0	1.91216e-32	0.00224749	0.000487177	0.000319391	0.0844608	310	271	2848	45	39.877	15.9884	40	339.799	71.944	3991.61
51.65	4.1255e-18	6.79436e-166	7.06138e-21	4.98002e-20	0	1.78151e-32	0.00223425	0.00048359	0.00031691	0.0842588	310	271	2848	45	39.8778	15.9885	40	339.801	71.9633	3991.63
51.7	3.96869e-18	4.70172e-166	6.75122e-21	4.77029e-20	0	1.65979e-32	0.00222109	0.000480029	0.000314448	0.0840572	310	271	2848	45	39.8785	15.9885	40	339.802	71.9825	3991.65
51.75	3.81784e-18	3.25361e-166	6.45468e-21	4.56939e-20	0	1.54639e-32	0.002208	0.000476495	0.000312005	0.0838562	310	271	2848	45	39.8792	15.9886	40	339.804	72.0017	3991.67
51.8	3.67273e-18	2.25151e-166	6.17117e-21	4.37696e-20	0	1.44073e-32	0.002195	0.000472986	0.000309581	0.0836556	310	271	2848	45	39.8799	15.9887	40	339.805	72.0209	3991.69
51.85	3.53313e-18	1.55806e-166	5.90011e-21	4.19263e-20	0	1.3423e-32	0.00218206	0.000469503	0.000307175	0.0834555	310	271	2848	45	39.8806	15.9888	40	339.807	72.0399	3991.72
51.9	3.39884e-18	1.07818e-166	5.64095e-21	4.01606e-20	0	1.25059e-32	0.00216921	0.000466046	0.000304789	0.0832558	310	271	2848	45	39.8813	15.9889	40	339.808	72.059	3991.74
51.95	3.26965e-18	7.46105e-167	5.39318e-21	3.84693e-20	0	1.16514e-32	0.00215643	0.000462615	0.000302421	0.0830567	310	271	2848	45	39.882	15.989	40	339.81	72.078	3991.76
52	3.14537e-18	5.16308e-167	5.1563e-21	3.68492e-20	0	1.08553e-32	0.00214372	0.000459208	0.000300071	0.082858	310	271	2848	45	39.8827	15.989	40	339.811	72.0969	3991.78
52.05	3.02582e-18	3.57287e-167	4.92981e-21	3.52973e-20	0	1.01137e-32	0.00213109	0.000455827	0.00029774	0.0826598	310	271	2848	45	39.8834	15.9891	40	339.813	72.1158	3991.8
52.1	2.91081e-18	2.47244e-167	4.71328e-21	3.38108e-20	0	9.42266e-33	0.00211854	0.000452471	0.000295427	0.0824621	310	271	2848	45	39.8841	15.9892	40	339.814	72.1347	3991.82
52.15	2.80017e-18	1.71094e-167	4.50626e-21	3.23869e-20	0	8.77887e-33	0.00210606	0.000449139	0.000293132	0.0822649	310	271	2848	45	39.8848	15.9893	40	339.816	72.1535	3991.84
52.2	2.69374e-18	1.18398e-167	4.30832e-21	3.1023e-20	0	8.17907e-33	0.00209365	0.000445832	0.000290854	0.0820681	310	271	2848	45	39.8855	15.9894	40	339.817	72.1723	3991.86
52.25	2.59135e-18	8.19316e-168	4.11909e-21	2.97165e-20	0	7.62024e-33	0.00208132	0.00044255	0.000288595	0.0818718	310	271	2848	45	39.8861	15.9894	40	339.818	72.191	3991.88
52.3	2.49286e-18	5.6697e-168	3.93816e-21	2.8465e-20	0	7.0996e-33	0.00206905	0.000439291	0.000286353	0.081676	310	271	2848	45	39.8868	15.9895	40	339.82	72.2097	3991.91
52.35	2.3981e-18	3.92345e-168	3.76518e-21	2.72662e-20	0	6.61453e-33	0.00205686	0.000436056	0.000284128	0.0814806	310	271	2848	45	39.8875	15.9896	40	339.821	72.2283	3991.93
52.4	2.30695e-18	2.71505e-168	3.5998e-21	2.61179e-20	0	6.1626e-33	0.00204475	0.000432846	0.00028192	0.0812857	310	271	2848	45	39.8881	15.9897	40	339.823	72.2469	3991.95
52.45	2.21927e-18	1.87882e-168	3.44169e-21	2.5018e-20	0	5.74155e-33	0.0020327	0.000429659	0.00027973	0.0810913	310	271	2848	45	39.8888	15.9897	40	339.824	72.2654	3991.97
52.5	2.13492e-18	1.30015e-168	3.29052e-21	2.39644e-20	0	5.34926e-33	0.00202072	0.000426495	0.000277557	0.0808973	310	271	2848	45	39.8894	15.9898	40	339.825	72.2839	3991.99
52.55	2.05377e-18	8.99711e-169	3.14599e-21	2.29552e-20	0	4.98378e-33	0.00200882	0.000423355	0.0002754	0.0807038	310	271	2848	45	39.8901	15.9899	40	339.827	72.3024	3992.01
52.6	1.97571e-18	6.22603e-169	3.0078e-21	2.19884e-20	0	4.64327e-33	0.00199698	0.000420237	0.000273261	0.0805107	310	271	2848	45	39.8907	15.99	40	339.828	72.3208	3992.03
52.65	1.90061e-18	4.30844e-169	2.87569e-21	2.10624e-20	0	4.32603e-33	0.00198522	0.000417143	0.000271138	0.0803182	310	271	2848	45	39.8914	15.99	40	339.829	72.3392	3992.05
52.7	1.82837e-18	2.98146e-169	2.74938e-21	2.01754e-20	0	4.03046e-33	0.00197352	0.000414072	0.000269031	0.080126	310	271	2848	45	39.892	15.9901	40	339.831	72.3575	3992.07
52.75	1.75887e-18	2.06318e-169	2.62862e-21	1.93257e-20	0	3.75508e-33	0.0019619	0.000411023	0.000266941	0.0799344	310	271	2848	45	39.8927	15.9902	40	339.832	72.3758	3992.09
52.8	1.69202e-18	1.42773e-169	2.51316e-21	1.85119e-20	0	3.49852e-33	0.00195034	0.000407996	0.000264867	0.0797432	310	271	2848	45	39.8933	15.9903	40	339.833	72.394	3992.11
52.85	1.62771e-18	9.87994e-170	2.40277e-21	1.77322e-20	0	3.25949e-33	0.00193885	0.000404992	0.000262809	0.0795524	310	271	2848	45	39.8939	15.9903	40	339.835	72.4122	3992.13
52.9	1.56584e-18	6.83696e-170	2.29723e-21	1.69855e-20	0	3.03679e-33	0.00192743	0.00040201	0.000260768	0.0793622	310	271	2848	45	39.8946	15.9904	40	339.836	72.4304	3992.15
52.95	1.50632e-18	4.7312e-170	2.19633e-21	1.62701e-20	0	2.8293e-33	0.00191607	0.00039905	0.000258742	0.0791723	310	271	2848	45	39.8952	15.9905	40	339.837	72.4485	3992.17
53	1.44907e-18	3.27401e-170	2.09986e-21	1.5585e-20	0	2.63599e-33	0.00190478	0.000396112	0.000256731	0.078983	310	271	2848	45	39.8958	15.9905	40	339.838	72.4665	3992.19
53.05	1.39399e-18	2.26563e-170	2.00763e-21	1.49286e-20	0	2.45589e-33	0.00189356	0.000393195	0.000254737	0.078794	310	271	2848	45	39.8964	15.9906	40	339.84	72.4845	3992.21
53.1	1.34101e-18	1.56782e-170	1.91945e-21	1.42999e-20	0	2.2881e-33	0.0018824	0.0003903	0.000252758	0.0786056	310	271	2848	45	39.897	15.9907	40	339.841	72.5025	3992.23
53.15	1.29004e-18	1.08494e-170	1.83514e-21	1.36977e-20	0	2.13177e-33	0.00187131	0.000387426	0.000250794	0.0784175	310	271	2848	45	39.8976	15.9908	40	339.842	72.5205	3992.25
53.2	1.241e-18	7.50783e-171	1.75453e-21	1.31208e-20	0	1.98612e-33	0.00186029	0.000384574	0.000248846	0.07823	310	271	2848	45	39.8982	15.9908	40	339.843	72.5384	3992.27
53.25	1.19383e-18	5.19544e-171	1.67747e-21	1.25682e-20	0	1.85042e-33	0.00184933	0.000381742	0.000246912	0.0780428	310	271	2848	45	39.8988	15.9909	40	339.845	72.5562	3992.29
53.3	1.14846e-18	3.59527e-171	1.60379e-21	1.2039e-20	0	1.72399e-33	0.00183843	0.000378931	0.000244994	0.0778562	310	271	2848	45	39.8994	15.991	40	339.846	72.574	3992.31
53.35	1.1048e-18	2.48794e-171	1.53334e-21	1.15319e-20	0	1.6062e-33	0.0018276	0.000376141	0.000243091	0.0776699	310	271	2848	45	39.9	15.991	40	339.847	72.5918	3992.33
53.4	1.06281e-18	1.72166e-171	1.46599e-21	1.10463e-20	0	1.49646e-33	0.00181684	0.000373371	0.000241202	0.0774841	310	271	2848	45	39.9006	15.9911	40	339.848	72.6095	3992.35
53.45	1.02241e-18	1.1914e-171	1.4016e-21	1.05811e-20	0	1.39422e-33	0.00180613	0.000370622	0.000239328	0.0772988	310	271	2848	45	39.9012	15.9912	40	339.849	72.6272	3992.37
53.5	9.83552e-19	8.24452e-172	1.34004e-21	1.01355e-20	0	1.29896e-33	0.00179549	0.000367893	0.000237469	0.0771139	310	271	2848	45	39.9018	15.9912	40	339.851	72.6448	3992.39
53.55	9.46168e-19	5.70524e-172	1.28118e-21	9.70863e-21	0	1.21021e-33	0.00178491	0.000365184	0.000235624	0.0769295	310	271	2848	45	39.9023	15.9913	40	339.852	72.6624	3992.41
53.6	9.10205e-19	3.94805e-172	1.2249e-21	9.29976e-21	0	1.12752e-33	0.0017744	0.000362495	0.000233793	0.0767454	310	271	2848	45	39.9029	15.9913	40	339.853	72.6799	3992.43
53.65	8.75609e-19	2.73207e-172	1.1711e-21	8.90811e-21	0	1.05049e-33	0.00176394	0.000359826	0.000231977	0.0765619	310	271	2848	45	39.9035	15.9914	40	339.854	72.6975	3992.45
53.7	8.42327e-19	1.8906e-172	1.11966e-21	8.53296e-21	0	9.78712e-34	0.00175355	0.000357177	0.000230174	0.0763787	310	271	2848	45	39.9041	15.9915	40	339.855	72.7149	3992.47
53.75	8.10311e-19	1.3083e-172	1.07048e-21	8.1736e-21	0	9.11843e-34	0.00174322	0.000354547	0.000228386	0.076196	310	271	2848	45	39.9046	15.9915	40	339.856	72.7323	3992.48
53.8	7.79511e-19	9.05351e-173	1.02346e-21	7.82938e-21	0	8.49542e-34	0.00173295	0.000351936	0.000226612	0.0760138	310	271	2848	45	39.9052	15.9916	40	339.857	72.7497	3992.5
53.85	7.49883e-19	6.26506e-173	9.7851e-22	7.49965e-21	0	7.91499e-34	0.00172274	0.000349345	0.000224851	0.075832	310	271	2848	45	39.9057	15.9917	40	339.859	72.7671	3992.52
53.9	7.2138e-19	4.33545e-173	9.3553e-22	7.18381e-21	0	7.3742e-34	0.00171259	0.000346773	0.000223104	0.0756506	310	271	2848	45	39.9063	15.9917	40	339.86	72.7844	3992.54
53.95	6.93961e-19	3.00015e-173	8.94439e-22	6.88128e-21	0	6.87037e-34	0.0017025	0.000344219	0.000221371	0.0754696	310	271	2848	45	39.9069	15.9918	40	339.861	72.8016	3992.56
54	6.67584e-19	2.07611e-173	8.55152e-22	6.59148e-21	0	6.40096e-34	0.00169247	0.000341685	0.000219651	0.0752891	310	271	2848	45	39.9074	15.9918	40	339.862	72.8189	3992.58
54.05	6.42209e-19	1.43668e-173	8.1759e-22	6.31389e-21	0	5.96362e-34	0.0016825	0.000339169	0.000217945	0.075109	310	271	2848	45	39.908	15.9919	40	339.863	72.836	3992.6
54.1	6.17799e-19	9.94188e-174	7.81679e-22	6.04798e-21	0	5.55617e-34	0.00167259	0.000336672	0.000216251	0.0749294	310	271	2848	45	39.9085	15.992	40	339.864	72.8532	3992.62
54.15	5.94317e-19	6.87982e-174	7.47345e-22	5.79328e-21	0	5.17655e-34	0.00166273	0.000334193	0.000214571	0.0747501	310	271	2848	45	39.909	15.992	40	339.865	72.8703	3992.64
54.2	5.71728e-19	4.76086e-174	7.14519e-22	5.5493e-21	0	4.82287e-34	0.00165294	0.000331732	0.000212904	0.0745713	310	271	2848	45	39.9096	15.9921	40	339.866	72.8873	3992.66
54.25	5.49997e-19	3.29453e-174	6.83135e-22	5.3156e-21	0	4.49335e-34	0.0016432	0.000329289	0.00021125	0.0743929	310	271	2848	45	39.9101	15.9921	40	339.867	72.9043	3992.67
54.3	5.29092e-19	2.27983e-174	6.53129e-22	5.09174e-21	0	4.18635e-34	0.00163352	0.000326865	0.000209609	0.074215	310	271	2848	45	39.9106	15.9922	40	339.868	72.9213	3992.69
54.35	5.08981e-19	1.57765e-174	6.24441e-22	4.87731e-21	0	3.90032e-34	0.0016239	0.000324458	0.00020798	0.0740375	310	271	2848	45	39.9112	15.9923	40	339.869	72.9382	3992.71
54.4	4.89635e-19	1.09174e-174	5.97014e-22	4.6719e-21	0	3.63384e-34	0.00161433	0.000322069	0.000206365	0.0738604	310	271	2848	45	39.9117	15.9923	40	339.87	72.9551	3992.73
54.45	4.71024e-19	7.55489e-175	5.70791e-22	4.47515e-21	0	3.38556e-34	0.00160482	0.000319697	0.000204761	0.0736837	310	271	2848	45	39.9122	15.9924	40	339.871	72.972	3992.75
54.5	4.53121e-19	5.22802e-175	5.4572e-22	4.28669e-21	0	3.15425e-34	0.00159536	0.000317344	0.00020317	0.0735075	310	271	2848	45	39.9127	15.9924	40	339.872	72.9888	3992.77
54.55	4.35898e-19	3.61781e-175	5.2175e-22	4.10616e-21	0	2.93874e-34	0.00158596	0.000315007	0.000201592	0.0733316	310	271	2848	45	39.9132	15.9925	40	339.873	73.0056	3992.78
54.6	4.1933e-19	2.50354e-175	4.98833e-22	3.93323e-21	0	2.73795e-34	0.00157662	0.000312687	0.000200026	0.0731562	310	271	2848	45	39.9137	15.9925	40	339.874	73.0223	3992.8
54.65	4.03392e-19	1.73246e-175	4.76922e-22	3.76759e-21	0	2.55088e-34	0.00156733	0.000310385	0.000198472	0.0729812	310	271	2848	45	39.9143	15.9926	40	339.875	73.039	3992.82
54.7	3.88059e-19	1.19887e-175	4.55974e-22	3.60892e-21	0	2.3766e-34	0.0015581	0.0003081	0.00019693	0.0728067	310	271	2848	45	39.9148	15.9926	40	339.876	73.0556	3992.84
54.75	3.73309e-19	8.29621e-176	4.35946e-22	3.45693e-21	0	2.21422e-34	0.00154892	0.000305831	0.0001954	0.0726325	310	271	2848	45	39.9153	15.9927	40	339.877	73.0722	3992.86
54.8	3.5912e-19	5.74101e-176	4.16798e-22	3.31135e-21	0	2.06294e-34	0.00153979	0.000303579	0.000193882	0.0724588	310	271	2848	45	39.9158	15.9928	40	339.878	73.0888	3992.88
54.85	3.4547e-19	3.9728e-176	3.9849e-22	3.17189e-21	0	1.92199e-34	0.00153072	0.000301344	0.000192375	0.0722855	310	271	2848	45	39.9163	15.9928	40	339.879	73.1053	3992.89
54.9	3.32339e-19	2.74919e-176	3.80987e-22	3.03831e-21	0	1.79067e-34	0.0015217	0.000299125	0.000190881	0.0721126	310	271	2848	45	39.9167	15.9929	40	339.88	73.1218	3992.91
54.95	3.19707e-19	1.90245e-176	3.64253e-22	2.91036e-21	0	1.66833e-34	0.00151274	0.000296923	0.000189398	0.0719401	310	271	2848	45	39.9172	15.9929	40	339.881	73.1383	3992.93
55	3.07555e-19	1.31651e-176	3.48254e-22	2.78779e-21	0	1.55434e-34	0.00150383	0.000294736	0.000187926	0.071768	310	271	2848	45	39.9177	15.993	40	339.882	73.1547	3992.95
55.05	2.95865e-19	9.11027e-177	3.32957e-22	2.67039e-21	0	1.44814e-34	0.00149497	0.000292566	0.000186466	0.0715963	310	271	2848	45	39.9182	15.993	40	339.883	73.1711	3992.96
55.1	2.84619e-19	6.30434e-177	3.18333e-22	2.55793e-21	0	1.3492e-34	0.00148616	0.000290412	0.000185018	0.0714251	310	271	2848	45	39.9187	15.9931	40	339.884	73.1874	3992.98
55.15	2.73801e-19	4.36263e-177	3.0435e-22	2.4502e-21	0	1.25702e-34	0.0014774	0.000288274	0.00018358	0.0712542	310	271	2848	45	39.9192	15.9931	40	339.884	73.2037	3993
55.2	2.63394e-19	3.01896e-177	2.90982e-22	2.34701e-21	0	1.17113e-34	0.0014687	0.000286151	0.000182154	0.0710838	310	271	2848	45	39.9196	15.9932	40	339.885	73.22	3993.02
55.25	2.53383e-19	2.08913e-177	2.78201e-22	2.24817e-21	0	1.09112e-34	0.00146005	0.000284044	0.000180739	0.0709138	310	271	2848	45	39.9201	15.9932	40	339.886	73.2362	3993.04
55.3	2.43752e-19	1.44569e-177	2.65982e-22	2.15349e-21	0	1.01657e-34	0.00145145	0.000281952	0.000179335	0.0707441	310	271	2848	45	39.9206	15.9933	40	339.887	73.2524	3993.05
55.35	2.34487e-19	1.00042e-177	2.54299e-22	2.0628e-21	0	9.47112e-35	0.00144289	0.000279876	0.000177941	0.0705749	310	271	2848	45	39.9211	15.9933	40	339.888	73.2685	3993.07
55.4	2.25574e-19	6.92295e-178	2.43129e-22	1.97593e-21	0	8.82402e-35	0.00143439	0.000277816	0.000176559	0.0704061	310	271	2848	45	39.9215	15.9934	40	339.889	73.2846	3993.09
55.45	2.17e-19	4.79071e-178	2.3245e-22	1.89271e-21	0	8.22113e-35	0.00142594	0.00027577	0.000175187	0.0702377	310	271	2848	45	39.922	15.9934	40	339.89	73.3007	3993.11
55.5	2.08752e-19	3.31519e-178	2.2224e-22	1.81301e-21	0	7.65943e-35	0.00141754	0.00027374	0.000173826	0.0700697	310	271	2848	45	39.9224	15.9935	40	339.891	73.3167	3993.12
55.55	2.00818e-19	2.29412e-178	2.12478e-22	1.73665e-21	0	7.13611e-35	0.00140919	0.000271724	0.000172476	0.0699021	310	271	2848	45	39.9229	15.9935	40	339.891	73.3327	3993.14
55.6	1.93185e-19	1.58754e-178	2.03146e-22	1.66352e-21	0	6.64854e-35	0.00140089	0.000269723	0.000171136	0.0697349	310	271	2848	45	39.9234	15.9936	40	339.892	73.3486	3993.16
55.65	1.85842e-19	1.09859e-178	1.94223e-22	1.59346e-21	0	6.19429e-35	0.00139264	0.000267737	0.000169806	0.0695681	310	271	2848	45	39.9238	15.9936	40	339.893	73.3645	3993.18
55.7	1.78778e-19	7.60226e-179	1.85692e-22	1.52635e-21	0	5.77107e-35	0.00138443	0.000265766	0.000168487	0.0694017	310	271	2848	45	39.9243	15.9937	40	339.894	73.3804	3993.19
55.75	1.71983e-19	5.26079e-179	1.77536e-22	1.46207e-21	0	5.37677e-35	0.00137627	0.000263809	0.000167178	0.0692357	310	271	2848	45	39.9247	15.9937	40	339.895	73.3962	3993.21
55.8	1.65446e-19	3.64049e-179	1.69738e-22	1.4005e-21	0	5.00941e-35	0.00136817	0.000261866	0.000165879	0.0690701	310	271	2848	45	39.9251	15.9937	40	339.896	73.412	3993.23
55.85	1.59157e-19	2.51923e-179	1.62282e-22	1.34152e-21	0	4.66715e-35	0.00136011	0.000259938	0.00016459	0.0689048	310	271	2848	45	39.9256	15.9938	40	339.896	73.4278	3993.24
55.9	1.53108e-19	1.74332e-179	1.55154e-22	1.28502e-21	0	4.34827e-35	0.00135209	0.000258024	0.000163311	0.06874	310	271	2848	45	39.926	15.9938	40	339.897	73.4435	3993.26
55.95	1.47288e-19	1.20638e-179	1.48339e-22	1.2309e-21	0	4.05118e-35	0.00134413	0.000256124	0.000162043	0.0685756	310	271	2848	45	39.9265	15.9939	40	339.898	73.4592	3993.28
56	1.4169e-19	8.34822e-180	1.41824e-22	1.17907e-21	0	3.77439e-35	0.00133621	0.000254239	0.000160784	0.0684116	310	271	2848	45	39.9269	15.9939	40	339.899	73.4748	3993.29
56.05	1.36305e-19	5.777e-180	1.35594e-22	1.12941e-21	0	3.51651e-35	0.00132834	0.000252367	0.000159535	0.0682479	310	271	2848	45	39.9273	15.994	40	339.9	73.4904	3993.31
56.1	1.31124e-19	3.99771e-180	1.29638e-22	1.08185e-21	0	3.27625e-35	0.00132051	0.000250508	0.000158295	0.0680847	310	271	2848	45	39.9278	15.994	40	339.9	73.506	3993.33
56.15	1.2614e-19	2.76643e-180	1.23944e-22	1.03629e-21	0	3.0524e-35	0.00131273	0.000248664	0.000157065	0.0679218	310	271	2848	45	39.9282	15.9941	40	339.901	73.5215	3993.34
56.2	1.21345e-19	1.91438e-180	1.185e-22	9.92643e-22	0	2.84385e-35	0.001305	0.000246833	0.000155845	0.0677594	310	271	2848	45	39.9286	15.9941	40	339.902	73.537	3993.36
56.25	1.16733e-19	1.32476e-180	1.13295e-22	9.50839e-22	0	2.64955e-35	0.00129731	0.000245015	0.000154634	0.0675973	310	271	2848	45	39.929	15.9942	40	339.903	73.5525	3993.38
56.3	1.12296e-19	9.16738e-181	1.08319e-22	9.10796e-22	0	2.46852e-35	0.00128967	0.000243211	0.000153433	0.0674356	310	271	2848	45	39.9294	15.9942	40	339.903	73.5679	3993.4
56.35	1.08028e-19	6.34386e-181	1.03561e-22	8.72439e-22	0	2.29986e-35	0.00128207	0.000241421	0.000152241	0.0672743	310	271	2848	45	39.9299	15.9942	40	339.904	73.5833	3993.41
56.4	1.03922e-19	4.38998e-181	9.90124e-23	8.35697e-22	0	2.14273e-35	0.00127451	0.000239643	0.000151058	0.0671134	310	271	2848	45	39.9303	15.9943	40	339.905	73.5987	3993.43
56.45	9.99717e-20	3.03788e-181	9.46634e-23	8.00502e-22	0	1.99633e-35	0.00126701	0.000237878	0.000149884	0.0669528	310	271	2848	45	39.9307	15.9943	40	339.906	73.614	3993.44
56.5	9.61718e-20	2.10223e-181	9.05055e-23	7.6679e-22	0	1.85993e-35	0.00125954	0.000236127	0.00014872	0.0667927	310	271	2848	45	39.9311	15.9944	40	339.906	73.6292	3993.46
56.55	9.25164e-20	1.45475e-181	8.65301e-23	7.34498e-22	0	1.73286e-35	0.00125212	0.000234388	0.000147564	0.0666329	310	271	2848	45	39.9315	15.9944	40	339.907	73.6445	3993.48
56.6	8.89999e-20	1.00669e-181	8.27294e-23	7.03565e-22	0	1.61446e-35	0.00124474	0.000232662	0.000146418	0.0664735	310	271	2848	45	39.9319	15.9944	40	339.908	73.6597	3993.49
56.65	8.56171e-20	6.96635e-182	7.90957e-23	6.73935e-22	0	1.50415e-35	0.00123741	0.000230949	0.00014528	0.0663145	310	271	2848	45	39.9323	15.9945	40	339.909	73.6749	3993.51
56.7	8.23628e-20	4.82074e-182	7.56215e-23	6.45553e-22	0	1.40139e-35	0.00123012	0.000229249	0.000144152	0.0661559	310	271	2848	45	39.9327	15.9945	40	339.909	73.69	3993.53
56.75	7.92322e-20	3.33597e-182	7.22999e-23	6.18366e-22	0	1.30564e-35	0.00122287	0.000227561	0.000143032	0.0659977	310	271	2848	45	39.9331	15.9946	40	339.91	73.7051	3993.54
56.8	7.62207e-20	2.30851e-182	6.91243e-23	5.92325e-22	0	1.21643e-35	0.00121567	0.000225885	0.000141921	0.0658398	310	271	2848	45	39.9335	15.9946	40	339.911	73.7201	3993.56
56.85	7.33236e-20	1.59749e-182	6.60881e-23	5.67379e-22	0	1.13332e-35	0.00120851	0.000224222	0.000140818	0.0656823	310	271	2848	45	39.9339	15.9946	40	339.911	73.7352	3993.58
56.9	7.05366e-20	1.10547e-182	6.31853e-23	5.43485e-22	0	1.05589e-35	0.00120139	0.000222571	0.000139724	0.0655252	310	271	2848	45	39.9343	15.9947	40	339.912	73.7501	3993.59
56.95	6.78555e-20	7.64992e-183	6.041e-23	5.20597e-22	0	9.83745e-36	0.00119431	0.000220932	0.000138638	0.0653685	310	271	2848	45	39.9347	15.9947	40	339.913	73.7651	3993.61
57	6.52764e-20	5.29377e-183	5.77565e-23	4.98672e-22	0	9.16532e-36	0.00118727	0.000219305	0.000137561	0.0652121	310	271	2848	45	39.935	15.9948	40	339.913	73.78	3993.62
57.05	6.27953e-20	3.66331e-183	5.52197e-23	4.77671e-22	0	8.53911e-36	0.00118028	0.000217691	0.000136493	0.0650561	310	271	2848	45	39.9354	15.9948	40	339.914	73.7949	3993.64
57.1	6.04085e-20	2.53503e-183	5.27942e-23	4.57555e-22	0	7.95569e-36	0.00117332	0.000216088	0.000135432	0.0649005	310	271	2848	45	39.9358	15.9948	40	339.915	73.8097	3993.66
57.15	5.81124e-20	1.75425e-183	5.04753e-23	4.38285e-22	0	7.41213e-36	0.00116641	0.000214497	0.00013438	0.0647453	310	271	2848	45	39.9362	15.9949	40	339.915	73.8245	3993.67
57.2	5.59036e-20	1.21395e-183	4.82583e-23	4.19827e-22	0	6.9057e-36	0.00115954	0.000212917	0.000133336	0.0645904	310	271	2848	45	39.9366	15.9949	40	339.916	73.8393	3993.69
57.25	5.37787e-20	8.40056e-184	4.61386e-23	4.02147e-22	0	6.43388e-36	0.00115271	0.00021135	0.0001323	0.0644359	310	271	2848	45	39.9369	15.995	40	339.917	73.854	3993.7
57.3	5.17346e-20	5.81322e-184	4.4112e-23	3.85211e-22	0	5.99429e-36	0.00114592	0.000209793	0.000131272	0.0642818	310	271	2848	45	39.9373	15.995	40	339.917	73.8687	3993.72
57.35	4.97682e-20	4.02277e-184	4.21745e-23	3.68988e-22	0	5.58474e-36	0.00113917	0.000208249	0.000130252	0.064128	310	271	2848	45	39.9377	15.995	40	339.918	73.8834	3993.73
57.4	4.78766e-20	2.78377e-184	4.0322e-23	3.53449e-22	0	5.20317e-36	0.00113245	0.000206715	0.00012924	0.0639746	310	271	2848	45	39.938	15.9951	40	339.919	73.898	3993.75
57.45	4.60568e-20	1.92638e-184	3.85509e-23	3.38563e-22	0	4.84767e-36	0.00112578	0.000205193	0.000128236	0.0638216	310	271	2848	45	39.9384	15.9951	40	339.919	73.9126	3993.77
57.5	4.43062e-20	1.33306e-184	3.68576e-23	3.24305e-22	0	4.51646e-36	0.00111915	0.000203682	0.00012724	0.063669	310	271	2848	45	39.9388	15.9951	40	339.92	73.9272	3993.78
57.55	4.26222e-20	9.22485e-185	3.52387e-23	3.10647e-22	0	4.20788e-36	0.00111256	0.000202183	0.000126251	0.0635167	310	271	2848	45	39.9391	15.9952	40	339.921	73.9417	3993.8
57.6	4.10021e-20	6.38363e-185	3.36909e-23	2.97565e-22	0	3.92038e-36	0.001106	0.000200694	0.000125271	0.0633647	310	271	2848	45	39.9395	15.9952	40	339.921	73.9562	3993.81
57.65	3.94436e-20	4.4175e-185	3.22111e-23	2.85033e-22	0	3.65253e-36	0.00109949	0.000199216	0.000124297	0.0632132	310	271	2848	45	39.9398	15.9952	40	339.922	73.9707	3993.83
57.7	3.79444e-20	3.05693e-185	3.07963e-23	2.73029e-22	0	3.40297e-36	0.00109301	0.000197749	0.000123332	0.063062	310	271	2848	45	39.9402	15.9953	40	339.922	73.9851	3993.84
57.75	3.65022e-20	2.11541e-185	2.94436e-23	2.61531e-22	0	3.17047e-36	0.00108657	0.000196293	0.000122373	0.0629111	310	271	2848	45	39.9406	15.9953	40	339.923	73.9995	3993.86
57.8	3.51148e-20	1.46387e-185	2.81503e-23	2.50517e-22	0	2.95385e-36	0.00108017	0.000194848	0.000121423	0.0627606	310	271	2848	45	39.9409	15.9953	40	339.924	74.0138	3993.87
57.85	3.37801e-20	1.013e-185	2.69139e-23	2.39967e-22	0	2.75203e-36	0.0010738	0.000193413	0.000120479	0.0626105	310	271	2848	45	39.9413	15.9954	40	339.924	74.0281	3993.89
57.9	3.24961e-20	7.01002e-186	2.57317e-23	2.29861e-22	0	2.564e-36	0.00106748	0.000191989	0.000119543	0.0624607	310	271	2848	45	39.9416	15.9954	40	339.925	74.0424	3993.9
57.95	3.12609e-20	4.85096e-186	2.46015e-23	2.2018e-22	0	2.38882e-36	0.00106119	0.000190575	0.000118615	0.0623113	310	271	2848	45	39.9419	15.9955	40	339.925	74.0567	3993.92
58	3.00727e-20	3.35689e-186	2.35209e-23	2.10908e-22	0	2.22561e-36	0.00105494	0.000189172	0.000117693	0.0621623	310	271	2848	45	39.9423	15.9955	40	339.926	74.0709	3993.93
58.05	2.89297e-20	2.32298e-186	2.24878e-23	2.02026e-22	0	2.07355e-36	0.00104872	0.000187779	0.000116779	0.0620136	310	271	2848	45	39.9426	15.9955	40	339.927	74.0851	3993.95
58.1	2.78301e-20	1.60751e-186	2.15e-23	1.93518e-22	0	1.93187e-36	0.00104254	0.000186397	0.000115871	0.0618653	310	271	2848	45	39.943	15.9956	40	339.927	74.0992	3993.96
58.15	2.67723e-20	1.1124e-186	2.05557e-23	1.85368e-22	0	1.79988e-36	0.0010364	0.000185024	0.000114971	0.0617173	310	271	2848	45	39.9433	15.9956	40	339.928	74.1133	3993.98
58.2	2.57547e-20	7.69787e-187	1.96528e-23	1.77561e-22	0	1.67691e-36	0.0010303	0.000183662	0.000114078	0.0615697	310	271	2848	45	39.9436	15.9956	40	339.928	74.1274	3993.99
58.25	2.47758e-20	5.32696e-187	1.87896e-23	1.70083e-22	0	1.56233e-36	0.00102423	0.000182309	0.000113192	0.0614224	310	271	2848	45	39.944	15.9956	40	339.929	74.1415	3994.01
58.3	2.38341e-20	3.68628e-187	1.79643e-23	1.62921e-22	0	1.45559e-36	0.00101819	0.000180967	0.000112312	0.0612755	310	271	2848	45	39.9443	15.9957	40	339.929	74.1555	3994.02
58.35	2.29281e-20	2.55092e-187	1.71752e-23	1.56059e-22	0	1.35614e-36	0.00101219	0.000179635	0.00011144	0.0611289	310	271	2848	45	39.9446	15.9957	40	339.93	74.1695	3994.04
58.4	2.20567e-20	1.76525e-187	1.64208e-23	1.49487e-22	0	1.26348e-36	0.00100623	0.000178312	0.000110574	0.0609827	310	271	2848	45	39.9449	15.9957	40	339.93	74.1834	3994.05
58.45	2.12183e-20	1.22156e-187	1.56996e-23	1.43192e-22	0	1.17716e-36	0.0010003	0.000176999	0.000109715	0.0608368	310	271	2848	45	39.9453	15.9958	40	339.931	74.1973	3994.07
58.5	2.04118e-20	8.45322e-188	1.501e-23	1.37161e-22	0	1.09673e-36	0.000994409	0.000175696	0.000108862	0.0606913	310	271	2848	45	39.9456	15.9958	40	339.932	74.2112	3994.08
58.55	1.9636e-20	5.84966e-188	1.43507e-23	1.31385e-22	0	1.0218e-36	0.00098855	0.000174402	0.000108017	0.0605461	310	271	2848	45	39.9459	15.9958	40	339.932	74.2251	3994.1
58.6	1.88896e-20	4.04799e-188	1.37204e-23	1.25852e-22	0	9.51983e-37	0.000982726	0.000173118	0.000107177	0.0604013	310	271	2848	45	39.9462	15.9959	40	339.933	74.2389	3994.11
58.65	1.81716e-20	2.80122e-188	1.31177e-23	1.20552e-22	0	8.8694e-37	0.000976937	0.000171843	0.000106345	0.0602568	310	271	2848	45	39.9466	15.9959	40	339.933	74.2526	3994.13
58.7	1.74809e-20	1.93846e-188	1.25415e-23	1.15475e-22	0	8.26341e-37	0.000971181	0.000170578	0.000105519	0.0601127	310	271	2848	45	39.9469	15.9959	40	339.934	74.2664	3994.14
58.75	1.68165e-20	1.34142e-188	1.19907e-23	1.10612e-22	0	7.69882e-37	0.000965459	0.000169322	0.000104699	0.0599689	310	271	2848	45	39.9472	15.996	40	339.934	74.2801	3994.16
58.8	1.61773e-20	9.28268e-189	1.1464e-23	1.05953e-22	0	7.17281e-37	0.000959771	0.000168075	0.000103885	0.0598255	310	271	2848	45	39.9475	15.996	40	339.935	74.2938	3994.17
58.85	1.55624e-20	6.42365e-189	1.09605e-23	1.01491e-22	0	6.68274e-37	0.000954117	0.000166838	0.000103078	0.0596824	310	271	2848	45	39.9478	15.996	40	339.935	74.3074	3994.19
58.9	1.49709e-20	4.44519e-189	1.0479e-23	9.7217e-23	0	6.22615e-37	0.000948496	0.000165609	0.000102277	0.0595396	310	271	2848	45	39.9481	15.996	40	339.936	74.3211	3994.2
58.95	1.44019e-20	3.07609e-189	1.00188e-23	9.31229e-23	0	5.80075e-37	0.000942908	0.00016439	0.000101483	0.0593972	310	271	2848	45	39.9484	15.9961	40	339.936	74.3346	3994.22
59	1.38545e-20	2.12867e-189	9.5787e-24	8.92011e-23	0	5.40442e-37	0.000937353	0.000163179	0.000100694	0.0592551	310	271	2848	45	39.9487	15.9961	40	339.937	74.3482	3994.23
59.05	1.33279e-20	1.47305e-189	9.15797e-24	8.54445e-23	0	5.03517e-37	0.00093183	0.000161978	9.9912e-05	0.0591134	310	271	2848	45	39.949	15.9961	40	339.937	74.3617	3994.24
59.1	1.28213e-20	1.01935e-189	8.75572e-24	8.18461e-23	0	4.69115e-37	0.000926341	0.000160785	9.91358e-05	0.058972	310	271	2848	45	39.9493	15.9962	40	339.938	74.3752	3994.26
59.15	1.2334e-20	7.05397e-190	8.37113e-24	7.83992e-23	0	4.37064e-37	0.000920883	0.000159601	9.83656e-05	0.0588309	310	271	2848	45	39.9496	15.9962	40	339.938	74.3887	3994.27
59.2	1.18651e-20	4.88137e-190	8.00345e-24	7.50975e-23	0	4.07202e-37	0.000915458	0.000158426	9.76013e-05	0.0586902	310	271	2848	45	39.9499	15.9962	40	339.939	74.4021	3994.29
59.25	1.14142e-20	3.37793e-190	7.65191e-24	7.19349e-23	0	3.7938e-37	0.000910064	0.00015726	9.68431e-05	0.0585498	310	271	2848	45	39.9502	15.9962	40	339.939	74.4155	3994.3
59.3	1.09803e-20	2.33754e-190	7.31581e-24	6.89054e-23	0	3.5346e-37	0.000904703	0.000156102	9.60907e-05	0.0584098	310	271	2848	45	39.9505	15.9963	40	339.94	74.4288	3994.32
59.35	1.0563e-20	1.61759e-190	6.99447e-24	6.60035e-23	0	3.2931e-37	0.000899373	0.000154952	9.53441e-05	0.05827	310	271	2848	45	39.9508	15.9963	40	339.94	74.4421	3994.33
59.4	1.01615e-20	1.11938e-190	6.68725e-24	6.32239e-23	0	3.0681e-37	0.000894074	0.000153811	9.46034e-05	0.0581307	310	271	2848	45	39.9511	15.9963	40	339.94	74.4554	3994.34
59.45	9.77524e-21	7.74613e-191	6.39352e-24	6.05613e-23	0	2.85848e-37	0.000888807	0.000152679	9.38684e-05	0.0579916	310	271	2848	45	39.9514	15.9964	40	339.941	74.4687	3994.36
59.5	9.40369e-21	5.36035e-191	6.1127e-24	5.80108e-23	0	2.66318e-37	0.000883571	0.000151555	9.31391e-05	0.0578529	310	271	2848	45	39.9517	15.9964	40	339.941	74.4819	3994.37
59.55	9.04626e-21	3.70939e-191	5.8442e-24	5.55677e-23	0	2.48122e-37	0.000878365	0.000150439	9.24155e-05	0.0577145	310	271	2848	45	39.9519	15.9964	40	339.942	74.4951	3994.39
59.6	8.70241e-21	2.56691e-191	5.58751e-24	5.32276e-23	0	2.31169e-37	0.00087319	0.000149331	9.16975e-05	0.0575765	310	271	2848	45	39.9522	15.9964	40	339.942	74.5083	3994.4
59.65	8.37164e-21	1.77631e-191	5.34208e-24	5.0986e-23	0	2.15375e-37	0.000868046	0.000148231	9.09851e-05	0.0574388	310	271	2848	45	39.9525	15.9965	40	339.943	74.5214	3994.41
59.7	8.05344e-21	1.22921e-191	5.10744e-24	4.88387e-23	0	2.0066e-37	0.000862932	0.00014714	9.02782e-05	0.0573014	310	271	2848	45	39.9528	15.9965	40	339.943	74.5345	3994.43
59.75	7.74733e-21	8.50621e-192	4.8831e-24	4.67819e-23	0	1.8695e-37	0.000857848	0.000146057	8.95768e-05	0.0571643	310	271	2848	45	39.9531	15.9965	40	339.944	74.5476	3994.44
59.8	7.45286e-21	5.88633e-192	4.66862e-24	4.48118e-23	0	1.74177e-37	0.000852794	0.000144981	8.88809e-05	0.0570276	310	271	2848	45	39.9533	15.9965	40	339.944	74.5607	3994.45
59.85	7.16958e-21	4.07337e-192	4.46356e-24	4.29246e-23	0	1.62276e-37	0.00084777	0.000143914	8.81904e-05	0.0568912	310	271	2848	45	39.9536	15.9966	40	339.945	74.5737	3994.47
59.9	6.89707e-21	2.81879e-192	4.2675e-24	4.11169e-23	0	1.51189e-37	0.000842775	0.000142854	8.75052e-05	0.0567551	310	271	2848	45	39.9539	15.9966	40	339.945	74.5866	3994.48
59.95	6.63492e-21	1.95061e-192	4.08006e-24	3.93853e-23	0	1.40859e-37	0.00083781	0.000141802	8.68253e-05	0.0566193	310	271	2848	45	39.9542	15.9966	40	339.945	74.5996	3994.5
60	6.38273e-21	1.34983e-192	3.90085e-24	3.77266e-23	0	1.31235e-37	0.000832874	0.000140758	8.61508e-05	0.0564839	310	271	2848	45	39.9544	15.9966	40	339.946	74.6125	3994.51
60.05	6.14013e-21	9.34088e-193	3.72951e-24	3.61378e-23	0	1.22269e-37	0.000827967	0.000139722	8.54815e-05	0.0563488	310	271	2848	45	39.9547	15.9967	40	339.946	74.6254	3994.52
60.1	5.90674e-21	6.46392e-193	3.5657e-24	3.46159e-23	0	1.13915e-37	0.000823089	0.000138693	8.48173e-05	0.056214	310	271	2848	45	39.955	15.9967	40	339.947	74.6383	3994.54
60.15	5.68223e-21	4.47306e-193	3.40908e-24	3.31581e-23	0	1.06132e-37	0.00081824	0.000137672	8.41584e-05	0.0560795	310	271	2848	45	39.9552	15.9967	40	339.947	74.6511	3994.55
60.2	5.46625e-21	3.09538e-193	3.25934e-24	3.17617e-23	0	9.88804e-38	0.00081342	0.000136658	8.35045e-05	0.0559454	310	271	2848	45	39.9555	15.9967	40	339.947	74.6639	3994.56
60.25	5.25849e-21	2.14201e-193	3.11618e-24	3.0424e-23	0	9.21246e-38	0.000808627	0.000135652	8.28558e-05	0.0558116	310	271	2848	45	39.9558	15.9968	40	339.948	74.6766	3994.58
60.3	5.05861e-21	1.48228e-193	2.9793e-24	2.91428e-23	0	8.58303e-38	0.000803863	0.000134653	8.22121e-05	0.0556781	310	271	2848	45	39.956	15.9968	40	339.948	74.6894	3994.59
60.35	4.86634e-21	1.02574e-193	2.84844e-24	2.79155e-23	0	7.9966e-38	0.000799128	0.000133661	8.15733e-05	0.0555449	310	271	2848	45	39.9563	15.9968	40	339.949	74.7021	3994.6
60.4	4.68137e-21	7.09819e-194	2.72333e-24	2.67398e-23	0	7.45025e-38	0.00079442	0.000132677	8.09396e-05	0.055412	310	271	2848	45	39.9565	15.9968	40	339.949	74.7147	3994.62
60.45	4.50344e-21	4.91198e-194	2.60371e-24	2.56137e-23	0	6.94122e-38	0.000789739	0.0001317	8.03108e-05	0.0552795	310	271	2848	45	39.9568	15.9969	40	339.949	74.7274	3994.63
60.5	4.33226e-21	3.39911e-194	2.48935e-24	2.4535e-23	0	6.46697e-38	0.000785087	0.00013073	7.96868e-05	0.0551473	310	271	2848	45	39.957	15.9969	40	339.95	74.74	3994.64
60.55	4.1676e-21	2.3522e-194	2.38001e-24	2.35018e-23	0	6.02512e-38	0.000780461	0.000129768	7.90677e-05	0.0550153	310	271	2848	45	39.9573	15.9969	40	339.95	74.7526	3994.66
60.6	4.00919e-21	1.62773e-194	2.27547e-24	2.2512e-23	0	5.61346e-38	0.000775863	0.000128812	7.84534e-05	0.0548838	310	271	2848	45	39.9576	15.9969	40	339.951	74.7651	3994.67
60.65	3.8568e-21	1.12639e-194	2.17552e-24	2.15639e-23	0	5.22993e-38	0.000771292	0.000127864	7.78439e-05	0.0547525	310	271	2848	45	39.9578	15.9969	40	339.951	74.7777	3994.68
60.7	3.71021e-21	7.79469e-195	2.07996e-24	2.06558e-23	0	4.8726e-38	0.000766748	0.000126922	7.72391e-05	0.0546215	310	271	2848	45	39.9581	15.997	40	339.951	74.7901	3994.7
60.75	3.56919e-21	5.39396e-195	1.98861e-24	1.97859e-23	0	4.53969e-38	0.000762231	0.000125988	7.6639e-05	0.0544909	310	271	2848	45	39.9583	15.997	40	339.952	74.8026	3994.71
60.8	3.43352e-21	3.73264e-195	1.90126e-24	1.89526e-23	0	4.22952e-38	0.00075774	0.00012506	7.60436e-05	0.0543605	310	271	2848	45	39.9585	15.997	40	339.952	74.815	3994.72
60.85	3.30302e-21	2.583e-195	1.81775e-24	1.81545e-23	0	3.94054e-38	0.000753276	0.000124139	7.54528e-05	0.0542305	310	271	2848	45	39.9588	15.997	40	339.953	74.8274	3994.74
60.9	3.17747e-21	1.78745e-195	1.73791e-24	1.73899e-23	0	3.67131e-38	0.000748838	0.000123225	7.48666e-05	0.0541008	310	271	2848	45	39.959	15.9971	40	339.953	74.8398	3994.75
60.95	3.0567e-21	1.23692e-195	1.66157e-24	1.66576e-23	0	3.42047e-38	0.000744427	0.000122318	7.4285e-05	0.0539714	310	271	2848	45	39.9593	15.9971	40	339.953	74.8522	3994.76
61	2.94051e-21	8.55954e-196	1.58859e-24	1.5956e-23	0	3.18677e-38	0.000740041	0.000121417	7.37078e-05	0.0538423	310	271	2848	45	39.9595	15.9971	40	339.954	74.8645	3994.77
61.05	2.82875e-21	5.92324e-196	1.51881e-24	1.52841e-23	0	2.96904e-38	0.000735681	0.000120523	7.31352e-05	0.0537135	310	271	2848	45	39.9598	15.9971	40	339.954	74.8768	3994.79
61.1	2.72123e-21	4.0989e-196	1.4521e-24	1.46404e-23	0	2.76618e-38	0.000731347	0.000119636	7.2567e-05	0.053585	310	271	2848	45	39.96	15.9971	40	339.954	74.889	3994.8
61.15	2.6178e-21	2.83646e-196	1.38832e-24	1.40238e-23	0	2.57719e-38	0.000727038	0.000118755	7.20032e-05	0.0534568	310	271	2848	45	39.9602	15.9972	40	339.955	74.9012	3994.81
61.2	2.5183e-21	1.96284e-196	1.32734e-24	1.34332e-23	0	2.40111e-38	0.000722755	0.000117881	7.14438e-05	0.053329	310	271	2848	45	39.9605	15.9972	40	339.955	74.9134	3994.83
61.25	2.42258e-21	1.35829e-196	1.26904e-24	1.28675e-23	0	2.23705e-38	0.000718497	0.000117013	7.08887e-05	0.0532014	310	271	2848	45	39.9607	15.9972	40	339.955	74.9256	3994.84
61.3	2.3305e-21	9.39944e-197	1.2133e-24	1.23256e-23	0	2.08421e-38	0.000714264	0.000116151	7.0338e-05	0.0530741	310	271	2848	45	39.9609	15.9972	40	339.956	74.9377	3994.85
61.35	2.24192e-21	6.50445e-197	1.16001e-24	1.18065e-23	0	1.94181e-38	0.000710056	0.000115296	6.97915e-05	0.0529472	310	271	2848	45	39.9612	15.9972	40	339.956	74.9498	3994.86
61.4	2.1567e-21	4.5011e-197	1.10905e-24	1.13093e-23	0	1.80914e-38	0.000705872	0.000114447	6.92493e-05	0.0528205	310	271	2848	45	39.9614	15.9973	40	339.956	74.9619	3994.88
61.45	2.07473e-21	3.11478e-197	1.06034e-24	1.0833e-23	0	1.68553e-38	0.000701714	0.000113604	6.87113e-05	0.0526942	310	271	2848	45	39.9616	15.9973	40	339.957	74.974	3994.89
61.5	1.99587e-21	2.15544e-197	1.01377e-24	1.03768e-23	0	1.57037e-38	0.00069758	0.000112768	6.81774e-05	0.0525681	310	271	2848	45	39.9618	15.9973	40	339.957	74.986	3994.9
61.55	1.92001e-21	1.49157e-197	9.69239e-25	9.9398e-24	0	1.46307e-38	0.00069347	0.000111937	6.76478e-05	0.0524424	310	271	2848	45	39.9621	15.9973	40	339.957	74.998	3994.91
61.6	1.84703e-21	1.03217e-197	9.26666e-25	9.5212e-24	0	1.36311e-38	0.000689384	0.000111113	6.71222e-05	0.052317	310	271	2848	45	39.9623	15.9973	40	339.958	75.01	3994.93
61.65	1.77682e-21	7.14269e-198	8.85964e-25	9.12022e-24	0	1.26998e-38	0.000685323	0.000110295	6.66007e-05	0.0521918	310	271	2848	45	39.9625	15.9974	40	339.958	75.0219	3994.94
61.7	1.70929e-21	4.94277e-198	8.47049e-25	8.73613e-24	0	1.18321e-38	0.000681285	0.000109483	6.60833e-05	0.052067	310	271	2848	45	39.9627	15.9974	40	339.958	75.0338	3994.95
61.75	1.64432e-21	3.42042e-198	8.09844e-25	8.36822e-24	0	1.10237e-38	0.000677272	0.000108677	6.55699e-05	0.0519424	310	271	2848	45	39.9629	15.9974	40	339.959	75.0457	3994.96
61.8	1.58182e-21	2.36694e-198	7.74273e-25	8.0158e-24	0	1.02705e-38	0.000673282	0.000107877	6.50604e-05	0.0518182	310	271	2848	45	39.9632	15.9974	40	339.959	75.0575	3994.98
61.85	1.52169e-21	1.63793e-198	7.40264e-25	7.67823e-24	0	9.56879e-39	0.000669315	0.000107082	6.4555e-05	0.0516942	310	271	2848	45	39.9634	15.9974	40	339.959	75.0694	3994.99
61.9	1.46386e-21	1.13346e-198	7.07749e-25	7.35487e-24	0	8.91501e-39	0.000665372	0.000106294	6.40534e-05	0.0515706	310	271	2848	45	39.9636	15.9975	40	339.96	75.0811	3995
61.95	1.40822e-21	7.84356e-199	6.76662e-25	7.04512e-24	0	8.3059e-39	0.000661452	0.000105511	6.35558e-05	0.0514472	310	271	2848	45	39.9638	15.9975	40	339.96	75.0929	3995.01
62	1.35469e-21	5.42777e-199	6.46941e-25	6.74843e-24	0	7.73841e-39	0.000657555	0.000104734	6.3062e-05	0.0513242	310	271	2848	45	39.964	15.9975	40	339.96	75.1046	3995.03
62.05	1.3032e-21	3.75604e-199	6.18525e-25	6.46422e-24	0	7.2097e-39	0.000653681	0.000103963	6.25721e-05	0.0512014	310	271	2848	45	39.9642	15.9975	40	339.961	75.1164	3995.04
62.1	1.25367e-21	2.5992e-199	5.91357e-25	6.19199e-24	0	6.7171e-39	0.00064983	0.000103198	6.20859e-05	0.0510789	310	271	2848	45	39.9644	15.9975	40	339.961	75.128	3995.05
62.15	1.20601e-21	1.79865e-199	5.65382e-25	5.93122e-24	0	6.25817e-39	0.000646001	0.000102438	6.16036e-05	0.0509568	310	271	2848	45	39.9647	15.9976	40	339.961	75.1397	3995.06
62.2	1.16017e-21	1.24468e-199	5.40549e-25	5.68144e-24	0	5.83058e-39	0.000642196	0.000101683	6.1125e-05	0.0508349	310	271	2848	45	39.9649	15.9976	40	339.962	75.1513	3995.08
62.25	1.11608e-21	8.6132e-200	5.16806e-25	5.44217e-24	0	5.43222e-39	0.000638412	0.000100935	6.06501e-05	0.0507133	310	271	2848	45	39.9651	15.9976	40	339.962	75.1629	3995.09
62.3	1.07366e-21	5.96037e-200	4.94106e-25	5.21298e-24	0	5.06107e-39	0.000634651	0.000100192	6.01789e-05	0.050592	310	271	2848	45	39.9653	15.9976	40	339.962	75.1745	3995.1
62.35	1.03285e-21	4.1246e-200	4.72403e-25	4.99344e-24	0	4.71528e-39	0.000630912	9.94538e-05	5.97114e-05	0.050471	310	271	2848	45	39.9655	15.9976	40	339.962	75.186	3995.11
62.4	9.93589e-22	2.85424e-200	4.51654e-25	4.78314e-24	0	4.39311e-39	0.000627195	9.87215e-05	5.92474e-05	0.0503502	310	271	2848	45	39.9657	15.9976	40	339.963	75.1975	3995.12
62.45	9.55823e-22	1.97514e-200	4.31815e-25	4.58171e-24	0	4.09296e-39	0.0006235	9.79946e-05	5.87871e-05	0.0502298	310	271	2848	45	39.9659	15.9977	40	339.963	75.209	3995.14
62.5	9.19493e-22	1.36681e-200	4.12849e-25	4.38875e-24	0	3.81331e-39	0.000619827	9.72731e-05	5.83304e-05	0.0501097	310	271	2848	45	39.9661	15.9977	40	339.963	75.2205	3995.15
62.55	8.84544e-22	9.45836e-201	3.94715e-25	4.20393e-24	0	3.55277e-39	0.000616175	9.65568e-05	5.78772e-05	0.0499898	310	271	2848	45	39.9663	15.9977	40	339.964	75.2319	3995.16
62.6	8.50923e-22	6.54523e-201	3.77377e-25	4.02688e-24	0	3.31003e-39	0.000612545	9.58459e-05	5.74276e-05	0.0498702	310	271	2848	45	39.9665	15.9977	40	339.964	75.2433	3995.17
62.65	8.1858e-22	4.52932e-201	3.60802e-25	3.8573e-24	0	3.08388e-39	0.000608936	9.51402e-05	5.69814e-05	0.0497509	310	271	2848	45	39.9667	15.9977	40	339.964	75.2547	3995.18
62.7	7.87466e-22	3.13431e-201	3.44954e-25	3.69485e-24	0	2.87318e-39	0.000605348	9.44396e-05	5.65387e-05	0.0496319	310	271	2848	45	39.9669	15.9977	40	339.964	75.2661	3995.2
62.75	7.57535e-22	2.16895e-201	3.29802e-25	3.53925e-24	0	2.67687e-39	0.000601782	9.37443e-05	5.60995e-05	0.0495132	310	271	2848	45	39.9671	15.9978	40	339.965	75.2774	3995.21
62.8	7.28741e-22	1.50092e-201	3.15316e-25	3.39019e-24	0	2.49398e-39	0.000598237	9.3054e-05	5.56636e-05	0.0493948	310	271	2848	45	39.9673	15.9978	40	339.965	75.2887	3995.22
62.85	7.01042e-22	1.03865e-201	3.01467e-25	3.24742e-24	0	2.32358e-39	0.000594712	9.23688e-05	5.52311e-05	0.0492766	310	271	2848	45	39.9675	15.9978	40	339.965	75.2999	3995.23
62.9	6.74396e-22	7.18747e-202	2.88225e-25	3.11066e-24	0	2.16482e-39	0.000591209	9.16887e-05	5.4802e-05	0.0491588	310	271	2848	45	39.9677	15.9978	40	339.966	75.3112	3995.24
62.95	6.48763e-22	4.97376e-202	2.75565e-25	2.97966e-24	0	2.01692e-39	0.000587726	9.10136e-05	5.43763e-05	0.0490412	310	271	2848	45	39.9678	15.9978	40	339.966	75.3224	3995.25
63	6.24104e-22	3.44186e-202	2.63461e-25	2.85417e-24	0	1.87911e-39	0.000584263	9.03434e-05	5.39538e-05	0.0489239	310	271	2848	45	39.968	15.9978	40	339.966	75.3336	3995.27
63.05	6.00382e-22	2.38178e-202	2.51889e-25	2.73397e-24	0	1.75072e-39	0.000580821	8.96782e-05	5.35346e-05	0.0488068	310	271	2848	45	39.9682	15.9979	40	339.966	75.3448	3995.28
63.1	5.77562e-22	1.6482e-202	2.40825e-25	2.61883e-24	0	1.63111e-39	0.000577399	8.90179e-05	5.31187e-05	0.0486901	310	271	2848	45	39.9684	15.9979	40	339.967	75.3559	3995.29
63.15	5.55609e-22	1.14056e-202	2.30248e-25	2.50854e-24	0	1.51967e-39	0.000573997	8.83625e-05	5.2706e-05	0.0485736	310	271	2848	45	39.9686	15.9979	40	339.967	75.367	3995.3
63.2	5.34491e-22	7.89273e-203	2.20134e-25	2.4029e-24	0	1.41584e-39	0.000570616	8.77118e-05	5.22966e-05	0.0484574	310	271	2848	45	39.9688	15.9979	40	339.967	75.3781	3995.31
63.25	5.14175e-22	5.4618e-203	2.10465e-25	2.3017e-24	0	1.3191e-39	0.000567254	8.7066e-05	5.18903e-05	0.0483415	310	271	2848	45	39.969	15.9979	40	339.967	75.3891	3995.32
63.3	4.94632e-22	3.77959e-203	2.01221e-25	2.20477e-24	0	1.22897e-39	0.000563912	8.64249e-05	5.14871e-05	0.0482259	310	271	2848	45	39.9691	15.9979	40	339.968	75.4002	3995.33
63.35	4.75831e-22	2.61549e-203	1.92382e-25	2.11192e-24	0	1.14501e-39	0.00056059	8.57886e-05	5.10871e-05	0.0481106	310	271	2848	45	39.9693	15.998	40	339.968	75.4112	3995.35
63.4	4.57745e-22	1.80993e-203	1.83932e-25	2.02298e-24	0	1.06678e-39	0.000557287	8.51569e-05	5.06902e-05	0.0479955	310	271	2848	45	39.9695	15.998	40	339.968	75.4221	3995.36
63.45	4.40346e-22	1.25248e-203	1.75853e-25	1.93778e-24	0	9.9389e-40	0.000554004	8.45299e-05	5.02964e-05	0.0478807	310	271	2848	45	39.9697	15.998	40	339.968	75.4331	3995.37
63.5	4.23609e-22	8.6672e-204	1.68129e-25	1.85617e-24	0	9.25983e-40	0.00055074	8.39075e-05	4.99056e-05	0.0477661	310	271	2848	45	39.9699	15.998	40	339.969	75.444	3995.38
63.55	4.07508e-22	5.99774e-204	1.60744e-25	1.778e-24	0	8.62717e-40	0.000547495	8.32896e-05	4.95179e-05	0.0476519	310	271	2848	45	39.97	15.998	40	339.969	75.4549	3995.39
63.6	3.92019e-22	4.15046e-204	1.53684e-25	1.70312e-24	0	8.03773e-40	0.00054427	8.26764e-05	4.91332e-05	0.0475379	310	271	2848	45	39.9702	15.998	40	339.969	75.4658	3995.4
63.65	3.77118e-22	2.87213e-204	1.46934e-25	1.6314e-24	0	7.48856e-40	0.000541063	8.20676e-05	4.87514e-05	0.0474242	310	271	2848	45	39.9704	15.998	40	339.969	75.4766	3995.41
63.7	3.62784e-22	1.98753e-204	1.4048e-25	1.5627e-24	0	6.97691e-40	0.000537876	8.14633e-05	4.83727e-05	0.0473108	310	271	2848	45	39.9706	15.9981	40	339.97	75.4875	3995.43
63.75	3.48995e-22	1.37538e-204	1.34309e-25	1.49688e-24	0	6.50023e-40	0.000534707	8.08635e-05	4.79969e-05	0.0471976	310	271	2848	45	39.9707	15.9981	40	339.97	75.4982	3995.44
63.8	3.3573e-22	9.51766e-205	1.2841e-25	1.43384e-24	0	6.05611e-40	0.000531556	8.02681e-05	4.7624e-05	0.0470847	310	271	2848	45	39.9709	15.9981	40	339.97	75.509	3995.45
63.85	3.22969e-22	6.58626e-205	1.2277e-25	1.37346e-24	0	5.64233e-40	0.000528425	7.96771e-05	4.7254e-05	0.0469721	310	271	2848	45	39.9711	15.9981	40	339.97	75.5198	3995.46
63.9	3.10693e-22	4.55772e-205	1.17377e-25	1.31562e-24	0	5.25682e-40	0.000525312	7.90904e-05	4.68869e-05	0.0468597	310	271	2848	45	39.9713	15.9981	40	339.97	75.5305	3995.47
63.95	2.98884e-22	3.15396e-205	1.12222e-25	1.26021e-24	0	4.89766e-40	0.000522217	7.8508e-05	4.65226e-05	0.0467476	310	271	2848	45	39.9714	15.9981	40	339.971	75.5412	3995.48
64	2.87524e-22	2.18255e-205	1.07293e-25	1.20714e-24	0	4.56303e-40	0.00051914	7.793e-05	4.61611e-05	0.0466358	310	271	2848	45	39.9716	15.9981	40	339.971	75.5518	3995.49
64.05	2.76595e-22	1.51033e-205	1.0258e-25	1.1563e-24	0	4.25127e-40	0.000516082	7.73562e-05	4.58025e-05	0.0465243	310	271	2848	45	39.9718	15.9982	40	339.971	75.5625	3995.5
64.1	2.66082e-22	1.04516e-205	9.80742e-26	1.10761e-24	0	3.96081e-40	0.000513041	7.67866e-05	4.54467e-05	0.046413	310	271	2848	45	39.9719	15.9982	40	339.971	75.5731	3995.51
64.15	2.55968e-22	7.23253e-206	9.37665e-26	1.06096e-24	0	3.69019e-40	0.000510019	7.62212e-05	4.50936e-05	0.046302	310	271	2848	45	39.9721	15.9982	40	339.972	75.5837	3995.53
64.2	2.46239e-22	5.00494e-206	8.96479e-26	1.01628e-24	0	3.43806e-40	0.000507014	7.566e-05	4.47432e-05	0.0461912	310	271	2848	45	39.9723	15.9982	40	339.972	75.5942	3995.54
64.25	2.3688e-22	3.46344e-206	8.57103e-26	9.7348e-25	0	3.20316e-40	0.000504027	7.51029e-05	4.43956e-05	0.0460807	310	271	2848	45	39.9724	15.9982	40	339.972	75.6048	3995.55
64.3	2.27876e-22	2.39671e-206	8.19456e-26	9.32483e-25	0	2.98431e-40	0.000501058	7.45499e-05	4.40507e-05	0.0459705	310	271	2848	45	39.9726	15.9982	40	339.972	75.6153	3995.56
64.35	2.19215e-22	1.65853e-206	7.83462e-26	8.93212e-25	0	2.78041e-40	0.000498106	7.40009e-05	4.37085e-05	0.0458605	310	271	2848	45	39.9727	15.9982	40	339.972	75.6258	3995.57
64.4	2.10882e-22	1.14771e-206	7.4905e-26	8.55595e-25	0	2.59044e-40	0.000495171	7.34561e-05	4.33689e-05	0.0457508	310	271	2848	45	39.9729	15.9982	40	339.973	75.6362	3995.58
64.45	2.02867e-22	7.94221e-207	7.16149e-26	8.19563e-25	0	2.41345e-40	0.000492254	7.29152e-05	4.30319e-05	0.0456414	310	271	2848	45	39.9731	15.9983	40	339.973	75.6467	3995.59
64.5	1.95156e-22	5.49604e-207	6.84693e-26	7.85048e-25	0	2.24856e-40	0.000489354	7.23783e-05	4.26976e-05	0.0455322	310	271	2848	45	39.9732	15.9983	40	339.973	75.6571	3995.6
64.55	1.87738e-22	3.80328e-207	6.54619e-26	7.51987e-25	0	2.09493e-40	0.000486471	7.18454e-05	4.23659e-05	0.0454233	310	271	2848	45	39.9734	15.9983	40	339.973	75.6675	3995.61
64.6	1.80602e-22	2.63189e-207	6.25866e-26	7.20317e-25	0	1.95179e-40	0.000483605	7.13164e-05	4.20367e-05	0.0453147	310	271	2848	45	39.9735	15.9983	40	339.974	75.6778	3995.62
64.65	1.73738e-22	1.82128e-207	5.98376e-26	6.89982e-25	0	1.81844e-40	0.000480756	7.07913e-05	4.17102e-05	0.0452063	310	271	2848	45	39.9737	15.9983	40	339.974	75.6882	3995.63
64.7	1.67134e-22	1.26033e-207	5.72093e-26	6.60924e-25	0	1.6942e-40	0.000477923	7.027e-05	4.13861e-05	0.0450981	310	271	2848	45	39.9739	15.9983	40	339.974	75.6985	3995.64
64.75	1.60782e-22	8.72153e-208	5.46965e-26	6.3309e-25	0	1.57844e-40	0.000475108	6.97526e-05	4.10646e-05	0.0449903	310	271	2848	45	39.974	15.9983	40	339.974	75.7088	3995.66
64.8	1.5467e-22	6.03534e-208	5.2294e-26	6.06428e-25	0	1.4706e-40	0.000472308	6.9239e-05	4.07455e-05	0.0448827	310	271	2848	45	39.9742	15.9983	40	339.974	75.719	3995.67
64.85	1.48791e-22	4.17648e-208	4.99971e-26	5.80889e-25	0	1.37012e-40	0.000469526	6.87292e-05	4.0429e-05	0.0447753	310	271	2848	45	39.9743	15.9984	40	339.975	75.7293	3995.68
64.9	1.43136e-22	2.89014e-208	4.7801e-26	5.56426e-25	0	1.27651e-40	0.00046676	6.82231e-05	4.01149e-05	0.0446682	310	271	2848	45	39.9745	15.9984	40	339.975	75.7395	3995.69
64.95	1.37695e-22	1.99999e-208	4.57014e-26	5.32992e-25	0	1.18929e-40	0.00046401	6.77208e-05	3.98032e-05	0.0445613	310	271	2848	45	39.9746	15.9984	40	339.975	75.7497	3995.7
65	1.32462e-22	1.384e-208	4.36941e-26	5.10546e-25	0	1.10804e-40	0.000461276	6.72221e-05	3.9494e-05	0.0444548	310	271	2848	45	39.9748	15.9984	40	339.975	75.7599	3995.71
65.05	1.27427e-22	9.57733e-209	4.17749e-26	4.89045e-25	0	1.03233e-40	0.000458559	6.67272e-05	3.91871e-05	0.0443484	310	271	2848	45	39.9749	15.9984	40	339.975	75.77	3995.72
65.1	1.22584e-22	6.62755e-209	3.994e-26	4.68449e-25	0	9.61799e-41	0.000455857	6.62359e-05	3.88827e-05	0.0442423	310	271	2848	45	39.9751	15.9984	40	339.976	75.7801	3995.73
65.15	1.17924e-22	4.58629e-209	3.81857e-26	4.48721e-25	0	8.96086e-41	0.000453171	6.57482e-05	3.85806e-05	0.0441365	310	271	2848	45	39.9752	15.9984	40	339.976	75.7902	3995.74
65.2	1.13442e-22	3.17373e-209	3.65084e-26	4.29824e-25	0	8.34862e-41	0.000450502	6.5264e-05	3.82809e-05	0.0440309	310	271	2848	45	39.9754	15.9984	40	339.976	75.8003	3995.75
65.25	1.0913e-22	2.19623e-209	3.49048e-26	4.11722e-25	0	7.77821e-41	0.000447847	6.47835e-05	3.79835e-05	0.0439256	310	271	2848	45	39.9755	15.9985	40	339.976	75.8103	3995.76
65.3	1.04982e-22	1.5198e-209	3.33717e-26	3.94383e-25	0	7.24677e-41	0.000445209	6.43065e-05	3.76884e-05	0.0438206	310	271	2848	45	39.9756	15.9985	40	339.976	75.8204	3995.77
65.35	1.00992e-22	1.05171e-209	3.19059e-26	3.77774e-25	0	6.75165e-41	0.000442586	6.3833e-05	3.73955e-05	0.0437157	310	271	2848	45	39.9758	15.9985	40	339.976	75.8304	3995.78
65.4	9.71532e-23	7.27787e-210	3.05045e-26	3.61864e-25	0	6.29035e-41	0.000439979	6.3363e-05	3.7105e-05	0.0436112	310	271	2848	45	39.9759	15.9985	40	339.977	75.8403	3995.79
65.45	9.34605e-23	5.03631e-210	2.91646e-26	3.46625e-25	0	5.86057e-41	0.000437386	6.28964e-05	3.68167e-05	0.0435069	310	271	2848	45	39.9761	15.9985	40	339.977	75.8503	3995.8
65.5	8.99081e-23	3.48515e-210	2.78836e-26	3.32027e-25	0	5.46015e-41	0.00043481	6.24333e-05	3.65307e-05	0.0434028	310	271	2848	45	39.9762	15.9985	40	339.977	75.8602	3995.81
65.55	8.64907e-23	2.41174e-210	2.66588e-26	3.18044e-25	0	5.0871e-41	0.000432248	6.19736e-05	3.62469e-05	0.043299	310	271	2848	45	39.9764	15.9985	40	339.977	75.8701	3995.82
65.6	8.32033e-23	1.66893e-210	2.54879e-26	3.0465e-25	0	4.73953e-41	0.000429701	6.15173e-05	3.59653e-05	0.0431954	310	271	2848	45	39.9765	15.9985	40	339.977	75.88	3995.83
65.65	8.00408e-23	1.15491e-210	2.43684e-26	2.9182e-25	0	4.4157e-41	0.00042717	6.10643e-05	3.56859e-05	0.0430921	310	271	2848	45	39.9766	15.9985	40	339.978	75.8898	3995.84
65.7	7.69985e-23	7.992e-211	2.3298e-26	2.7953e-25	0	4.11401e-41	0.000424653	6.06147e-05	3.54086e-05	0.042989	310	271	2848	45	39.9768	15.9986	40	339.978	75.8997	3995.85
65.75	7.40718e-23	5.5305e-211	2.22747e-26	2.67758e-25	0	3.83292e-41	0.000422151	6.01684e-05	3.51335e-05	0.0428862	310	271	2848	45	39.9769	15.9986	40	339.978	75.9095	3995.86
65.8	7.12564e-23	3.82713e-211	2.12963e-26	2.56482e-25	0	3.57104e-41	0.000419664	5.97253e-05	3.48606e-05	0.0427836	310	271	2848	45	39.977	15.9986	40	339.978	75.9193	3995.87
65.85	6.8548e-23	2.64839e-211	2.03609e-26	2.45681e-25	0	3.32706e-41	0.000417192	5.92856e-05	3.45897e-05	0.0426813	310	271	2848	45	39.9772	15.9986	40	339.978	75.929	3995.88
65.9	6.59425e-23	1.83269e-211	1.94666e-26	2.35334e-25	0	3.09974e-41	0.000414734	5.88491e-05	3.4321e-05	0.0425792	310	271	2848	45	39.9773	15.9986	40	339.978	75.9388	3995.89
65.95	6.34361e-23	1.26823e-211	1.86115e-26	2.25423e-25	0	2.88795e-41	0.000412291	5.84157e-05	3.40543e-05	0.0424773	310	271	2848	45	39.9774	15.9986	40	339.979	75.9485	3995.9
66	6.10249e-23	8.77621e-212	1.77941e-26	2.1593e-25	0	2.69064e-41	0.000409862	5.79856e-05	3.37898e-05	0.0423757	310	271	2848	45	39.9776	15.9986	40	339.979	75.9582	3995.91
66.05	5.87054e-23	6.07317e-212	1.70125e-26	2.06836e-25	0	2.5068e-41	0.000407447	5.75587e-05	3.35272e-05	0.0422744	310	271	2848	45	39.9777	15.9986	40	339.979	75.9678	3995.92
66.1	5.6474e-23	4.20266e-212	1.62652e-26	1.98125e-25	0	2.33553e-41	0.000405047	5.71348e-05	3.32668e-05	0.0421732	310	271	2848	45	39.9778	15.9986	40	339.979	75.9775	3995.93
66.15	5.43275e-23	2.90826e-212	1.55508e-26	1.89782e-25	0	2.17596e-41	0.00040266	5.67142e-05	3.30083e-05	0.0420724	310	271	2848	45	39.978	15.9986	40	339.979	75.9871	3995.94
66.2	5.22625e-23	2.01253e-212	1.48678e-26	1.81789e-25	0	2.02729e-41	0.000400288	5.62966e-05	3.27519e-05	0.0419717	310	271	2848	45	39.9781	15.9987	40	339.979	75.9967	3995.95
66.25	5.02761e-23	1.39268e-212	1.42147e-26	1.74133e-25	0	1.88878e-41	0.00039793	5.5882e-05	3.24974e-05	0.0418713	310	271	2848	45	39.9782	15.9987	40	339.98	76.0063	3995.96
66.3	4.83651e-23	9.63737e-213	1.35904e-26	1.668e-25	0	1.75973e-41	0.000395585	5.54706e-05	3.22449e-05	0.0417712	310	271	2848	45	39.9784	15.9987	40	339.98	76.0158	3995.97
66.35	4.65268e-23	6.6691e-213	1.29934e-26	1.59775e-25	0	1.6395e-41	0.000393255	5.50621e-05	3.19944e-05	0.0416713	310	271	2848	45	39.9785	15.9987	40	339.98	76.0254	3995.98
66.4	4.47583e-23	4.61504e-213	1.24227e-26	1.53046e-25	0	1.52748e-41	0.000390938	5.46567e-05	3.17458e-05	0.0415716	310	271	2848	45	39.9786	15.9987	40	339.98	76.0349	3995.99
66.45	4.30571e-23	3.19363e-213	1.18771e-26	1.46601e-25	0	1.42312e-41	0.000388635	5.42543e-05	3.14992e-05	0.0414721	310	271	2848	45	39.9787	15.9987	40	339.98	76.0443	3996
66.5	4.14205e-23	2.21e-213	1.13554e-26	1.40427e-25	0	1.32588e-41	0.000386345	5.38548e-05	3.12545e-05	0.0413729	310	271	2848	45	39.9789	15.9987	40	339.98	76.0538	3996.01
66.55	3.98462e-23	1.52933e-213	1.08566e-26	1.34513e-25	0	1.2353e-41	0.000384069	5.34582e-05	3.10117e-05	0.041274	310	271	2848	45	39.979	15.9987	40	339.98	76.0632	3996.02
66.6	3.83316e-23	1.0583e-213	1.03797e-26	1.28848e-25	0	1.1509e-41	0.000381806	5.30646e-05	3.07707e-05	0.0411753	310	271	2848	45	39.9791	15.9987	40	339.981	76.0727	3996.03
66.65	3.68747e-23	7.3235e-214	9.92383e-27	1.23422e-25	0	1.07226e-41	0.000379557	5.26739e-05	3.05317e-05	0.0410768	310	271	2848	45	39.9792	15.9987	40	339.981	76.0821	3996.04
66.7	3.54731e-23	5.06789e-214	9.48794e-27	1.18224e-25	0	9.99001e-42	0.000377321	5.2286e-05	3.02945e-05	0.0409785	310	271	2848	45	39.9794	15.9988	40	339.981	76.0914	3996.05
66.75	3.41248e-23	3.507e-214	9.07119e-27	1.13245e-25	0	9.30745e-42	0.000375098	5.19011e-05	3.00591e-05	0.0408805	310	271	2848	45	39.9795	15.9988	40	339.981	76.1008	3996.06
66.8	3.28277e-23	2.42686e-214	8.67276e-27	1.08476e-25	0	8.67153e-42	0.000372888	5.15189e-05	2.98256e-05	0.0407827	310	271	2848	45	39.9796	15.9988	40	339.981	76.1101	3996.07
66.85	3.15799e-23	1.67939e-214	8.29182e-27	1.03908e-25	0	8.07906e-42	0.000370691	5.11396e-05	2.95938e-05	0.0406852	310	271	2848	45	39.9797	15.9988	40	339.981	76.1194	3996.08
66.9	3.03796e-23	1.16215e-214	7.92761e-27	9.95319e-26	0	7.52707e-42	0.000368507	5.0763e-05	2.93639e-05	0.0405878	310	271	2848	45	39.9798	15.9988	40	339.982	76.1287	3996.09
66.95	2.92249e-23	8.04211e-215	7.5794e-27	9.53402e-26	0	7.01279e-42	0.000366336	5.03892e-05	2.91358e-05	0.0404907	310	271	2848	45	39.98	15.9988	40	339.982	76.138	3996.1
67	2.81141e-23	5.56517e-215	7.24649e-27	9.1325e-26	0	6.53365e-42	0.000364178	5.00182e-05	2.89094e-05	0.0403939	310	271	2848	45	39.9801	15.9988	40	339.982	76.1472	3996.11
67.05	2.70455e-23	3.85112e-215	6.9282e-27	8.7479e-26	0	6.08725e-42	0.000362032	4.96499e-05	2.86848e-05	0.0402973	310	271	2848	45	39.9802	15.9988	40	339.982	76.1564	3996.12
67.1	2.60175e-23	2.66499e-215	6.62389e-27	8.37949e-26	0	5.67135e-42	0.0003599	4.92843e-05	2.8462e-05	0.0402009	310	271	2848	45	39.9803	15.9988	40	339.982	76.1656	3996.13
67.15	2.50286e-23	1.84418e-215	6.33294e-27	8.0266e-26	0	5.28386e-42	0.000357779	4.89215e-05	2.82408e-05	0.0401047	310	271	2848	45	39.9804	15.9988	40	339.982	76.1748	3996.14
67.2	2.40773e-23	1.27618e-215	6.05478e-27	7.68857e-26	0	4.92285e-42	0.000355671	4.85612e-05	2.80214e-05	0.0400088	310	271	2848	45	39.9805	15.9988	40	339.982	76.1839	3996.15
67.25	2.31621e-23	8.83123e-216	5.78883e-27	7.36477e-26	0	4.5865e-42	0.000353576	4.82037e-05	2.78037e-05	0.0399131	310	271	2848	45	39.9807	15.9988	40	339.983	76.1931	3996.16
67.3	2.22817e-23	6.11125e-216	5.53456e-27	7.05461e-26	0	4.27313e-42	0.000351493	4.78487e-05	2.75877e-05	0.0398176	310	271	2848	45	39.9808	15.9989	40	339.983	76.2022	3996.16
67.35	2.14348e-23	4.22901e-216	5.29147e-27	6.75751e-26	0	3.98118e-42	0.000349422	4.74964e-05	2.73734e-05	0.0397224	310	271	2848	45	39.9809	15.9989	40	339.983	76.2112	3996.17
67.4	2.06201e-23	2.92649e-216	5.05905e-27	6.47293e-26	0	3.70917e-42	0.000347364	4.71467e-05	2.71607e-05	0.0396274	310	271	2848	45	39.981	15.9989	40	339.983	76.2203	3996.18
67.45	1.98363e-23	2.02514e-216	4.83684e-27	6.20033e-26	0	3.45574e-42	0.000345317	4.67996e-05	2.69497e-05	0.0395326	310	271	2848	45	39.9811	15.9989	40	339.983	76.2293	3996.19
67.5	1.90824e-23	1.40141e-216	4.62439e-27	5.93921e-26	0	3.21963e-42	0.000343283	4.6455e-05	2.67403e-05	0.039438	310	271	2848	45	39.9812	15.9989	40	339.983	76.2384	3996.2
67.55	1.83571e-23	9.69779e-217	4.42127e-27	5.68909e-26	0	2.99966e-42	0.00034126	4.61129e-05	2.65326e-05	0.0393437	310	271	2848	45	39.9813	15.9989	40	339.983	76.2474	3996.21
67.6	1.76593e-23	6.71091e-217	4.22707e-27	5.4495e-26	0	2.79471e-42	0.00033925	4.57734e-05	2.63264e-05	0.0392496	310	271	2848	45	39.9814	15.9989	40	339.983	76.2563	3996.22
67.65	1.69881e-23	4.64397e-217	4.0414e-27	5.22e-26	0	2.60376e-42	0.000337251	4.54363e-05	2.61219e-05	0.0391557	310	271	2848	45	39.9815	15.9989	40	339.984	76.2653	3996.23
67.7	1.63424e-23	3.21365e-217	3.86389e-27	5.00016e-26	0	2.42587e-42	0.000335264	4.51018e-05	2.5919e-05	0.039062	310	271	2848	45	39.9817	15.9989	40	339.984	76.2742	3996.24
67.75	1.57212e-23	2.22386e-217	3.69417e-27	4.78959e-26	0	2.26012e-42	0.000333289	4.47697e-05	2.57176e-05	0.0389686	310	271	2848	45	39.9818	15.9989	40	339.984	76.2831	3996.25
67.8	1.51237e-23	1.53892e-217	3.53191e-27	4.58788e-26	0	2.1057e-42	0.000331325	4.444e-05	2.55178e-05	0.0388754	310	271	2848	45	39.9819	15.9989	40	339.984	76.292	3996.26
67.85	1.45488e-23	1.06494e-217	3.37678e-27	4.39466e-26	0	1.96183e-42	0.000329373	4.41128e-05	2.53195e-05	0.0387824	310	271	2848	45	39.982	15.9989	40	339.984	76.3009	3996.27
67.9	1.39958e-23	7.36941e-218	3.22846e-27	4.20959e-26	0	1.82779e-42	0.000327433	4.3788e-05	2.51228e-05	0.0386896	310	271	2848	45	39.9821	15.999	40	339.984	76.3097	3996.27
67.95	1.34639e-23	5.09966e-218	3.08665e-27	4.03231e-26	0	1.70291e-42	0.000325504	4.34656e-05	2.49276e-05	0.0385971	310	271	2848	45	39.9822	15.999	40	339.984	76.3186	3996.28
68	1.29521e-23	3.52898e-218	2.95108e-27	3.86249e-26	0	1.58656e-42	0.000323586	4.31456e-05	2.4734e-05	0.0385048	310	271	2848	45	39.9823	15.999	40	339.984	76.3274	3996.29
68.05	1.24598e-23	2.44207e-218	2.82145e-27	3.69983e-26	0	1.47816e-42	0.00032168	4.28279e-05	2.45418e-05	0.0384127	310	271	2848	45	39.9824	15.999	40	339.985	76.3362	3996.3
68.1	1.19862e-23	1.68992e-218	2.69753e-27	3.54401e-26	0	1.37717e-42	0.000319785	4.25125e-05	2.43511e-05	0.0383208	310	271	2848	45	39.9825	15.999	40	339.985	76.3449	3996.31
68.15	1.15306e-23	1.16943e-218	2.57904e-27	3.39476e-26	0	1.28308e-42	0.000317901	4.21995e-05	2.41619e-05	0.0382291	310	271	2848	45	39.9826	15.999	40	339.985	76.3537	3996.32
68.2	1.10924e-23	8.09252e-219	2.46576e-27	3.25179e-26	0	1.19541e-42	0.000316028	4.18888e-05	2.39742e-05	0.0381377	310	271	2848	45	39.9827	15.999	40	339.985	76.3624	3996.33
68.25	1.06707e-23	5.60006e-219	2.35746e-27	3.11485e-26	0	1.11374e-42	0.000314166	4.15803e-05	2.3788e-05	0.0380465	310	271	2848	45	39.9828	15.999	40	339.985	76.3711	3996.34
68.3	1.02652e-23	3.87526e-219	2.25391e-27	2.98367e-26	0	1.03764e-42	0.000312315	4.12742e-05	2.36032e-05	0.0379554	310	271	2848	45	39.9829	15.999	40	339.985	76.3798	3996.35
68.35	9.87499e-24	2.6817e-219	2.15491e-27	2.85801e-26	0	9.66746e-43	0.000310475	4.09703e-05	2.34198e-05	0.0378647	310	271	2848	45	39.983	15.999	40	339.985	76.3884	3996.36
68.4	9.49965e-24	1.85574e-219	2.06026e-27	2.73765e-26	0	9.00694e-43	0.000308646	4.06686e-05	2.32378e-05	0.0377741	310	271	2848	45	39.9831	15.999	40	339.985	76.3971	3996.36
68.45	9.13857e-24	1.28418e-219	1.96976e-27	2.62236e-26	0	8.39155e-43	0.000306828	4.03691e-05	2.30573e-05	0.0376837	310	271	2848	45	39.9832	15.999	40	339.985	76.4057	3996.37
68.5	8.79122e-24	8.88659e-220	1.88324e-27	2.51192e-26	0	7.81821e-43	0.00030502	4.00719e-05	2.28782e-05	0.0375936	310	271	2848	45	39.9833	15.999	40	339.986	76.4143	3996.38
68.55	8.45707e-24	6.14956e-220	1.80053e-27	2.40613e-26	0	7.28404e-43	0.000303223	3.97768e-05	2.27004e-05	0.0375037	310	271	2848	45	39.9834	15.9991	40	339.986	76.4229	3996.39
68.6	8.13562e-24	4.25552e-220	1.72144e-27	2.3048e-26	0	6.78637e-43	0.000301436	3.9484e-05	2.2524e-05	0.037414	310	271	2848	45	39.9835	15.9991	40	339.986	76.4314	3996.4
68.65	7.82639e-24	2.94484e-220	1.64583e-27	2.20774e-26	0	6.3227e-43	0.000299661	3.91932e-05	2.23491e-05	0.0373245	310	271	2848	45	39.9836	15.9991	40	339.986	76.44	3996.41
68.7	7.52892e-24	2.03784e-220	1.57354e-27	2.11476e-26	0	5.89071e-43	0.000297895	3.89047e-05	2.21754e-05	0.0372352	310	271	2848	45	39.9837	15.9991	40	339.986	76.4485	3996.42
68.75	7.24275e-24	1.41019e-220	1.50442e-27	2.0257e-26	0	5.48823e-43	0.00029614	3.86182e-05	2.20031e-05	0.0371461	310	271	2848	45	39.9838	15.9991	40	339.986	76.457	3996.43
68.8	6.96745e-24	9.75858e-221	1.43834e-27	1.94039e-26	0	5.11326e-43	0.000294395	3.83338e-05	2.18322e-05	0.0370573	310	271	2848	45	39.9839	15.9991	40	339.986	76.4654	3996.43
68.85	6.70263e-24	6.75298e-221	1.37517e-27	1.85867e-26	0	4.7639e-43	0.000292661	3.80516e-05	2.16626e-05	0.0369686	310	271	2848	45	39.984	15.9991	40	339.986	76.4739	3996.44
68.9	6.44786e-24	4.67309e-221	1.31476e-27	1.7804e-26	0	4.43841e-43	0.000290937	3.77714e-05	2.14943e-05	0.0368802	310	271	2848	45	39.9841	15.9991	40	339.986	76.4823	3996.45
68.95	6.20278e-24	3.23379e-221	1.25701e-27	1.70542e-26	0	4.13516e-43	0.000289223	3.74933e-05	2.13273e-05	0.036792	310	271	2848	45	39.9842	15.9991	40	339.987	76.4907	3996.46
69	5.96702e-24	2.2378e-221	1.2018e-27	1.6336e-26	0	3.85263e-43	0.000287519	3.72172e-05	2.11616e-05	0.036704	310	271	2848	45	39.9843	15.9991	40	339.987	76.4991	3996.47
69.05	5.74022e-24	1.54857e-221	1.14901e-27	1.5648e-26	0	3.58941e-43	0.000285825	3.69432e-05	2.09972e-05	0.0366162	310	271	2848	45	39.9844	15.9991	40	339.987	76.5075	3996.48
69.1	5.52203e-24	1.07161e-221	1.09855e-27	1.4989e-26	0	3.34417e-43	0.000284141	3.66712e-05	2.0834e-05	0.0365286	310	271	2848	45	39.9845	15.9991	40	339.987	76.5159	3996.49
69.15	5.31215e-24	7.41561e-222	1.05029e-27	1.43578e-26	0	3.11568e-43	0.000282467	3.64011e-05	2.06722e-05	0.0364412	310	271	2848	45	39.9845	15.9991	40	339.987	76.5242	3996.49
69.2	5.11023e-24	5.13163e-222	1.00416e-27	1.37531e-26	0	2.90281e-43	0.000280803	3.61331e-05	2.05116e-05	0.0363541	310	271	2848	45	39.9846	15.9991	40	339.987	76.5325	3996.5
69.25	4.916e-24	3.55111e-222	9.60055e-28	1.31739e-26	0	2.70448e-43	0.000279149	3.58671e-05	2.03522e-05	0.0362671	310	271	2848	45	39.9847	15.9991	40	339.987	76.5408	3996.51
69.3	4.72914e-24	2.45738e-222	9.17886e-28	1.26191e-26	0	2.5197e-43	0.000277504	3.5603e-05	2.01941e-05	0.0361804	310	271	2848	45	39.9848	15.9992	40	339.987	76.5491	3996.52
69.35	4.54939e-24	1.70052e-222	8.77569e-28	1.20877e-26	0	2.34754e-43	0.000275869	3.53408e-05	2.00372e-05	0.0360938	310	271	2848	45	39.9849	15.9992	40	339.987	76.5573	3996.53
69.4	4.37647e-24	1.17676e-222	8.39023e-28	1.15786e-26	0	2.18715e-43	0.000274244	3.50806e-05	1.98815e-05	0.0360075	310	271	2848	45	39.985	15.9992	40	339.987	76.5656	3996.54
69.45	4.21013e-24	8.14326e-223	8.0217e-28	1.1091e-26	0	2.03771e-43	0.000272628	3.48223e-05	1.97271e-05	0.0359214	310	271	2848	45	39.9851	15.9992	40	339.988	76.5738	3996.55
69.5	4.0501e-24	5.63517e-223	7.66936e-28	1.06239e-26	0	1.89849e-43	0.000271022	3.45659e-05	1.95738e-05	0.0358354	310	271	2848	45	39.9852	15.9992	40	339.988	76.582	3996.55
69.55	3.89616e-24	3.89956e-223	7.3325e-28	1.01765e-26	0	1.76878e-43	0.000269425	3.43114e-05	1.94217e-05	0.0357497	310	271	2848	45	39.9853	15.9992	40	339.988	76.5902	3996.56
69.6	3.74807e-24	2.69851e-223	7.01043e-28	9.7479e-27	0	1.64793e-43	0.000267838	3.40587e-05	1.92708e-05	0.0356642	310	271	2848	45	39.9853	15.9992	40	339.988	76.5983	3996.57
69.65	3.60561e-24	1.86738e-223	6.70251e-28	9.33738e-27	0	1.53534e-43	0.00026626	3.3808e-05	1.91211e-05	0.0355789	310	271	2848	45	39.9854	15.9992	40	339.988	76.6065	3996.58
69.7	3.46856e-24	1.29223e-223	6.40811e-28	8.94415e-27	0	1.43044e-43	0.000264691	3.3559e-05	1.89726e-05	0.0354938	310	271	2848	45	39.9855	15.9992	40	339.988	76.6146	3996.59
69.75	3.33672e-24	8.94231e-224	6.12664e-28	8.56748e-27	0	1.3327e-43	0.000263132	3.33119e-05	1.88252e-05	0.0354089	310	271	2848	45	39.9856	15.9992	40	339.988	76.6227	3996.6
69.8	3.2099e-24	6.18811e-224	5.85754e-28	8.20667e-27	0	1.24165e-43	0.000261582	3.30667e-05	1.86789e-05	0.0353242	310	271	2848	45	39.9857	15.9992	40	339.988	76.6307	3996.6
69.85	3.08789e-24	4.2822e-224	5.60025e-28	7.86105e-27	0	1.15681e-43	0.000260041	3.28232e-05	1.85338e-05	0.0352397	310	271	2848	45	39.9858	15.9992	40	339.988	76.6388	3996.61
69.9	2.97052e-24	2.9633e-224	5.35427e-28	7.52999e-27	0	1.07778e-43	0.000258509	3.25815e-05	1.83898e-05	0.0351554	310	271	2848	45	39.9859	15.9992	40	339.988	76.6468	3996.62
69.95	2.85761e-24	2.05061e-224	5.11909e-28	7.21287e-27	0	1.00414e-43	0.000256986	3.23416e-05	1.82469e-05	0.0350713	310	271	2848	45	39.9859	15.9992	40	339.989	76.6549	3996.63
70	2.749e-24	1.41903e-224	4.89424e-28	6.90911e-27	0	9.35532e-44	0.000255472	3.21035e-05	1.81052e-05	0.0349874	310	271	2848	45	39.986	15.9992	40	339.989	76.6629	3996.64
70.05	2.64451e-24	9.81976e-225	4.67927e-28	6.61814e-27	0	8.71613e-44	0.000253967	3.18671e-05	1.79645e-05	0.0349037	310	271	2848	45	39.9861	15.9992	40	339.989	76.6708	3996.64
70.1	2.54399e-24	6.79531e-225	4.47374e-28	6.33943e-27	0	8.12061e-44	0.00025247	3.16324e-05	1.78249e-05	0.0348202	310	271	2848	45	39.9862	15.9992	40	339.989	76.6788	3996.65
70.15	2.4473e-24	4.70238e-225	4.27724e-28	6.07245e-27	0	7.56578e-44	0.000250983	3.13995e-05	1.76864e-05	0.034737	310	271	2848	45	39.9863	15.9993	40	339.989	76.6868	3996.66
70.2	2.35428e-24	3.25407e-225	4.08937e-28	5.81671e-27	0	7.04886e-44	0.000249504	3.11683e-05	1.7549e-05	0.0346539	310	271	2848	45	39.9863	15.9993	40	339.989	76.6947	3996.67
70.25	2.26479e-24	2.25183e-225	3.90975e-28	5.57175e-27	0	6.56725e-44	0.000248034	3.09388e-05	1.74127e-05	0.034571	310	271	2848	45	39.9864	15.9993	40	339.989	76.7026	3996.68
70.3	2.17871e-24	1.55827e-225	3.73802e-28	5.3371e-27	0	6.11856e-44	0.000246573	3.0711e-05	1.72774e-05	0.0344883	310	271	2848	45	39.9865	15.9993	40	339.989	76.7105	3996.69
70.35	2.0959e-24	1.07833e-225	3.57383e-28	5.11234e-27	0	5.70051e-44	0.00024512	3.04849e-05	1.71432e-05	0.0344058	310	271	2848	45	39.9866	15.9993	40	339.989	76.7183	3996.69
70.4	2.01623e-24	7.4621e-226	3.41686e-28	4.89704e-27	0	5.31103e-44	0.000243676	3.02604e-05	1.701e-05	0.0343235	310	271	2848	45	39.9867	15.9993	40	339.989	76.7262	3996.7
70.45	1.9396e-24	5.1638e-226	3.26678e-28	4.6908e-27	0	4.94816e-44	0.000242241	3.00376e-05	1.68778e-05	0.0342414	310	271	2848	45	39.9867	15.9993	40	339.989	76.734	3996.71
70.5	1.86588e-24	3.57337e-226	3.12329e-28	4.49325e-27	0	4.61009e-44	0.000240813	2.98164e-05	1.67467e-05	0.0341595	310	271	2848	45	39.9868	15.9993	40	339.989	76.7418	3996.72
70.55	1.79495e-24	2.47279e-226	2.9861e-28	4.30403e-27	0	4.29511e-44	0.000239395	2.95969e-05	1.66166e-05	0.0340778	310	271	2848	45	39.9869	15.9993	40	339.99	76.7496	3996.73
70.6	1.72673e-24	1.71118e-226	2.85494e-28	4.12277e-27	0	4.00165e-44	0.000237984	2.9379e-05	1.64875e-05	0.0339963	310	271	2848	45	39.987	15.9993	40	339.99	76.7574	3996.73
70.65	1.6611e-24	1.18414e-226	2.72954e-28	3.94914e-27	0	3.72824e-44	0.000236582	2.91626e-05	1.63594e-05	0.0339149	310	271	2848	45	39.9871	15.9993	40	339.99	76.7652	3996.74
70.7	1.59796e-24	8.19431e-227	2.60965e-28	3.78283e-27	0	3.47352e-44	0.000235188	2.89479e-05	1.62323e-05	0.0338338	310	271	2848	45	39.9871	15.9993	40	339.99	76.7729	3996.75
70.75	1.53722e-24	5.67049e-227	2.49503e-28	3.62352e-27	0	3.23619e-44	0.000233803	2.87348e-05	1.61062e-05	0.0337529	310	271	2848	45	39.9872	15.9993	40	339.99	76.7806	3996.76
70.8	1.47879e-24	3.924e-227	2.38544e-28	3.47092e-27	0	3.01508e-44	0.000232425	2.85232e-05	1.59811e-05	0.0336722	310	271	2848	45	39.9873	15.9993	40	339.99	76.7883	3996.76
70.85	1.42259e-24	2.71543e-227	2.28066e-28	3.32474e-27	0	2.80908e-44	0.000231056	2.83132e-05	1.58569e-05	0.0335916	310	271	2848	45	39.9874	15.9993	40	339.99	76.796	3996.77
70.9	1.36851e-24	1.87909e-227	2.18048e-28	3.18473e-27	0	2.61715e-44	0.000229695	2.81047e-05	1.57337e-05	0.0335113	310	271	2848	45	39.9874	15.9993	40	339.99	76.8037	3996.78
70.95	1.3165e-24	1.30033e-227	2.08471e-28	3.0506e-27	0	2.43834e-44	0.000228342	2.78978e-05	1.56115e-05	0.0334311	310	271	2848	45	39.9875	15.9993	40	339.99	76.8113	3996.79
71	1.26646e-24	8.99837e-228	1.99314e-28	2.92213e-27	0	2.27174e-44	0.000226996	2.76923e-05	1.54902e-05	0.0333511	310	271	2848	45	39.9876	15.9993	40	339.99	76.8189	3996.8
71.05	1.21832e-24	6.2269e-228	1.9056e-28	2.79907e-27	0	2.11653e-44	0.000225659	2.74884e-05	1.53698e-05	0.0332714	310	271	2848	45	39.9877	15.9993	40	339.99	76.8265	3996.8
71.1	1.17201e-24	4.30904e-228	1.8219e-28	2.68119e-27	0	1.97192e-44	0.00022433	2.7286e-05	1.52504e-05	0.0331918	310	271	2848	45	39.9877	15.9993	40	339.99	76.8341	3996.81
71.15	1.12747e-24	2.98187e-228	1.74187e-28	2.56827e-27	0	1.83719e-44	0.000223008	2.70851e-05	1.5132e-05	0.0331124	310	271	2848	45	39.9878	15.9994	40	339.99	76.8417	3996.82
71.2	1.08461e-24	2.06347e-228	1.66536e-28	2.46011e-27	0	1.71167e-44	0.000221694	2.68857e-05	1.50144e-05	0.0330332	310	271	2848	45	39.9879	15.9994	40	339.991	76.8493	3996.83
71.25	1.04339e-24	1.42793e-228	1.59221e-28	2.35651e-27	0	1.59472e-44	0.000220388	2.66877e-05	1.48977e-05	0.0329542	310	271	2848	45	39.9879	15.9994	40	339.991	76.8568	3996.83
71.3	1.00373e-24	9.88132e-229	1.52228e-28	2.25727e-27	0	1.48576e-44	0.00021909	2.64912e-05	1.4782e-05	0.0328753	310	271	2848	45	39.988	15.9994	40	339.991	76.8643	3996.84
71.35	9.65577e-25	6.83791e-229	1.45541e-28	2.1622e-27	0	1.38425e-44	0.000217799	2.62962e-05	1.46672e-05	0.0327967	310	271	2848	45	39.9881	15.9994	40	339.991	76.8718	3996.85
71.4	9.28876e-25	4.73186e-229	1.39149e-28	2.07115e-27	0	1.28967e-44	0.000216516	2.61025e-05	1.45532e-05	0.0327183	310	271	2848	45	39.9882	15.9994	40	339.991	76.8793	3996.86
71.45	8.9357e-25	3.27447e-229	1.33037e-28	1.98392e-27	0	1.20156e-44	0.00021524	2.59103e-05	1.44401e-05	0.03264	310	271	2848	45	39.9882	15.9994	40	339.991	76.8868	3996.87
71.5	8.59606e-25	2.26594e-229	1.27193e-28	1.90037e-27	0	1.11946e-44	0.000213972	2.57196e-05	1.43279e-05	0.0325619	310	271	2848	45	39.9883	15.9994	40	339.991	76.8942	3996.87
71.55	8.26933e-25	1.56804e-229	1.21607e-28	1.82034e-27	0	1.04298e-44	0.000212711	2.55302e-05	1.42166e-05	0.032484	310	271	2848	45	39.9884	15.9994	40	339.991	76.9016	3996.88
71.6	7.95502e-25	1.08509e-229	1.16265e-28	1.74368e-27	0	9.71717e-45	0.000211458	2.53422e-05	1.41062e-05	0.0324063	310	271	2848	45	39.9884	15.9994	40	339.991	76.9091	3996.89
71.65	7.65265e-25	7.50888e-230	1.11158e-28	1.67024e-27	0	9.05326e-45	0.000210213	2.51556e-05	1.39966e-05	0.0323288	310	271	2848	45	39.9885	15.9994	40	339.991	76.9164	3996.9
71.7	7.36178e-25	5.19617e-230	1.06276e-28	1.5999e-27	0	8.43471e-45	0.000208974	2.49704e-05	1.38878e-05	0.0322515	310	271	2848	45	39.9886	15.9994	40	339.991	76.9238	3996.9
71.75	7.08196e-25	3.59577e-230	1.01608e-28	1.53253e-27	0	7.85842e-45	0.000207743	2.47865e-05	1.37799e-05	0.0321743	310	271	2848	45	39.9886	15.9994	40	339.991	76.9312	3996.91
71.8	6.81278e-25	2.48829e-230	9.7145e-29	1.46799e-27	0	7.3215e-45	0.000206519	2.4604e-05	1.36729e-05	0.0320974	310	271	2848	45	39.9887	15.9994	40	339.991	76.9385	3996.92
71.85	6.55383e-25	1.72191e-230	9.2878e-29	1.40616e-27	0	6.82127e-45	0.000205302	2.44229e-05	1.35667e-05	0.0320206	310	271	2848	45	39.9888	15.9994	40	339.991	76.9458	3996.93
71.9	6.30472e-25	1.19157e-230	8.87985e-29	1.34694e-27	0	6.35521e-45	0.000204093	2.4243e-05	1.34613e-05	0.031944	310	271	2848	45	39.9888	15.9994	40	339.992	76.9531	3996.93
71.95	6.06509e-25	8.24568e-231	8.48982e-29	1.29022e-27	0	5.921e-45	0.00020289	2.40645e-05	1.33567e-05	0.0318676	310	271	2848	45	39.9889	15.9994	40	339.992	76.9604	3996.94
72	5.83456e-25	5.70604e-231	8.11691e-29	1.23588e-27	0	5.51646e-45	0.000201695	2.38873e-05	1.32529e-05	0.0317914	310	271	2848	45	39.989	15.9994	40	339.992	76.9677	3996.95
72.05	5.61279e-25	3.9486e-231	7.76039e-29	1.18383e-27	0	5.13955e-45	0.000200507	2.37114e-05	1.31499e-05	0.0317153	310	271	2848	45	39.989	15.9994	40	339.992	76.975	3996.96
72.1	5.39945e-25	2.73245e-231	7.41953e-29	1.13398e-27	0	4.7884e-45	0.000199326	2.35369e-05	1.30478e-05	0.0316395	310	271	2848	45	39.9891	15.9994	40	339.992	76.9822	3996.96
72.15	5.19422e-25	1.89087e-231	7.09363e-29	1.08622e-27	0	4.46124e-45	0.000198151	2.33635e-05	1.29464e-05	0.0315638	310	271	2848	45	39.9892	15.9994	40	339.992	76.9894	3996.97
72.2	4.99679e-25	1.30849e-231	6.78206e-29	1.04048e-27	0	4.15643e-45	0.000196984	2.31915e-05	1.28458e-05	0.0314883	310	271	2848	45	39.9892	15.9994	40	339.992	76.9966	3996.98
72.25	4.80687e-25	9.05478e-232	6.48417e-29	9.96659e-28	0	3.87245e-45	0.000195823	2.30208e-05	1.2746e-05	0.031413	310	271	2848	45	39.9893	15.9995	40	339.992	77.0038	3996.98
72.3	4.62416e-25	6.26594e-232	6.19936e-29	9.54686e-28	0	3.60787e-45	0.00019467	2.28512e-05	1.2647e-05	0.0313378	310	271	2848	45	39.9893	15.9995	40	339.992	77.011	3996.99
72.35	4.4484e-25	4.33606e-232	5.92706e-29	9.1448e-28	0	3.36136e-45	0.000193523	2.2683e-05	1.25487e-05	0.0312629	310	271	2848	45	39.9894	15.9995	40	339.992	77.0181	3997
72.4	4.27932e-25	3.00057e-232	5.66672e-29	8.75968e-28	0	3.1317e-45	0.000192383	2.2516e-05	1.24512e-05	0.0311881	310	271	2848	45	39.9895	15.9995	40	339.992	77.0252	3997.01
72.45	4.11666e-25	2.07641e-232	5.41782e-29	8.39077e-28	0	2.91773e-45	0.000191249	2.23502e-05	1.23545e-05	0.0311135	310	271	2848	45	39.9895	15.9995	40	339.992	77.0324	3997.01
72.5	3.96019e-25	1.43688e-232	5.17985e-29	8.03741e-28	0	2.71838e-45	0.000190122	2.21856e-05	1.22585e-05	0.0310391	310	271	2848	45	39.9896	15.9995	40	339.992	77.0395	3997.02
72.55	3.80967e-25	9.94327e-233	4.95233e-29	7.69892e-28	0	2.53265e-45	0.000189002	2.20223e-05	1.21633e-05	0.0309648	310	271	2848	45	39.9897	15.9995	40	339.992	77.0465	3997.03
72.6	3.66486e-25	6.88078e-233	4.73481e-29	7.37469e-28	0	2.35961e-45	0.000187889	2.18601e-05	1.20688e-05	0.0308908	310	271	2848	45	39.9897	15.9995	40	339.992	77.0536	3997.04
72.65	3.52556e-25	4.76153e-233	4.52684e-29	7.06411e-28	0	2.1984e-45	0.000186782	2.16991e-05	1.1975e-05	0.0308169	310	271	2848	45	39.9898	15.9995	40	339.992	77.0607	3997.04
72.7	3.39156e-25	3.295e-233	4.32801e-29	6.76661e-28	0	2.04819e-45	0.000185682	2.15394e-05	1.1882e-05	0.0307432	310	271	2848	45	39.9898	15.9995	40	339.993	77.0677	3997.05
72.75	3.26265e-25	2.28015e-233	4.1379e-29	6.48165e-28	0	1.90825e-45	0.000184588	2.13808e-05	1.17897e-05	0.0306696	310	271	2848	45	39.9899	15.9995	40	339.993	77.0747	3997.06
72.8	3.13864e-25	1.57787e-233	3.95615e-29	6.20868e-28	0	1.77787e-45	0.0001835	2.12233e-05	1.16981e-05	0.0305963	310	271	2848	45	39.99	15.9995	40	339.993	77.0817	3997.06
72.85	3.01934e-25	1.09189e-233	3.78238e-29	5.94721e-28	0	1.6564e-45	0.000182419	2.10671e-05	1.16072e-05	0.0305231	310	271	2848	45	39.99	15.9995	40	339.993	77.0887	3997.07
72.9	2.90458e-25	7.55595e-234	3.61625e-29	5.69675e-28	0	1.54323e-45	0.000181344	2.0912e-05	1.1517e-05	0.0304501	310	271	2848	45	39.9901	15.9995	40	339.993	77.0956	3997.08
72.95	2.79418e-25	5.22875e-234	3.45741e-29	5.45683e-28	0	1.43779e-45	0.000180276	2.0758e-05	1.14275e-05	0.0303772	310	271	2848	45	39.9901	15.9995	40	339.993	77.1026	3997.09
73	2.68797e-25	3.61831e-234	3.30555e-29	5.22703e-28	0	1.33956e-45	0.000179214	2.06051e-05	1.13388e-05	0.0303046	310	271	2848	45	39.9902	15.9995	40	339.993	77.1095	3997.09
73.05	2.5858e-25	2.50389e-234	3.16036e-29	5.0069e-28	0	1.24803e-45	0.000178158	2.04534e-05	1.12507e-05	0.0302321	310	271	2848	45	39.9903	15.9995	40	339.993	77.1164	3997.1
73.1	2.48752e-25	1.7327e-234	3.02154e-29	4.79604e-28	0	1.16276e-45	0.000177108	2.03028e-05	1.11633e-05	0.0301598	310	271	2848	45	39.9903	15.9995	40	339.993	77.1233	3997.11
73.15	2.39297e-25	1.19904e-234	2.88883e-29	4.59406e-28	0	1.08332e-45	0.000176065	2.01533e-05	1.10765e-05	0.0300876	310	271	2848	45	39.9904	15.9995	40	339.993	77.1302	3997.11
73.2	2.30201e-25	8.29737e-235	2.76194e-29	4.40058e-28	0	1.0093e-45	0.000175028	2.00049e-05	1.09905e-05	0.0300157	310	271	2848	45	39.9904	15.9995	40	339.993	77.1371	3997.12
73.25	2.21452e-25	5.74181e-235	2.64063e-29	4.21526e-28	0	9.40343e-46	0.000173997	1.98576e-05	1.09051e-05	0.0299439	310	271	2848	45	39.9905	15.9995	40	339.993	77.1439	3997.13
73.3	2.13034e-25	3.97336e-235	2.52464e-29	4.03774e-28	0	8.76095e-46	0.000172971	1.97114e-05	1.08204e-05	0.0298722	310	271	2848	45	39.9905	15.9995	40	339.993	77.1508	3997.13
73.35	2.04937e-25	2.74958e-235	2.41375e-29	3.86769e-28	0	8.16237e-46	0.000171952	1.95663e-05	1.07363e-05	0.0298008	310	271	2848	45	39.9906	15.9995	40	339.993	77.1576	3997.14
73.4	1.97148e-25	1.90272e-235	2.30773e-29	3.70481e-28	0	7.60469e-46	0.000170939	1.94222e-05	1.06529e-05	0.0297295	310	271	2848	45	39.9906	15.9995	40	339.993	77.1644	3997.15
73.45	1.89654e-25	1.31669e-235	2.20636e-29	3.54878e-28	0	7.08511e-46	0.000169932	1.92792e-05	1.05701e-05	0.0296584	310	271	2848	45	39.9907	15.9995	40	339.993	77.1712	3997.15
73.5	1.82445e-25	9.11154e-236	2.10945e-29	3.39933e-28	0	6.60103e-46	0.000168931	1.91372e-05	1.0488e-05	0.0295875	310	271	2848	45	39.9908	15.9995	40	339.993	77.1779	3997.16
73.55	1.75511e-25	6.30522e-236	2.0168e-29	3.25617e-28	0	6.15002e-46	0.000167936	1.89963e-05	1.04065e-05	0.0295167	310	271	2848	45	39.9908	15.9995	40	339.993	77.1847	3997.17
73.6	1.6884e-25	4.36324e-236	1.92821e-29	3.11904e-28	0	5.72983e-46	0.000166947	1.88565e-05	1.03257e-05	0.0294461	310	271	2848	45	39.9909	15.9995	40	339.994	77.1914	3997.18
73.65	1.62422e-25	3.01938e-236	1.84352e-29	2.98769e-28	0	5.33835e-46	0.000165963	1.87176e-05	1.02454e-05	0.0293756	310	271	2848	45	39.9909	15.9996	40	339.994	77.1981	3997.18
73.7	1.56249e-25	2.08942e-236	1.76255e-29	2.86186e-28	0	4.97361e-46	0.000164985	1.85798e-05	1.01658e-05	0.0293054	310	271	2848	45	39.991	15.9996	40	339.994	77.2048	3997.19
73.75	1.5031e-25	1.44589e-236	1.68513e-29	2.74134e-28	0	4.63379e-46	0.000164013	1.8443e-05	1.00869e-05	0.0292353	310	271	2848	45	39.991	15.9996	40	339.994	77.2115	3997.2
73.8	1.44597e-25	1.00056e-236	1.61111e-29	2.62589e-28	0	4.3172e-46	0.000163047	1.83072e-05	1.00085e-05	0.0291654	310	271	2848	45	39.9911	15.9996	40	339.994	77.2182	3997.2
73.85	1.39101e-25	6.92392e-237	1.54035e-29	2.5153e-28	0	4.02223e-46	0.000162086	1.81724e-05	9.93074e-06	0.0290956	310	271	2848	45	39.9911	15.9996	40	339.994	77.2248	3997.21
73.9	1.33813e-25	4.79138e-237	1.47269e-29	2.40937e-28	0	3.74742e-46	0.000161131	1.80386e-05	9.85359e-06	0.029026	310	271	2848	45	39.9912	15.9996	40	339.994	77.2315	3997.22
73.95	1.28727e-25	3.31565e-237	1.408e-29	2.30791e-28	0	3.49138e-46	0.000160182	1.79058e-05	9.77703e-06	0.0289566	310	271	2848	45	39.9912	15.9996	40	339.994	77.2381	3997.22
74	1.23834e-25	2.29444e-237	1.34616e-29	2.21071e-28	0	3.25283e-46	0.000159238	1.77739e-05	9.70107e-06	0.0288873	310	271	2848	45	39.9913	15.9996	40	339.994	77.2447	3997.23
74.05	1.19128e-25	1.58776e-237	1.28703e-29	2.11761e-28	0	3.03059e-46	0.0001583	1.76431e-05	9.6257e-06	0.0288182	310	271	2848	45	39.9913	15.9996	40	339.994	77.2513	3997.24
74.1	1.146e-25	1.09874e-237	1.2305e-29	2.02843e-28	0	2.82353e-46	0.000157368	1.75131e-05	9.55092e-06	0.0287493	310	271	2848	45	39.9914	15.9996	40	339.994	77.2579	3997.24
74.15	1.10244e-25	7.60332e-238	1.17645e-29	1.943e-28	0	2.63061e-46	0.000156441	1.73842e-05	9.47672e-06	0.0286805	310	271	2848	45	39.9914	15.9996	40	339.994	77.2644	3997.25
74.2	1.06053e-25	5.26153e-238	1.12478e-29	1.86118e-28	0	2.45088e-46	0.000155519	1.72562e-05	9.40309e-06	0.0286119	310	271	2848	45	39.9915	15.9996	40	339.994	77.271	3997.26
74.25	1.02022e-25	3.641e-238	1.07537e-29	1.7828e-28	0	2.28343e-46	0.000154603	1.71291e-05	9.33004e-06	0.0285435	310	271	2848	45	39.9915	15.9996	40	339.994	77.2775	3997.26
74.3	9.81446e-26	2.51959e-238	1.02814e-29	1.70771e-28	0	2.12742e-46	0.000153692	1.7003e-05	9.25755e-06	0.0284752	310	271	2848	45	39.9916	15.9996	40	339.994	77.284	3997.27
74.35	9.44142e-26	1.74356e-238	9.8298e-30	1.6358e-28	0	1.98206e-46	0.000152786	1.68778e-05	9.18563e-06	0.0284071	310	271	2848	45	39.9916	15.9996	40	339.994	77.2905	3997.28
74.4	9.08256e-26	1.20655e-238	9.39804e-30	1.56691e-28	0	1.84664e-46	0.000151886	1.67535e-05	9.11426e-06	0.0283391	310	271	2848	45	39.9917	15.9996	40	339.994	77.297	3997.28
74.45	8.73733e-26	8.34939e-239	8.98524e-30	1.50092e-28	0	1.72047e-46	0.000150991	1.66302e-05	9.04345e-06	0.0282713	310	271	2848	45	39.9917	15.9996	40	339.994	77.3035	3997.29
74.5	8.40523e-26	5.77781e-239	8.59058e-30	1.43771e-28	0	1.60292e-46	0.000150102	1.65077e-05	8.97319e-06	0.0282037	310	271	2848	45	39.9918	15.9996	40	339.994	77.3099	3997.3
74.55	8.08575e-26	3.99827e-239	8.21325e-30	1.37716e-28	0	1.4934e-46	0.000149218	1.63862e-05	8.90348e-06	0.0281363	310	271	2848	45	39.9918	15.9996	40	339.994	77.3163	3997.3
74.6	7.77842e-26	2.76682e-239	7.8525e-30	1.31916e-28	0	1.39137e-46	0.000148338	1.62655e-05	8.8343e-06	0.028069	310	271	2848	45	39.9919	15.9996	40	339.994	77.3228	3997.31
74.65	7.48277e-26	1.91465e-239	7.50759e-30	1.26361e-28	0	1.29631e-46	0.000147465	1.61458e-05	8.76567e-06	0.0280018	310	271	2848	45	39.9919	15.9996	40	339.994	77.3292	3997.32
74.7	7.19835e-26	1.32494e-239	7.17783e-30	1.21039e-28	0	1.20774e-46	0.000146596	1.60269e-05	8.69757e-06	0.0279348	310	271	2848	45	39.992	15.9996	40	339.995	77.3355	3997.32
74.75	6.92475e-26	9.16867e-240	6.86255e-30	1.15942e-28	0	1.12522e-46	0.000145732	1.59089e-05	8.62999e-06	0.027868	310	271	2848	45	39.992	15.9996	40	339.995	77.3419	3997.33
74.8	6.66154e-26	6.34475e-240	6.56113e-30	1.11059e-28	0	1.04834e-46	0.000144874	1.57917e-05	8.56295e-06	0.0278014	310	271	2848	45	39.9921	15.9996	40	339.995	77.3483	3997.33
74.85	6.40834e-26	4.39059e-240	6.27294e-30	1.06382e-28	0	9.76715e-47	0.00014402	1.56755e-05	8.49642e-06	0.0277349	310	271	2848	45	39.9921	15.9996	40	339.995	77.3546	3997.34
74.9	6.16476e-26	3.03831e-240	5.99741e-30	1.01902e-28	0	9.09982e-47	0.000143172	1.556e-05	8.43041e-06	0.0276685	310	271	2848	45	39.9922	15.9996	40	339.995	77.361	3997.35
74.95	5.93045e-26	2.10252e-240	5.73398e-30	9.76103e-29	0	8.47809e-47	0.000142328	1.54455e-05	8.36491e-06	0.0276023	310	271	2848	45	39.9922	15.9996	40	339.995	77.3673	3997.35
75	5.70503e-26	1.45495e-240	5.48212e-30	9.34996e-29	0	7.89883e-47	0.00014149	1.53317e-05	8.29992e-06	0.0275363	310	271	2848	45	39.9923	15.9996	40	339.995	77.3736	3997.36
75.05	5.48819e-26	1.00683e-240	5.24133e-30	8.95619e-29	0	7.35915e-47	0.000140656	1.52188e-05	8.23544e-06	0.0274704	310	271	2848	45	39.9923	15.9996	40	339.995	77.3798	3997.37
75.1	5.27959e-26	6.96733e-241	5.01111e-30	8.57901e-29	0	6.85635e-47	0.000139827	1.51068e-05	8.17146e-06	0.0274047	310	271	2848	45	39.9924	15.9996	40	339.995	77.3861	3997.37
75.15	5.07891e-26	4.82142e-241	4.79101e-30	8.21772e-29	0	6.3879e-47	0.000139003	1.49955e-05	8.10797e-06	0.0273392	310	271	2848	45	39.9924	15.9996	40	339.995	77.3924	3997.38
75.2	4.88587e-26	3.33644e-241	4.58057e-30	7.87164e-29	0	5.95145e-47	0.000138185	1.48851e-05	8.04498e-06	0.0272738	310	271	2848	45	39.9924	15.9996	40	339.995	77.3986	3997.39
75.25	4.70016e-26	2.30883e-241	4.37937e-30	7.54013e-29	0	5.54483e-47	0.00013737	1.47755e-05	7.98248e-06	0.0272085	310	271	2848	45	39.9925	15.9996	40	339.995	77.4048	3997.39
75.3	4.52151e-26	1.59772e-241	4.18702e-30	7.22259e-29	0	5.16598e-47	0.000136561	1.46667e-05	7.92046e-06	0.0271435	310	271	2848	45	39.9925	15.9996	40	339.995	77.411	3997.4
75.35	4.34965e-26	1.10563e-241	4.00311e-30	6.91842e-29	0	4.81302e-47	0.000135757	1.45587e-05	7.85892e-06	0.0270785	310	271	2848	45	39.9926	15.9997	40	339.995	77.4172	3997.4
75.4	4.18432e-26	7.65099e-242	3.82728e-30	6.62705e-29	0	4.48418e-47	0.000134957	1.44515e-05	7.79787e-06	0.0270138	310	271	2848	45	39.9926	15.9997	40	339.995	77.4234	3997.41
75.45	4.02528e-26	5.29451e-242	3.65917e-30	6.34796e-29	0	4.17781e-47	0.000134162	1.43451e-05	7.73728e-06	0.0269492	310	271	2848	45	39.9927	15.9997	40	339.995	77.4296	3997.42
75.5	3.87228e-26	3.66382e-242	3.49845e-30	6.08063e-29	0	3.89236e-47	0.000133371	1.42395e-05	7.67717e-06	0.0268847	310	271	2848	45	39.9927	15.9997	40	339.995	77.4357	3997.42
75.55	3.72509e-26	2.53538e-242	3.34478e-30	5.82455e-29	0	3.62642e-47	0.000132586	1.41347e-05	7.61753e-06	0.0268204	310	271	2848	45	39.9927	15.9997	40	339.995	77.4418	3997.43
75.6	3.58351e-26	1.75449e-242	3.19787e-30	5.57925e-29	0	3.37865e-47	0.000131804	1.40306e-05	7.55834e-06	0.0267562	310	271	2848	45	39.9928	15.9997	40	339.995	77.448	3997.44
75.65	3.4473e-26	1.21412e-242	3.05741e-30	5.34429e-29	0	3.14781e-47	0.000131028	1.39273e-05	7.49962e-06	0.0266922	310	271	2848	45	39.9928	15.9997	40	339.995	77.4541	3997.44
75.7	3.31627e-26	8.40173e-243	2.92311e-30	5.11922e-29	0	2.93274e-47	0.000130256	1.38247e-05	7.44136e-06	0.0266284	310	271	2848	45	39.9929	15.9997	40	339.995	77.4602	3997.45
75.75	3.19022e-26	5.81403e-243	2.79472e-30	4.90363e-29	0	2.73236e-47	0.000129489	1.37229e-05	7.38354e-06	0.0265647	310	271	2848	45	39.9929	15.9997	40	339.995	77.4662	3997.45
75.8	3.06896e-26	4.02333e-243	2.67197e-30	4.69712e-29	0	2.54568e-47	0.000128726	1.36219e-05	7.32618e-06	0.0265011	310	271	2848	45	39.993	15.9997	40	339.995	77.4723	3997.46
75.85	2.95231e-26	2.78416e-243	2.5546e-30	4.4993e-29	0	2.37175e-47	0.000127967	1.35216e-05	7.26926e-06	0.0264378	310	271	2848	45	39.993	15.9997	40	339.995	77.4783	3997.47
75.9	2.8401e-26	1.92665e-243	2.4424e-30	4.30982e-29	0	2.2097e-47	0.000127213	1.3422e-05	7.21278e-06	0.0263745	310	271	2848	45	39.993	15.9997	40	339.995	77.4844	3997.47
75.95	2.73215e-26	1.33325e-243	2.33512e-30	4.12832e-29	0	2.05873e-47	0.000126464	1.33232e-05	7.15675e-06	0.0263114	310	271	2848	45	39.9931	15.9997	40	339.995	77.4904	3997.48
76	2.6283e-26	9.22614e-244	2.23255e-30	3.95446e-29	0	1.91807e-47	0.000125719	1.32251e-05	7.10115e-06	0.0262485	310	271	2848	45	39.9931	15.9997	40	339.996	77.4964	3997.48
76.05	2.5284e-26	6.38453e-244	2.13449e-30	3.78792e-29	0	1.78702e-47	0.000124978	1.31277e-05	7.04598e-06	0.0261857	310	271	2848	45	39.9932	15.9997	40	339.996	77.5024	3997.49
76.1	2.4323e-26	4.41812e-244	2.04074e-30	3.6284e-29	0	1.66492e-47	0.000124242	1.30311e-05	6.99123e-06	0.0261231	310	271	2848	45	39.9932	15.9997	40	339.996	77.5084	3997.5
76.15	2.33985e-26	3.05736e-244	1.9511e-30	3.47559e-29	0	1.55117e-47	0.00012351	1.29351e-05	6.93692e-06	0.0260606	310	271	2848	45	39.9932	15.9997	40	339.996	77.5143	3997.5
76.2	2.25091e-26	2.1157e-244	1.8654e-30	3.32922e-29	0	1.44519e-47	0.000122782	1.28399e-05	6.88302e-06	0.0259983	310	271	2848	45	39.9933	15.9997	40	339.996	77.5203	3997.51
76.25	2.16535e-26	1.46407e-244	1.78347e-30	3.18901e-29	0	1.34645e-47	0.000122059	1.27453e-05	6.82955e-06	0.0259361	310	271	2848	45	39.9933	15.9997	40	339.996	77.5262	3997.51
76.3	2.08305e-26	1.01315e-244	1.70513e-30	3.05471e-29	0	1.25445e-47	0.00012134	1.26515e-05	6.77649e-06	0.025874	310	271	2848	45	39.9934	15.9997	40	339.996	77.5321	3997.52
76.35	2.00388e-26	7.011e-245	1.63023e-30	2.92607e-29	0	1.16874e-47	0.000120625	1.25583e-05	6.72384e-06	0.0258121	310	271	2848	45	39.9934	15.9997	40	339.996	77.538	3997.53
76.4	1.92771e-26	4.85164e-245	1.55863e-30	2.80284e-29	0	1.08889e-47	0.000119914	1.24659e-05	6.6716e-06	0.0257504	310	271	2848	45	39.9934	15.9997	40	339.996	77.5439	3997.53
76.45	1.85444e-26	3.35736e-245	1.49017e-30	2.6848e-29	0	1.01449e-47	0.000119208	1.23741e-05	6.61977e-06	0.0256888	310	271	2848	45	39.9935	15.9997	40	339.996	77.5498	3997.54
76.5	1.78395e-26	2.3233e-245	1.42471e-30	2.57173e-29	0	9.45179e-48	0.000118506	1.2283e-05	6.56834e-06	0.0256274	310	271	2848	45	39.9935	15.9997	40	339.996	77.5556	3997.54
76.55	1.71615e-26	1.60774e-245	1.36214e-30	2.46343e-29	0	8.80601e-48	0.000117807	1.21925e-05	6.51731e-06	0.0255661	310	271	2848	45	39.9936	15.9997	40	339.996	77.5615	3997.55
76.6	1.65092e-26	1.11256e-245	1.30231e-30	2.35968e-29	0	8.20435e-48	0.000117113	1.21027e-05	6.46667e-06	0.0255049	310	271	2848	45	39.9936	15.9997	40	339.996	77.5673	3997.56
76.65	1.58817e-26	7.69895e-246	1.2451e-30	2.26031e-29	0	7.6438e-48	0.000116423	1.20136e-05	6.41643e-06	0.0254439	310	271	2848	45	39.9936	15.9997	40	339.996	77.5731	3997.56
76.7	1.5278e-26	5.32771e-246	1.19041e-30	2.16512e-29	0	7.12155e-48	0.000115737	1.19252e-05	6.36658e-06	0.025383	310	271	2848	45	39.9937	15.9997	40	339.996	77.5789	3997.57
76.75	1.46973e-26	3.68679e-246	1.13813e-30	2.07393e-29	0	6.63497e-48	0.000115056	1.18374e-05	6.31712e-06	0.0253223	310	271	2848	45	39.9937	15.9997	40	339.996	77.5847	3997.57
76.8	1.41387e-26	2.55128e-246	1.08814e-30	1.98659e-29	0	6.18165e-48	0.000114378	1.17502e-05	6.26804e-06	0.0252617	310	271	2848	45	39.9937	15.9997	40	339.996	77.5905	3997.58
76.85	1.36013e-26	1.76549e-246	1.04034e-30	1.90293e-29	0	5.7593e-48	0.000113704	1.16637e-05	6.21934e-06	0.0252013	310	271	2848	45	39.9938	15.9997	40	339.996	77.5963	3997.59
76.9	1.30843e-26	1.22173e-246	9.94647e-31	1.82279e-29	0	5.3658e-48	0.000113034	1.15778e-05	6.17102e-06	0.025141	310	271	2848	45	39.9938	15.9997	40	339.996	77.602	3997.59
76.95	1.2587e-26	8.4544e-247	9.50958e-31	1.74603e-29	0	4.99919e-48	0.000112368	1.14926e-05	6.12308e-06	0.0250809	310	271	2848	45	39.9939	15.9997	40	339.996	77.6078	3997.6
77	1.21085e-26	5.85048e-247	9.09189e-31	1.67249e-29	0	4.65762e-48	0.000111706	1.14079e-05	6.07551e-06	0.0250209	310	271	2848	45	39.9939	15.9997	40	339.996	77.6135	3997.6
77.05	1.16483e-26	4.04856e-247	8.69254e-31	1.60206e-29	0	4.3394e-48	0.000111048	1.13239e-05	6.02831e-06	0.0249611	310	271	2848	45	39.9939	15.9997	40	339.996	77.6192	3997.61
77.1	1.12056e-26	2.80162e-247	8.31074e-31	1.53459e-29	0	4.04291e-48	0.000110394	1.12406e-05	5.98147e-06	0.0249014	310	271	2848	45	39.994	15.9997	40	339.996	77.6249	3997.61
77.15	1.07796e-26	1.93873e-247	7.9457e-31	1.46996e-29	0	3.76669e-48	0.000109743	1.11578e-05	5.935e-06	0.0248418	310	271	2848	45	39.994	15.9997	40	339.996	77.6306	3997.62
77.2	1.03699e-26	1.34161e-247	7.5967e-31	1.40806e-29	0	3.50933e-48	0.000109097	1.10756e-05	5.88889e-06	0.0247824	310	271	2848	45	39.994	15.9997	40	339.996	77.6362	3997.63
77.25	9.97576e-27	9.28398e-248	7.26302e-31	1.34876e-29	0	3.26956e-48	0.000108454	1.09941e-05	5.84314e-06	0.0247231	310	271	2848	45	39.9941	15.9997	40	339.996	77.6419	3997.63
77.3	9.59658e-27	6.42455e-248	6.944e-31	1.29196e-29	0	3.04617e-48	0.000107815	1.09131e-05	5.79774e-06	0.024664	310	271	2848	45	39.9941	15.9997	40	339.996	77.6475	3997.64
77.35	9.23182e-27	4.44582e-248	6.639e-31	1.23755e-29	0	2.83805e-48	0.00010718	1.08328e-05	5.7527e-06	0.024605	310	271	2848	45	39.9941	15.9997	40	339.996	77.6532	3997.64
77.4	8.88093e-27	3.07652e-248	6.34739e-31	1.18543e-29	0	2.64414e-48	0.000106549	1.0753e-05	5.70801e-06	0.0245461	310	271	2848	45	39.9942	15.9997	40	339.996	77.6588	3997.65
77.45	8.54337e-27	2.12897e-248	6.06859e-31	1.13551e-29	0	2.46348e-48	0.000105921	1.06738e-05	5.66366e-06	0.0244874	310	271	2848	45	39.9942	15.9997	40	339.996	77.6644	3997.65
77.5	8.21864e-27	1.47325e-248	5.80204e-31	1.08769e-29	0	2.29517e-48	0.000105297	1.05952e-05	5.61966e-06	0.0244288	310	271	2848	45	39.9942	15.9997	40	339.996	77.67	3997.66
77.55	7.90626e-27	1.0195e-248	5.54719e-31	1.04188e-29	0	2.13836e-48	0.000104676	1.05172e-05	5.576e-06	0.0243704	310	271	2848	45	39.9943	15.9997	40	339.996	77.6755	3997.67
77.6	7.60574e-27	7.05496e-249	5.30354e-31	9.98001e-30	0	1.99226e-48	0.00010406	1.04398e-05	5.53268e-06	0.0243121	310	271	2848	45	39.9943	15.9998	40	339.997	77.6811	3997.67
77.65	7.31665e-27	4.88206e-249	5.07059e-31	9.55971e-30	0	1.85614e-48	0.000103447	1.03629e-05	5.48969e-06	0.0242539	310	271	2848	45	39.9943	15.9998	40	339.997	77.6866	3997.68
77.7	7.03855e-27	3.3784e-249	4.84787e-31	9.15712e-30	0	1.72932e-48	0.000102837	1.02866e-05	5.44704e-06	0.0241959	310	271	2848	45	39.9944	15.9998	40	339.997	77.6922	3997.68
77.75	6.77102e-27	2.33787e-249	4.63494e-31	8.77147e-30	0	1.61117e-48	0.000102231	1.02109e-05	5.40472e-06	0.0241381	310	271	2848	45	39.9944	15.9998	40	339.997	77.6977	3997.69
77.8	6.51366e-27	1.61781e-249	4.43135e-31	8.40207e-30	0	1.50108e-48	0.000101629	1.01357e-05	5.36273e-06	0.0240803	310	271	2848	45	39.9944	15.9998	40	339.997	77.7032	3997.69
77.85	6.26608e-27	1.11953e-249	4.23671e-31	8.04823e-30	0	1.39852e-48	0.00010103	1.00611e-05	5.32107e-06	0.0240227	310	271	2848	45	39.9945	15.9998	40	339.997	77.7087	3997.7
77.9	6.02791e-27	7.74722e-250	4.05062e-31	7.70929e-30	0	1.30297e-48	0.000100435	9.98698e-06	5.27973e-06	0.0239653	310	271	2848	45	39.9945	15.9998	40	339.997	77.7142	3997.71
77.95	5.79879e-27	5.36111e-250	3.8727e-31	7.38462e-30	0	1.21395e-48	9.98434e-05	9.91344e-06	5.23871e-06	0.0239079	310	271	2848	45	39.9945	15.9998	40	339.997	77.7196	3997.71
78	5.57838e-27	3.70991e-250	3.7026e-31	7.07362e-30	0	1.13101e-48	9.92552e-05	9.84045e-06	5.19801e-06	0.0238507	310	271	2848	45	39.9946	15.9998	40	339.997	77.7251	3997.72
78.05	5.36635e-27	2.56727e-250	3.53997e-31	6.77573e-30	0	1.05373e-48	9.86704e-05	9.76799e-06	5.15762e-06	0.0237937	310	271	2848	45	39.9946	15.9998	40	339.997	77.7305	3997.72
78.1	5.16238e-27	1.77656e-250	3.38448e-31	6.49037e-30	0	9.81738e-49	9.80891e-05	9.69607e-06	5.11755e-06	0.0237368	310	271	2848	45	39.9946	15.9998	40	339.997	77.736	3997.73
78.15	4.96616e-27	1.22939e-250	3.23582e-31	6.21704e-30	0	9.14662e-49	9.75112e-05	9.62467e-06	5.0778e-06	0.02368	310	271	2848	45	39.9947	15.9998	40	339.997	77.7414	3997.73
78.2	4.7774e-27	8.50741e-251	3.09369e-31	5.95521e-30	0	8.52169e-49	9.69368e-05	9.55381e-06	5.03834e-06	0.0236234	310	271	2848	45	39.9947	15.9998	40	339.997	77.7468	3997.74
78.25	4.59582e-27	5.88716e-251	2.95781e-31	5.70442e-30	0	7.93945e-49	9.63657e-05	9.48346e-06	4.9992e-06	0.0235669	310	271	2848	45	39.9947	15.9998	40	339.997	77.7522	3997.74
78.3	4.42113e-27	4.07394e-251	2.82789e-31	5.46418e-30	0	7.397e-49	9.57979e-05	9.41363e-06	4.96036e-06	0.0235105	310	271	2848	45	39.9948	15.9998	40	339.997	77.7575	3997.75
78.35	4.25309e-27	2.81918e-251	2.70368e-31	5.23406e-30	0	6.89161e-49	9.52335e-05	9.34432e-06	4.92182e-06	0.0234542	310	271	2848	45	39.9948	15.9998	40	339.997	77.7629	3997.75
78.4	4.09143e-27	1.95088e-251	2.58492e-31	5.01364e-30	0	6.42075e-49	9.46725e-05	9.27551e-06	4.88359e-06	0.0233981	310	271	2848	45	39.9948	15.9998	40	339.997	77.7683	3997.76
78.45	3.93592e-27	1.35002e-251	2.47139e-31	4.80249e-30	0	5.98206e-49	9.41147e-05	9.20722e-06	4.84564e-06	0.0233422	310	271	2848	45	39.9949	15.9998	40	339.997	77.7736	3997.77
78.5	3.78632e-27	9.34219e-252	2.36283e-31	4.60024e-30	0	5.57334e-49	9.35602e-05	9.13942e-06	4.808e-06	0.0232863	310	271	2848	45	39.9949	15.9998	40	339.997	77.7789	3997.77
78.55	3.6424e-27	6.46483e-252	2.25905e-31	4.40651e-30	0	5.19255e-49	9.3009e-05	9.07213e-06	4.77064e-06	0.0232306	310	271	2848	45	39.9949	15.9998	40	339.997	77.7842	3997.78
78.6	3.50395e-27	4.47369e-252	2.15982e-31	4.22093e-30	0	4.83778e-49	9.24611e-05	9.00533e-06	4.73358e-06	0.0231751	310	271	2848	45	39.9949	15.9998	40	339.997	77.7895	3997.78
78.65	3.37077e-27	3.09581e-252	2.06496e-31	4.04317e-30	0	4.50724e-49	9.19164e-05	8.93902e-06	4.6968e-06	0.0231196	310	271	2848	45	39.995	15.9998	40	339.997	77.7948	3997.79
78.7	3.24265e-27	2.14231e-252	1.97426e-31	3.8729e-30	0	4.19929e-49	9.13748e-05	8.8732e-06	4.66031e-06	0.0230643	310	271	2848	45	39.995	15.9998	40	339.997	77.8001	3997.79
78.75	3.1194e-27	1.48249e-252	1.88754e-31	3.7098e-30	0	3.91238e-49	9.08365e-05	8.80787e-06	4.62411e-06	0.0230092	310	271	2848	45	39.995	15.9998	40	339.997	77.8054	3997.8
78.8	3.00083e-27	1.02589e-252	1.80463e-31	3.55356e-30	0	3.64507e-49	9.03014e-05	8.74301e-06	4.58818e-06	0.0229541	310	271	2848	45	39.9951	15.9998	40	339.997	77.8106	3997.8
78.85	2.88677e-27	7.09919e-253	1.72537e-31	3.40391e-30	0	3.39603e-49	8.97694e-05	8.67864e-06	4.55253e-06	0.0228992	310	271	2848	45	39.9951	15.9998	40	339.997	77.8158	3997.81
78.9	2.77705e-27	4.91266e-253	1.64958e-31	3.26056e-30	0	3.164e-49	8.92405e-05	8.61474e-06	4.51716e-06	0.0228445	310	271	2848	45	39.9951	15.9998	40	339.997	77.8211	3997.81
78.95	2.6715e-27	3.39958e-253	1.57713e-31	3.12324e-30	0	2.94782e-49	8.87147e-05	8.5513e-06	4.48207e-06	0.0227898	310	271	2848	45	39.9951	15.9998	40	339.997	77.8263	3997.82
79	2.56995e-27	2.35252e-253	1.50785e-31	2.99171e-30	0	2.74642e-49	8.81921e-05	8.48834e-06	4.44725e-06	0.0227353	310	271	2848	45	39.9952	15.9998	40	339.997	77.8315	3997.82
79.05	2.47227e-27	1.62796e-253	1.44162e-31	2.86572e-30	0	2.55877e-49	8.76725e-05	8.42584e-06	4.4127e-06	0.0226809	310	271	2848	45	39.9952	15.9998	40	339.997	77.8367	3997.83
79.1	2.3783e-27	1.12655e-253	1.3783e-31	2.74503e-30	0	2.38395e-49	8.7156e-05	8.3638e-06	4.37841e-06	0.0226267	310	271	2848	45	39.9952	15.9998	40	339.997	77.8418	3997.83
79.15	2.2879e-27	7.79579e-254	1.31776e-31	2.62943e-30	0	2.22107e-49	8.66425e-05	8.30221e-06	4.3444e-06	0.0225725	310	271	2848	45	39.9953	15.9998	40	339.997	77.847	3997.84
79.2	2.20094e-27	5.39471e-254	1.25988e-31	2.51869e-30	0	2.06931e-49	8.61321e-05	8.24108e-06	4.31064e-06	0.0225185	310	271	2848	45	39.9953	15.9998	40	339.997	77.8522	3997.84
79.25	2.11729e-27	3.73316e-254	1.20454e-31	2.41262e-30	0	1.92793e-49	8.56246e-05	8.1804e-06	4.27715e-06	0.0224647	310	271	2848	45	39.9953	15.9998	40	339.997	77.8573	3997.85
79.3	2.03681e-27	2.58336e-254	1.15164e-31	2.31101e-30	0	1.79621e-49	8.51202e-05	8.12017e-06	4.24392e-06	0.022411	310	271	2848	45	39.9953	15.9998	40	339.997	77.8624	3997.85
79.35	1.95939e-27	1.7877e-254	1.10105e-31	2.21369e-30	0	1.67348e-49	8.46187e-05	8.06038e-06	4.21095e-06	0.0223573	310	271	2848	45	39.9954	15.9998	40	339.997	77.8675	3997.86
79.4	1.88492e-27	1.23709e-254	1.05269e-31	2.12046e-30	0	1.55914e-49	8.41202e-05	8.00103e-06	4.17824e-06	0.0223039	310	271	2848	45	39.9954	15.9998	40	339.997	77.8726	3997.87
79.45	1.81327e-27	8.56074e-255	1.00645e-31	2.03116e-30	0	1.45262e-49	8.36246e-05	7.94212e-06	4.14578e-06	0.0222505	310	271	2848	45	39.9954	15.9998	40	339.997	77.8777	3997.87
79.5	1.74435e-27	5.92407e-255	9.62245e-32	1.94562e-30	0	1.35337e-49	8.31319e-05	7.88364e-06	4.11357e-06	0.0221973	310	271	2848	45	39.9955	15.9998	40	339.997	77.8828	3997.88
79.55	1.67805e-27	4.09948e-255	9.1998e-32	1.86368e-30	0	1.2609e-49	8.26421e-05	7.82559e-06	4.08161e-06	0.0221442	310	271	2848	45	39.9955	15.9998	40	339.997	77.8879	3997.88
79.6	1.61427e-27	2.83685e-255	8.79571e-32	1.7852e-30	0	1.17475e-49	8.21553e-05	7.76797e-06	4.0499e-06	0.0220912	310	271	2848	45	39.9955	15.9998	40	339.997	77.8929	3997.89
79.65	1.55291e-27	1.96311e-255	8.40937e-32	1.71001e-30	0	1.09449e-49	8.16712e-05	7.71077e-06	4.01843e-06	0.0220384	310	271	2848	45	39.9955	15.9998	40	339.997	77.898	3997.89
79.7	1.49388e-27	1.35848e-255	8.04001e-32	1.638e-30	0	1.01971e-49	8.11901e-05	7.654e-06	3.98721e-06	0.0219857	310	271	2848	45	39.9956	15.9998	40	339.997	77.903	3997.9
79.75	1.4371e-27	9.40075e-256	7.68686e-32	1.56902e-30	0	9.5004e-50	8.07118e-05	7.59764e-06	3.95624e-06	0.0219331	310	271	2848	45	39.9956	15.9998	40	339.998	77.908	3997.9
79.8	1.38248e-27	6.50536e-256	7.34923e-32	1.50294e-30	0	8.8513e-50	8.02362e-05	7.5417e-06	3.9255e-06	0.0218806	310	271	2848	45	39.9956	15.9998	40	339.998	77.913	3997.91
79.85	1.32993e-27	4.50173e-256	7.02642e-32	1.43964e-30	0	8.24654e-50	7.97635e-05	7.48617e-06	3.895e-06	0.0218283	310	271	2848	45	39.9956	15.9998	40	339.998	77.918	3997.91
79.9	1.27938e-27	3.11522e-256	6.7178e-32	1.37902e-30	0	7.68311e-50	7.92936e-05	7.43104e-06	3.86474e-06	0.0217761	310	271	2848	45	39.9957	15.9998	40	339.998	77.923	3997.92
79.95	1.23075e-27	2.15574e-256	6.42273e-32	1.32094e-30	0	7.15817e-50	7.88265e-05	7.37633e-06	3.83471e-06	0.021724	310	271	2848	45	39.9957	15.9998	40	339.998	77.9279	3997.92
80	1.18397e-27	1.49178e-256	6.14062e-32	1.26531e-30	0	6.6691e-50	7.83621e-05	7.32202e-06	3.80492e-06	0.021672	310	271	2848	45	39.9957	15.9998	40	339.998	77.9329	3997.93
80.05	1.13897e-27	1.03232e-256	5.8709e-32	1.21202e-30	0	6.21344e-50	7.79004e-05	7.2681e-06	3.77536e-06	0.0216202	310	271	2848	45	39.9957	15.9998	40	339.998	77.9378	3997.93
80.1	1.09568e-27	7.14369e-257	5.61303e-32	1.16098e-30	0	5.78891e-50	7.74415e-05	7.21459e-06	3.74603e-06	0.0215685	310	271	2848	45	39.9958	15.9998	40	339.998	77.9428	3997.94
80.15	1.05403e-27	4.94346e-257	5.36649e-32	1.11209e-30	0	5.39339e-50	7.69852e-05	7.16146e-06	3.71693e-06	0.0215169	310	271	2848	45	39.9958	15.9998	40	339.998	77.9477	3997.94
80.2	1.01397e-27	3.4209e-257	5.13077e-32	1.06525e-30	0	5.0249e-50	7.65317e-05	7.10873e-06	3.68805e-06	0.0214654	310	271	2848	45	39.9958	15.9998	40	339.998	77.9526	3997.95
80.25	9.7543e-28	2.36727e-257	4.90541e-32	1.02039e-30	0	4.68158e-50	7.60808e-05	7.05639e-06	3.65939e-06	0.0214141	310	271	2848	45	39.9958	15.9998	40	339.998	77.9575	3997.95
80.3	9.38355e-28	1.63816e-257	4.68995e-32	9.77417e-31	0	4.36171e-50	7.56326e-05	7.00443e-06	3.63096e-06	0.0213628	310	271	2848	45	39.9959	15.9998	40	339.998	77.9624	3997.96
80.35	9.02688e-28	1.13361e-257	4.48395e-32	9.36255e-31	0	4.06371e-50	7.5187e-05	6.95286e-06	3.60275e-06	0.0213117	310	271	2848	45	39.9959	15.9998	40	339.998	77.9673	3997.96
80.4	8.68378e-28	7.84466e-258	4.287e-32	8.96825e-31	0	3.78606e-50	7.4744e-05	6.90166e-06	3.57476e-06	0.0212608	310	271	2848	45	39.9959	15.9998	40	339.998	77.9721	3997.97
80.45	8.35371e-28	5.42853e-258	4.0987e-32	8.59056e-31	0	3.52738e-50	7.43037e-05	6.85085e-06	3.54699e-06	0.0212099	310	271	2848	45	39.9959	15.9998	40	339.998	77.977	3997.97
80.5	8.03619e-28	3.75657e-258	3.91867e-32	8.22878e-31	0	3.28638e-50	7.38659e-05	6.8004e-06	3.51943e-06	0.0211592	310	271	2848	45	39.996	15.9998	40	339.998	77.9818	3997.98
80.55	7.73074e-28	2.59956e-258	3.74655e-32	7.88224e-31	0	3.06184e-50	7.34307e-05	6.75033e-06	3.49209e-06	0.0211086	310	271	2848	45	39.996	15.9998	40	339.998	77.9866	3997.98
80.6	7.4369e-28	1.79891e-258	3.58198e-32	7.55028e-31	0	2.85264e-50	7.29981e-05	6.70063e-06	3.46496e-06	0.0210581	310	271	2848	45	39.996	15.9998	40	339.998	77.9915	3997.99
80.65	7.15423e-28	1.24485e-258	3.42465e-32	7.23231e-31	0	2.65774e-50	7.25681e-05	6.65129e-06	3.43804e-06	0.0210077	310	271	2848	45	39.996	15.9998	40	339.998	77.9963	3997.99
80.7	6.8823e-28	8.61441e-259	3.27423e-32	6.92773e-31	0	2.47615e-50	7.21405e-05	6.60231e-06	3.41133e-06	0.0209575	310	271	2848	45	39.9961	15.9998	40	339.998	78.0011	3997.99
80.75	6.62071e-28	5.9612e-259	3.13041e-32	6.63598e-31	0	2.30697e-50	7.17155e-05	6.5537e-06	3.38483e-06	0.0209073	310	271	2848	45	39.9961	15.9998	40	339.998	78.0058	3998
80.8	6.36906e-28	4.12518e-259	2.99291e-32	6.35651e-31	0	2.14935e-50	7.1293e-05	6.50544e-06	3.35853e-06	0.0208573	310	271	2848	45	39.9961	15.9998	40	339.998	78.0106	3998
80.85	6.12698e-28	2.85464e-259	2.86145e-32	6.08881e-31	0	2.0025e-50	7.0873e-05	6.45754e-06	3.33244e-06	0.0208074	310	271	2848	45	39.9961	15.9998	40	339.998	78.0154	3998.01
80.9	5.89409e-28	1.97542e-259	2.73577e-32	5.83239e-31	0	1.86568e-50	7.04554e-05	6.41e-06	3.30655e-06	0.0207577	310	271	2848	45	39.9961	15.9998	40	339.998	78.0201	3998.01
80.95	5.67006e-28	1.367e-259	2.6156e-32	5.58677e-31	0	1.73821e-50	7.00404e-05	6.3628e-06	3.28086e-06	0.020708	310	271	2848	45	39.9962	15.9998	40	339.998	78.0249	3998.02
81	5.45455e-28	9.45969e-260	2.50072e-32	5.35149e-31	0	1.61945e-50	6.96277e-05	6.31595e-06	3.25537e-06	0.0206585	310	271	2848	45	39.9962	15.9998	40	339.998	78.0296	3998.02
81.05	5.24722e-28	6.54614e-260	2.39088e-32	5.12611e-31	0	1.5088e-50	6.92175e-05	6.26944e-06	3.23008e-06	0.0206091	310	271	2848	45	39.9962	15.9999	40	339.998	78.0343	3998.03
81.1	5.04778e-28	4.52996e-260	2.28586e-32	4.91023e-31	0	1.40572e-50	6.88097e-05	6.22328e-06	3.20498e-06	0.0205598	310	271	2848	45	39.9962	15.9999	40	339.998	78.039	3998.03
81.15	4.85592e-28	3.13475e-260	2.18546e-32	4.70344e-31	0	1.30967e-50	6.84043e-05	6.17746e-06	3.18008e-06	0.0205106	310	271	2848	45	39.9963	15.9999	40	339.998	78.0437	3998.04
81.2	4.67135e-28	2.16926e-260	2.08947e-32	4.50536e-31	0	1.22019e-50	6.80013e-05	6.13197e-06	3.15537e-06	0.0204615	310	271	2848	45	39.9963	15.9999	40	339.998	78.0484	3998.04
81.25	4.49379e-28	1.50113e-260	1.99769e-32	4.31562e-31	0	1.13682e-50	6.76007e-05	6.08682e-06	3.13086e-06	0.0204126	310	271	2848	45	39.9963	15.9999	40	339.998	78.053	3998.05
81.3	4.32299e-28	1.03879e-260	1.90994e-32	4.13388e-31	0	1.05915e-50	6.72024e-05	6.042e-06	3.10654e-06	0.0203638	310	271	2848	45	39.9963	15.9999	40	339.998	78.0577	3998.05
81.35	4.15867e-28	7.18848e-261	1.82605e-32	3.95978e-31	0	9.86786e-51	6.68065e-05	5.99751e-06	3.0824e-06	0.020315	310	271	2848	45	39.9963	15.9999	40	339.998	78.0623	3998.06
81.4	4.0006e-28	4.97445e-261	1.74585e-32	3.79302e-31	0	9.19365e-51	6.64129e-05	5.95335e-06	3.05845e-06	0.0202664	310	271	2848	45	39.9964	15.9999	40	339.998	78.067	3998.06
81.45	3.84854e-28	3.44234e-261	1.66916e-32	3.63328e-31	0	8.56551e-51	6.60217e-05	5.90952e-06	3.03469e-06	0.020218	310	271	2848	45	39.9964	15.9999	40	339.998	78.0716	3998.07
81.5	3.70226e-28	2.38211e-261	1.59585e-32	3.48027e-31	0	7.98028e-51	6.56327e-05	5.86601e-06	3.01111e-06	0.0201696	310	271	2848	45	39.9964	15.9999	40	339.998	78.0762	3998.07
81.55	3.56154e-28	1.64843e-261	1.52575e-32	3.3337e-31	0	7.43504e-51	6.5246e-05	5.82281e-06	2.98772e-06	0.0201214	310	271	2848	45	39.9964	15.9999	40	339.998	78.0808	3998.08
81.6	3.42617e-28	1.14072e-261	1.45873e-32	3.19331e-31	0	6.92705e-51	6.48616e-05	5.77994e-06	2.96451e-06	0.0200732	310	271	2848	45	39.9965	15.9999	40	339.998	78.0854	3998.08
81.65	3.29594e-28	7.89384e-262	1.39466e-32	3.05883e-31	0	6.45377e-51	6.44795e-05	5.73738e-06	2.94148e-06	0.0200252	310	271	2848	45	39.9965	15.9999	40	339.998	78.09	3998.08
81.7	3.17067e-28	5.46257e-262	1.3334e-32	2.93001e-31	0	6.01282e-51	6.40996e-05	5.69513e-06	2.91862e-06	0.0199773	310	271	2848	45	39.9965	15.9999	40	339.998	78.0945	3998.09
81.75	3.05015e-28	3.78012e-262	1.27484e-32	2.80661e-31	0	5.602e-51	6.3722e-05	5.6532e-06	2.89595e-06	0.0199295	310	271	2848	45	39.9965	15.9999	40	339.998	78.0991	3998.09
81.8	2.93422e-28	2.61586e-262	1.21884e-32	2.68841e-31	0	5.21925e-51	6.33466e-05	5.61158e-06	2.87345e-06	0.0198819	310	271	2848	45	39.9965	15.9999	40	339.998	78.1036	3998.1
81.85	2.82269e-28	1.81018e-262	1.1653e-32	2.5752e-31	0	4.86266e-51	6.29734e-05	5.57026e-06	2.85112e-06	0.0198343	310	271	2848	45	39.9966	15.9999	40	339.998	78.1082	3998.1
81.9	2.7154e-28	1.25265e-262	1.11412e-32	2.46674e-31	0	4.53042e-51	6.26024e-05	5.52924e-06	2.82897e-06	0.0197869	310	271	2848	45	39.9966	15.9999	40	339.998	78.1127	3998.11
81.95	2.61219e-28	8.66841e-263	1.06518e-32	2.36286e-31	0	4.22089e-51	6.22336e-05	5.48853e-06	2.80699e-06	0.0197395	310	271	2848	45	39.9966	15.9999	40	339.998	78.1172	3998.11
82	2.5129e-28	5.99858e-263	1.0184e-32	2.26335e-31	0	3.9325e-51	6.18669e-05	5.44812e-06	2.78519e-06	0.0196923	310	271	2848	45	39.9966	15.9999	40	339.998	78.1217	3998.12
82.05	2.41739e-28	4.15104e-263	9.73666e-33	2.16803e-31	0	3.66382e-51	6.15024e-05	5.408e-06	2.76355e-06	0.0196452	310	271	2848	45	39.9966	15.9999	40	339.998	78.1262	3998.12
82.1	2.3255e-28	2.87253e-263	9.30899e-33	2.07673e-31	0	3.41349e-51	6.11401e-05	5.36818e-06	2.74208e-06	0.0195982	310	271	2848	45	39.9967	15.9999	40	339.998	78.1307	3998.13
82.15	2.23711e-28	1.98781e-263	8.90011e-33	1.98927e-31	0	3.18027e-51	6.07799e-05	5.32865e-06	2.72077e-06	0.0195513	310	271	2848	45	39.9967	15.9999	40	339.998	78.1352	3998.13
82.2	2.15208e-28	1.37557e-263	8.50918e-33	1.90549e-31	0	2.96298e-51	6.04218e-05	5.28942e-06	2.69964e-06	0.0195046	310	271	2848	45	39.9967	15.9999	40	339.998	78.1396	3998.13
82.25	2.07028e-28	9.51899e-264	8.13543e-33	1.82524e-31	0	2.76054e-51	6.00658e-05	5.25047e-06	2.67866e-06	0.0194579	310	271	2848	45	39.9967	15.9999	40	339.998	78.1441	3998.14
82.3	1.99159e-28	6.58718e-264	7.77809e-33	1.74838e-31	0	2.57193e-51	5.9712e-05	5.21181e-06	2.65785e-06	0.0194114	310	271	2848	45	39.9967	15.9999	40	339.998	78.1485	3998.14
82.35	1.91589e-28	4.55835e-264	7.43645e-33	1.67475e-31	0	2.3962e-51	5.93602e-05	5.17344e-06	2.6372e-06	0.019365	310	271	2848	45	39.9968	15.9999	40	339.998	78.153	3998.15
82.4	1.84307e-28	3.1544e-264	7.10982e-33	1.60422e-31	0	2.23249e-51	5.90105e-05	5.13534e-06	2.61671e-06	0.0193186	310	271	2848	45	39.9968	15.9999	40	339.998	78.1574	3998.15
82.45	1.77302e-28	2.18286e-264	6.79753e-33	1.53666e-31	0	2.07996e-51	5.86628e-05	5.09753e-06	2.59638e-06	0.0192724	310	271	2848	45	39.9968	15.9999	40	339.998	78.1618	3998.16
82.5	1.70563e-28	1.51055e-264	6.49896e-33	1.47194e-31	0	1.93785e-51	5.83172e-05	5.06e-06	2.57621e-06	0.0192263	310	271	2848	45	39.9968	15.9999	40	339.998	78.1662	3998.16
82.55	1.6408e-28	1.0453e-264	6.2135e-33	1.40995e-31	0	1.80544e-51	5.79736e-05	5.02274e-06	2.5562e-06	0.0191803	310	271	2848	45	39.9968	15.9999	40	339.998	78.1706	3998.17
82.6	1.57843e-28	7.23354e-265	5.94058e-33	1.35057e-31	0	1.68209e-51	5.76321e-05	4.98576e-06	2.53634e-06	0.0191345	310	271	2848	45	39.9968	15.9999	40	339.998	78.1749	3998.17
82.65	1.51844e-28	5.00564e-265	5.67965e-33	1.2937e-31	0	1.56716e-51	5.72925e-05	4.94905e-06	2.51663e-06	0.0190887	310	271	2848	45	39.9969	15.9999	40	339.998	78.1793	3998.17
82.7	1.46072e-28	3.46392e-265	5.43018e-33	1.23921e-31	0	1.46009e-51	5.6955e-05	4.91261e-06	2.49708e-06	0.019043	310	271	2848	45	39.9969	15.9999	40	339.998	78.1837	3998.18
82.75	1.4052e-28	2.39705e-265	5.19167e-33	1.18703e-31	0	1.36033e-51	5.66195e-05	4.87643e-06	2.47768e-06	0.0189975	310	271	2848	45	39.9969	15.9999	40	339.998	78.188	3998.18
82.8	1.35179e-28	1.65877e-265	4.96363e-33	1.13703e-31	0	1.26739e-51	5.62859e-05	4.84053e-06	2.45843e-06	0.018952	310	271	2848	45	39.9969	15.9999	40	339.998	78.1923	3998.19
82.85	1.30041e-28	1.14787e-265	4.74561e-33	1.08915e-31	0	1.18079e-51	5.59543e-05	4.80489e-06	2.43933e-06	0.0189067	310	271	2848	45	39.9969	15.9999	40	339.998	78.1967	3998.19
82.9	1.25098e-28	7.94333e-266	4.53717e-33	1.04328e-31	0	1.10012e-51	5.56246e-05	4.76951e-06	2.42038e-06	0.0188615	310	271	2848	45	39.997	15.9999	40	339.998	78.201	3998.2
82.95	1.20343e-28	5.49681e-266	4.33788e-33	9.99345e-32	0	1.02495e-51	5.52969e-05	4.73439e-06	2.40157e-06	0.0188164	310	271	2848	45	39.997	15.9999	40	339.998	78.2053	3998.2
83	1.15769e-28	3.80382e-266	4.14734e-33	9.57259e-32	0	9.54926e-52	5.49712e-05	4.69953e-06	2.38292e-06	0.0187714	310	271	2848	45	39.997	15.9999	40	339.999	78.2096	3998.2
83.05	1.11369e-28	2.63226e-266	3.96518e-33	9.16945e-32	0	8.89681e-52	5.46473e-05	4.66492e-06	2.3644e-06	0.0187265	310	271	2848	45	39.997	15.9999	40	339.999	78.2139	3998.21
83.1	1.07136e-28	1.82153e-266	3.79101e-33	8.78329e-32	0	8.28895e-52	5.43253e-05	4.63058e-06	2.34603e-06	0.0186817	310	271	2848	45	39.997	15.9999	40	339.999	78.2181	3998.21
83.15	1.03063e-28	1.26051e-266	3.6245e-33	8.41339e-32	0	7.72262e-52	5.40053e-05	4.59648e-06	2.32781e-06	0.018637	310	271	2848	45	39.997	15.9999	40	339.999	78.2224	3998.22
83.2	9.91461e-29	8.72276e-267	3.4653e-33	8.05907e-32	0	7.19498e-52	5.36871e-05	4.56264e-06	2.30972e-06	0.0185924	310	271	2848	45	39.9971	15.9999	40	339.999	78.2266	3998.22
83.25	9.53776e-29	6.03618e-267	3.31309e-33	7.71967e-32	0	6.70339e-52	5.33708e-05	4.52904e-06	2.29178e-06	0.0185479	310	271	2848	45	39.9971	15.9999	40	339.999	78.2309	3998.23
83.3	9.17524e-29	4.17706e-267	3.16757e-33	7.39456e-32	0	6.24539e-52	5.30564e-05	4.49569e-06	2.27397e-06	0.0185036	310	271	2848	45	39.9971	15.9999	40	339.999	78.2351	3998.23
83.35	8.82649e-29	2.89054e-267	3.02844e-33	7.08315e-32	0	5.81868e-52	5.27438e-05	4.46259e-06	2.2563e-06	0.0184593	310	271	2848	45	39.9971	15.9999	40	339.999	78.2393	3998.23
83.4	8.491e-29	2.00027e-267	2.89542e-33	6.78485e-32	0	5.42113e-52	5.24331e-05	4.42973e-06	2.23877e-06	0.0184151	310	271	2848	45	39.9971	15.9999	40	339.999	78.2435	3998.24
83.45	8.16827e-29	1.38419e-267	2.76824e-33	6.49911e-32	0	5.05074e-52	5.21242e-05	4.39711e-06	2.22138e-06	0.0183711	310	271	2848	45	39.9971	15.9999	40	339.999	78.2477	3998.24
83.5	7.8578e-29	9.57867e-268	2.64665e-33	6.22541e-32	0	4.70565e-52	5.18171e-05	4.36474e-06	2.20412e-06	0.0183272	310	271	2848	45	39.9972	15.9999	40	339.999	78.2519	3998.25
83.55	7.55913e-29	6.62848e-268	2.5304e-33	5.96323e-32	0	4.38415e-52	5.15118e-05	4.3326e-06	2.187e-06	0.0182833	310	271	2848	45	39.9972	15.9999	40	339.999	78.2561	3998.25
83.6	7.27181e-29	4.58693e-268	2.41926e-33	5.7121e-32	0	4.0846e-52	5.12083e-05	4.3007e-06	2.17001e-06	0.0182396	310	271	2848	45	39.9972	15.9999	40	339.999	78.2603	3998.26
83.65	6.99541e-29	3.17417e-268	2.31299e-33	5.47154e-32	0	3.80553e-52	5.09066e-05	4.26903e-06	2.15315e-06	0.018196	310	271	2848	45	39.9972	15.9999	40	339.999	78.2645	3998.26
83.7	6.72952e-29	2.19654e-268	2.2114e-33	5.24111e-32	0	3.54552e-52	5.06067e-05	4.2376e-06	2.13642e-06	0.0181524	310	271	2848	45	39.9972	15.9999	40	339.999	78.2686	3998.26
83.75	6.47373e-29	1.52002e-268	2.11427e-33	5.02039e-32	0	3.30328e-52	5.03086e-05	4.2064e-06	2.11982e-06	0.018109	310	271	2848	45	39.9972	15.9999	40	339.999	78.2727	3998.27
83.8	6.22767e-29	1.05186e-268	2.0214e-33	4.80896e-32	0	3.07759e-52	5.00122e-05	4.17542e-06	2.10335e-06	0.0180657	310	271	2848	45	39.9973	15.9999	40	339.999	78.2769	3998.27
83.85	5.99096e-29	7.27889e-269	1.93261e-33	4.60644e-32	0	2.86731e-52	4.97175e-05	4.14468e-06	2.08701e-06	0.0180225	310	271	2848	45	39.9973	15.9999	40	339.999	78.281	3998.28
83.9	5.76325e-29	5.03702e-269	1.84773e-33	4.41244e-32	0	2.67141e-52	4.94246e-05	4.11416e-06	2.0708e-06	0.0179794	310	271	2848	45	39.9973	15.9999	40	339.999	78.2851	3998.28
83.95	5.54419e-29	3.48564e-269	1.76657e-33	4.22662e-32	0	2.48889e-52	4.91335e-05	4.08387e-06	2.05471e-06	0.0179364	310	271	2848	45	39.9973	15.9999	40	339.999	78.2892	3998.29
84	5.33346e-29	2.41208e-269	1.68897e-33	4.04862e-32	0	2.31884e-52	4.8844e-05	4.0538e-06	2.03875e-06	0.0178935	310	271	2848	45	39.9973	15.9999	40	339.999	78.2933	3998.29
84.05	5.13074e-29	1.66917e-269	1.61479e-33	3.87811e-32	0	2.16041e-52	4.85562e-05	4.02395e-06	2.02291e-06	0.0178507	310	271	2848	45	39.9973	15.9999	40	339.999	78.2974	3998.29
84.1	4.93572e-29	1.15507e-269	1.54386e-33	3.71479e-32	0	2.0128e-52	4.82702e-05	3.99432e-06	2.00719e-06	0.017808	310	271	2848	45	39.9974	15.9999	40	339.999	78.3015	3998.3
84.15	4.74812e-29	7.99312e-270	1.47605e-33	3.55835e-32	0	1.87528e-52	4.79858e-05	3.96491e-06	1.9916e-06	0.0177654	310	271	2848	45	39.9974	15.9999	40	339.999	78.3055	3998.3
84.2	4.56765e-29	5.53127e-270	1.41122e-33	3.40849e-32	0	1.74715e-52	4.77031e-05	3.93572e-06	1.97612e-06	0.0177229	310	271	2848	45	39.9974	15.9999	40	339.999	78.3096	3998.31
84.25	4.39403e-29	3.82766e-270	1.34923e-33	3.26495e-32	0	1.62778e-52	4.7422e-05	3.90674e-06	1.96077e-06	0.0176805	310	271	2848	45	39.9974	15.9999	40	339.999	78.3136	3998.31
84.3	4.22702e-29	2.64876e-270	1.28997e-33	3.12745e-32	0	1.51656e-52	4.71427e-05	3.87797e-06	1.94554e-06	0.0176382	310	271	2848	45	39.9974	15.9999	40	339.999	78.3177	3998.31
84.35	4.06635e-29	1.83295e-270	1.23331e-33	2.99574e-32	0	1.41295e-52	4.68649e-05	3.84942e-06	1.93042e-06	0.017596	310	271	2848	45	39.9974	15.9999	40	339.999	78.3217	3998.32
84.4	3.91179e-29	1.26841e-270	1.17914e-33	2.86958e-32	0	1.31641e-52	4.65888e-05	3.82107e-06	1.91542e-06	0.0175539	310	271	2848	45	39.9975	15.9999	40	339.999	78.3257	3998.32
84.45	3.76311e-29	8.77744e-271	1.12734e-33	2.74873e-32	0	1.22647e-52	4.63143e-05	3.79294e-06	1.90054e-06	0.0175119	310	271	2848	45	39.9975	15.9999	40	339.999	78.3297	3998.33
84.5	3.62007e-29	6.07402e-271	1.07783e-33	2.63297e-32	0	1.14267e-52	4.60415e-05	3.76501e-06	1.88578e-06	0.01747	310	271	2848	45	39.9975	15.9999	40	339.999	78.3337	3998.33
84.55	3.48248e-29	4.20325e-271	1.03049e-33	2.52208e-32	0	1.0646e-52	4.57702e-05	3.73729e-06	1.87113e-06	0.0174282	310	271	2848	45	39.9975	15.9999	40	339.999	78.3377	3998.33
84.6	3.35011e-29	2.90866e-271	9.85223e-34	2.41587e-32	0	9.91861e-53	4.55006e-05	3.70977e-06	1.85659e-06	0.0173866	310	271	2848	45	39.9975	15.9999	40	339.999	78.3417	3998.34
84.65	3.22278e-29	2.01281e-271	9.41948e-34	2.31413e-32	0	9.24093e-53	4.52325e-05	3.68245e-06	1.84216e-06	0.017345	310	271	2848	45	39.9975	15.9999	40	339.999	78.3456	3998.34
84.7	3.10028e-29	1.39287e-271	9.00574e-34	2.21667e-32	0	8.60956e-53	4.4966e-05	3.65534e-06	1.82785e-06	0.0173035	310	271	2848	45	39.9975	15.9999	40	339.999	78.3496	3998.35
84.75	2.98244e-29	9.63872e-272	8.61018e-34	2.12332e-32	0	8.02132e-53	4.47011e-05	3.62842e-06	1.81365e-06	0.0172621	310	271	2848	45	39.9976	15.9999	40	339.999	78.3535	3998.35
84.8	2.86908e-29	6.67003e-272	8.23199e-34	2.0339e-32	0	7.47328e-53	4.44378e-05	3.60171e-06	1.79956e-06	0.0172208	310	271	2848	45	39.9976	15.9999	40	339.999	78.3575	3998.35
84.85	2.76003e-29	4.61569e-272	7.87041e-34	1.94824e-32	0	6.96267e-53	4.4176e-05	3.57519e-06	1.78558e-06	0.0171796	310	271	2848	45	39.9976	15.9999	40	339.999	78.3614	3998.36
84.9	2.65512e-29	3.19407e-272	7.52472e-34	1.86619e-32	0	6.48696e-53	4.39157e-05	3.54886e-06	1.77171e-06	0.0171385	310	271	2848	45	39.9976	15.9999	40	339.999	78.3653	3998.36
84.95	2.5542e-29	2.21031e-272	7.1942e-34	1.7876e-32	0	6.04375e-53	4.3657e-05	3.52273e-06	1.75794e-06	0.0170975	310	271	2848	45	39.9976	15.9999	40	339.999	78.3692	3998.37
85	2.45712e-29	1.52954e-272	6.87821e-34	1.71232e-32	0	5.63081e-53	4.33998e-05	3.49679e-06	1.74428e-06	0.0170566	310	271	2848	45	39.9976	15.9999	40	339.999	78.3731	3998.37
85.05	2.36372e-29	1.05845e-272	6.57609e-34	1.6402e-32	0	5.2461e-53	4.31441e-05	3.47105e-06	1.73073e-06	0.0170158	310	271	2848	45	39.9976	15.9999	40	339.999	78.377	3998.37
85.1	2.27388e-29	7.32452e-273	6.28725e-34	1.57113e-32	0	4.88766e-53	4.28899e-05	3.44549e-06	1.71729e-06	0.0169751	310	271	2848	45	39.9977	15.9999	40	339.999	78.3809	3998.38
85.15	2.18745e-29	5.0686e-273	6.01109e-34	1.50496e-32	0	4.55372e-53	4.26372e-05	3.42012e-06	1.70394e-06	0.0169345	310	271	2848	45	39.9977	15.9999	40	339.999	78.3848	3998.38
85.2	2.10431e-29	3.50749e-273	5.74706e-34	1.44158e-32	0	4.24259e-53	4.2386e-05	3.39494e-06	1.69071e-06	0.016894	310	271	2848	45	39.9977	15.9999	40	339.999	78.3886	3998.39
85.25	2.02432e-29	2.4272e-273	5.49463e-34	1.38087e-32	0	3.95272e-53	4.21363e-05	3.36994e-06	1.67757e-06	0.0168536	310	271	2848	45	39.9977	15.9999	40	339.999	78.3925	3998.39
85.3	1.94738e-29	1.67963e-273	5.25329e-34	1.32272e-32	0	3.68266e-53	4.18881e-05	3.34513e-06	1.66454e-06	0.0168133	310	271	2848	45	39.9977	15.9999	40	339.999	78.3963	3998.39
85.35	1.87336e-29	1.16231e-273	5.02254e-34	1.26701e-32	0	3.43105e-53	4.16413e-05	3.32049e-06	1.65161e-06	0.0167731	310	271	2848	45	39.9977	15.9999	40	339.999	78.4002	3998.4
85.4	1.80216e-29	8.04323e-274	4.80194e-34	1.21365e-32	0	3.19662e-53	4.1396e-05	3.29605e-06	1.63877e-06	0.016733	310	271	2848	45	39.9977	15.9999	40	339.999	78.404	3998.4
85.45	1.73366e-29	5.56595e-274	4.59102e-34	1.16254e-32	0	2.97822e-53	4.11521e-05	3.27178e-06	1.62604e-06	0.0166929	310	271	2848	45	39.9977	15.9999	40	339.999	78.4078	3998.4
85.5	1.66776e-29	3.85166e-274	4.38937e-34	1.11358e-32	0	2.77474e-53	4.09096e-05	3.24769e-06	1.61341e-06	0.016653	310	271	2848	45	39.9978	15.9999	40	339.999	78.4116	3998.41
85.55	1.60437e-29	2.66536e-274	4.19657e-34	1.06669e-32	0	2.58516e-53	4.06686e-05	3.22377e-06	1.60087e-06	0.0166132	310	271	2848	45	39.9978	15.9999	40	339.999	78.4154	3998.41
85.6	1.54339e-29	1.84444e-274	4.01224e-34	1.02176e-32	0	2.40853e-53	4.0429e-05	3.20004e-06	1.58844e-06	0.0165734	310	271	2848	45	39.9978	15.9999	40	339.999	78.4192	3998.42
85.65	1.48473e-29	1.27636e-274	3.83601e-34	9.78734e-33	0	2.24397e-53	4.01908e-05	3.17647e-06	1.5761e-06	0.0165338	310	271	2848	45	39.9978	15.9999	40	339.999	78.423	3998.42
85.7	1.42829e-29	8.83247e-275	3.66752e-34	9.37515e-33	0	2.09065e-53	3.99541e-05	3.15308e-06	1.56385e-06	0.0164942	310	271	2848	45	39.9978	15.9999	40	339.999	78.4268	3998.42
85.75	1.37401e-29	6.1121e-275	3.50643e-34	8.98033e-33	0	1.94781e-53	3.97187e-05	3.12987e-06	1.5517e-06	0.0164548	310	271	2848	45	39.9978	15.9999	40	339.999	78.4305	3998.43
85.8	1.32178e-29	4.2296e-275	3.35241e-34	8.60213e-33	0	1.81473e-53	3.94847e-05	3.10682e-06	1.53965e-06	0.0164154	310	271	2848	45	39.9978	15.9999	40	339.999	78.4343	3998.43
85.85	1.27154e-29	2.9269e-275	3.20516e-34	8.23986e-33	0	1.69074e-53	3.92521e-05	3.08395e-06	1.52768e-06	0.0163762	310	271	2848	45	39.9979	15.9999	40	339.999	78.438	3998.43
85.9	1.22321e-29	2.02543e-275	3.06438e-34	7.89285e-33	0	1.57522e-53	3.90208e-05	3.06124e-06	1.51581e-06	0.016337	310	271	2848	45	39.9979	15.9999	40	339.999	78.4418	3998.44
85.95	1.17672e-29	1.4016e-275	2.92978e-34	7.56045e-33	0	1.4676e-53	3.87909e-05	3.0387e-06	1.50404e-06	0.0162979	310	271	2848	45	39.9979	15.9999	40	339.999	78.4455	3998.44
86	1.13199e-29	9.69915e-276	2.8011e-34	7.24205e-33	0	1.36733e-53	3.85624e-05	3.01632e-06	1.49235e-06	0.0162589	310	271	2848	45	39.9979	15.9999	40	339.999	78.4492	3998.45
86.05	1.08896e-29	6.71185e-276	2.67806e-34	6.93706e-33	0	1.27391e-53	3.83352e-05	2.99411e-06	1.48076e-06	0.01622	310	271	2848	45	39.9979	15.9999	40	339.999	78.4529	3998.45
86.1	1.04757e-29	4.64462e-276	2.56043e-34	6.64491e-33	0	1.18687e-53	3.81093e-05	2.97207e-06	1.46925e-06	0.0161812	310	271	2848	45	39.9979	15.9999	40	339.999	78.4566	3998.45
86.15	1.00776e-29	3.2141e-276	2.44797e-34	6.36507e-33	0	1.10578e-53	3.78848e-05	2.95018e-06	1.45784e-06	0.0161425	310	271	2848	45	39.9979	15.9999	40	339.999	78.4603	3998.46
86.2	9.69451e-30	2.22417e-276	2.34045e-34	6.09701e-33	0	1.03023e-53	3.76616e-05	2.92846e-06	1.44651e-06	0.0161039	310	271	2848	45	39.9979	15.9999	40	339.999	78.464	3998.46
86.25	9.32603e-30	1.53913e-276	2.23765e-34	5.84024e-33	0	9.59836e-54	3.74397e-05	2.9069e-06	1.43528e-06	0.0160654	310	271	2848	45	39.998	15.9999	40	339.999	78.4677	3998.46
86.3	8.97155e-30	1.06509e-276	2.13936e-34	5.59429e-33	0	8.94257e-54	3.72192e-05	2.88549e-06	1.42412e-06	0.016027	310	271	2848	45	39.998	15.9999	40	339.999	78.4713	3998.47
86.35	8.63055e-30	7.37044e-277	2.04539e-34	5.35869e-33	0	8.33158e-54	3.69999e-05	2.86425e-06	1.41306e-06	0.0159886	310	271	2848	45	39.998	15.9999	40	339.999	78.475	3998.47
86.4	8.30251e-30	5.10037e-277	1.95555e-34	5.13302e-33	0	7.76233e-54	3.67819e-05	2.84316e-06	1.40208e-06	0.0159504	310	271	2848	45	39.998	15.9999	40	339.999	78.4786	3998.48
86.45	7.98694e-30	3.52948e-277	1.86966e-34	4.91684e-33	0	7.23198e-54	3.65652e-05	2.82222e-06	1.39119e-06	0.0159122	310	271	2848	45	39.998	15.9999	40	339.999	78.4823	3998.48
86.5	7.68336e-30	2.44241e-277	1.78753e-34	4.70978e-33	0	6.73787e-54	3.63498e-05	2.80144e-06	1.38038e-06	0.0158742	310	271	2848	45	39.998	15.9999	40	339.999	78.4859	3998.48
86.55	7.39132e-30	1.69016e-277	1.70902e-34	4.51143e-33	0	6.27751e-54	3.61356e-05	2.78082e-06	1.36966e-06	0.0158362	310	271	2848	45	39.998	15.9999	40	339.999	78.4895	3998.49
86.6	7.11038e-30	1.1696e-277	1.63395e-34	4.32144e-33	0	5.84861e-54	3.59228e-05	2.76034e-06	1.35901e-06	0.0157983	310	271	2848	45	39.998	15.9999	40	339.999	78.4931	3998.49
86.65	6.84012e-30	8.09366e-278	1.56218e-34	4.13944e-33	0	5.44901e-54	3.57111e-05	2.74002e-06	1.34846e-06	0.0157605	310	271	2848	45	39.998	15.9999	40	339.999	78.4967	3998.49
86.7	6.58013e-30	5.60084e-278	1.49357e-34	3.96512e-33	0	5.07671e-54	3.55007e-05	2.71984e-06	1.33798e-06	0.0157228	310	271	2848	45	39.9981	15.9999	40	339.999	78.5003	3998.5
86.75	6.33002e-30	3.87581e-278	1.42796e-34	3.79813e-33	0	4.72985e-54	3.52916e-05	2.69981e-06	1.32758e-06	0.0156852	310	271	2848	45	39.9981	15.9999	40	339.999	78.5039	3998.5
86.8	6.08942e-30	2.68207e-278	1.36524e-34	3.63817e-33	0	4.40669e-54	3.50837e-05	2.67993e-06	1.31727e-06	0.0156477	310	271	2848	45	39.9981	15.9999	40	339.999	78.5075	3998.5
86.85	5.85797e-30	1.856e-278	1.30528e-34	3.48496e-33	0	4.10561e-54	3.4877e-05	2.6602e-06	1.30704e-06	0.0156103	310	271	2848	45	39.9981	15.9999	40	339.999	78.5111	3998.51
86.9	5.63531e-30	1.28436e-278	1.24794e-34	3.33819e-33	0	3.8251e-54	3.46715e-05	2.64061e-06	1.29688e-06	0.0155729	310	271	2848	45	39.9981	15.9999	40	339.999	78.5146	3998.51
86.95	5.42111e-30	8.88784e-279	1.19313e-34	3.19761e-33	0	3.56375e-54	3.44672e-05	2.62117e-06	1.28681e-06	0.0155357	310	271	2848	45	39.9981	15.9999	40	339.999	78.5182	3998.52
87	5.21506e-30	6.15042e-279	1.14072e-34	3.06294e-33	0	3.32027e-54	3.42642e-05	2.60187e-06	1.27681e-06	0.0154985	310	271	2848	45	39.9981	15.9999	40	339.999	78.5217	3998.52
87.05	5.01684e-30	4.25611e-279	1.09062e-34	2.93395e-33	0	3.09341e-54	3.40623e-05	2.58271e-06	1.26689e-06	0.0154615	310	271	2848	45	39.9981	15.9999	40	339.999	78.5253	3998.52
87.1	4.82615e-30	2.94525e-279	1.04272e-34	2.81039e-33	0	2.88206e-54	3.38616e-05	2.5637e-06	1.25705e-06	0.0154245	310	271	2848	45	39.9981	15.9999	40	339.999	78.5288	3998.53
87.15	4.64271e-30	2.03812e-279	9.96916e-35	2.69203e-33	0	2.68515e-54	3.36621e-05	2.54482e-06	1.24728e-06	0.0153876	310	271	2848	45	39.9982	15.9999	40	339.999	78.5323	3998.53
87.2	4.46625e-30	1.41039e-279	9.53128e-35	2.57866e-33	0	2.50169e-54	3.34638e-05	2.52608e-06	1.23759e-06	0.0153508	310	271	2848	45	39.9982	15.9999	40	339.999	78.5358	3998.53
87.25	4.29649e-30	9.75995e-280	9.11263e-35	2.47007e-33	0	2.33076e-54	3.32667e-05	2.50748e-06	1.22797e-06	0.0153141	310	271	2848	45	39.9982	15.9999	40	339.999	78.5393	3998.54
87.3	4.13318e-30	6.75392e-280	8.71237e-35	2.36604e-33	0	2.17152e-54	3.30707e-05	2.48902e-06	1.21843e-06	0.0152774	310	271	2848	45	39.9982	15.9999	40	339.999	78.5428	3998.54
87.35	3.97608e-30	4.67374e-280	8.3297e-35	2.2664e-33	0	2.02315e-54	3.28758e-05	2.47069e-06	1.20897e-06	0.0152409	310	271	2848	45	39.9982	15.9999	40	339.999	78.5463	3998.54
87.4	3.82495e-30	3.23425e-280	7.96383e-35	2.17095e-33	0	1.88492e-54	3.26822e-05	2.4525e-06	1.19958e-06	0.0152044	310	271	2848	45	39.9982	15.9999	40	339.999	78.5498	3998.55
87.45	3.67957e-30	2.23811e-280	7.61403e-35	2.07952e-33	0	1.75614e-54	3.24896e-05	2.43444e-06	1.19026e-06	0.0151681	310	271	2848	45	39.9982	15.9999	40	339.999	78.5533	3998.55
87.5	3.53971e-30	1.54878e-280	7.27959e-35	1.99195e-33	0	1.63615e-54	3.22982e-05	2.41652e-06	1.18101e-06	0.0151318	310	271	2848	45	39.9982	15.9999	40	339.999	78.5567	3998.55
87.55	3.40517e-30	1.07176e-280	6.95985e-35	1.90806e-33	0	1.52436e-54	3.21079e-05	2.39872e-06	1.17183e-06	0.0150956	310	271	2848	45	39.9982	15.9999	40	339.999	78.5602	3998.56
87.6	3.27574e-30	7.41665e-281	6.65415e-35	1.8277e-33	0	1.42021e-54	3.19188e-05	2.38106e-06	1.16273e-06	0.0150595	310	271	2848	45	39.9983	15.9999	40	339.999	78.5636	3998.56
87.65	3.15123e-30	5.13235e-281	6.36187e-35	1.75073e-33	0	1.32318e-54	3.17307e-05	2.36353e-06	1.1537e-06	0.0150235	310	271	2848	45	39.9983	15.9999	40	339.999	78.567	3998.56
87.7	3.03146e-30	3.55161e-281	6.08244e-35	1.677e-33	0	1.23277e-54	3.15438e-05	2.34613e-06	1.14473e-06	0.0149875	310	271	2848	45	39.9983	15.9999	40	339.999	78.5705	3998.57
87.75	2.91623e-30	2.45772e-281	5.81527e-35	1.60638e-33	0	1.14855e-54	3.13579e-05	2.32885e-06	1.13584e-06	0.0149517	310	271	2848	45	39.9983	15.9999	40	339.999	78.5739	3998.57
87.8	2.80539e-30	1.70076e-281	5.55985e-35	1.53873e-33	0	1.07007e-54	3.11732e-05	2.3117e-06	1.12701e-06	0.0149159	310	271	2848	45	39.9983	15.9999	40	339.999	78.5773	3998.57
87.85	2.69876e-30	1.17693e-281	5.31564e-35	1.47392e-33	0	9.96962e-55	3.09895e-05	2.29468e-06	1.11826e-06	0.0148802	310	271	2848	45	39.9983	15.9999	40	339.999	78.5807	3998.58
87.9	2.59618e-30	8.1444e-282	5.08216e-35	1.41185e-33	0	9.28846e-55	3.0807e-05	2.27779e-06	1.10957e-06	0.0148446	310	271	2848	45	39.9983	15.9999	40	339.999	78.5841	3998.58
87.95	2.4975e-30	5.63596e-282	4.85893e-35	1.35239e-33	0	8.65384e-55	3.06255e-05	2.26101e-06	1.10095e-06	0.0148091	310	271	2848	45	39.9983	15.9999	40	339.999	78.5875	3998.59
88	2.40257e-30	3.9001e-282	4.64551e-35	1.29544e-33	0	8.06257e-55	3.0445e-05	2.24437e-06	1.0924e-06	0.0147737	310	271	2848	45	39.9983	15.9999	40	339.999	78.5909	3998.59
88.05	2.31125e-30	2.69889e-282	4.44146e-35	1.24088e-33	0	7.51171e-55	3.02657e-05	2.22784e-06	1.08391e-06	0.0147384	310	271	2848	45	39.9983	15.9999	40	339.999	78.5942	3998.59
88.1	2.2234e-30	1.86764e-282	4.24638e-35	1.18862e-33	0	6.99848e-55	3.00874e-05	2.21144e-06	1.07549e-06	0.0147031	310	271	2848	45	39.9984	15.9999	40	339.999	78.5976	3998.6
88.15	2.13889e-30	1.29241e-282	4.05986e-35	1.13857e-33	0	6.52032e-55	2.99101e-05	2.19515e-06	1.06713e-06	0.0146679	310	271	2848	45	39.9984	15.9999	40	339.999	78.601	3998.6
88.2	2.05759e-30	8.94356e-283	3.88154e-35	1.09062e-33	0	6.07483e-55	2.97339e-05	2.17899e-06	1.05884e-06	0.0146329	310	271	2848	45	39.9984	15.9999	40	339.999	78.6043	3998.6
88.25	1.97939e-30	6.18898e-283	3.71105e-35	1.04469e-33	0	5.65977e-55	2.95587e-05	2.16295e-06	1.05062e-06	0.0145979	310	271	2848	45	39.9984	15.9999	40	339.999	78.6076	3998.61
88.3	1.90415e-30	4.2828e-283	3.54805e-35	1.00069e-33	0	5.27308e-55	2.93846e-05	2.14702e-06	1.04245e-06	0.0145629	310	271	2848	45	39.9984	15.9999	40	339.999	78.611	3998.61
88.35	1.83177e-30	2.96371e-283	3.3922e-35	9.58548e-34	0	4.9128e-55	2.92115e-05	2.13121e-06	1.03435e-06	0.0145281	310	271	2848	45	39.9984	15.9999	40	339.999	78.6143	3998.61
88.4	1.76215e-30	2.0509e-283	3.24321e-35	9.18179e-34	0	4.57714e-55	2.90394e-05	2.11552e-06	1.02632e-06	0.0144934	310	271	2848	45	39.9984	15.9999	40	339.999	78.6176	3998.62
88.45	1.69517e-30	1.41923e-283	3.10075e-35	8.79511e-34	0	4.26441e-55	2.88683e-05	2.09994e-06	1.01834e-06	0.0144587	310	271	2848	45	39.9984	15.9999	40	339.999	78.6209	3998.62
88.5	1.63074e-30	9.82114e-284	2.96456e-35	8.42472e-34	0	3.97305e-55	2.86982e-05	2.08448e-06	1.01043e-06	0.0144241	310	271	2848	45	39.9984	16	40	339.999	78.6242	3998.62
88.55	1.56876e-30	6.79627e-284	2.83434e-35	8.06992e-34	0	3.7016e-55	2.85291e-05	2.06913e-06	1.00258e-06	0.0143896	310	271	2848	45	39.9984	16	40	339.999	78.6275	3998.63
88.6	1.50913e-30	4.70304e-284	2.70985e-35	7.73006e-34	0	3.44869e-55	2.8361e-05	2.0539e-06	9.94793e-07	0.0143552	310	271	2848	45	39.9984	16	40	339.999	78.6308	3998.63
88.65	1.45177e-30	3.25452e-284	2.59082e-35	7.40452e-34	0	3.21306e-55	2.8194e-05	2.03877e-06	9.87065e-07	0.0143208	310	271	2848	45	39.9985	16	40	339.999	78.6341	3998.63
88.7	1.39659e-30	2.25214e-284	2.47702e-35	7.09269e-34	0	2.99353e-55	2.80279e-05	2.02376e-06	9.79396e-07	0.0142866	310	271	2848	45	39.9985	16	40	339.999	78.6373	3998.64
88.75	1.3435e-30	1.55849e-284	2.36822e-35	6.79399e-34	0	2.78901e-55	2.78627e-05	2.00886e-06	9.71787e-07	0.0142524	310	271	2848	45	39.9985	16	40	339.999	78.6406	3998.64
88.8	1.29244e-30	1.07848e-284	2.2642e-35	6.50786e-34	0	2.59845e-55	2.76986e-05	1.99407e-06	9.64237e-07	0.0142183	310	271	2848	45	39.9985	16	40	339.999	78.6438	3998.64
88.85	1.24331e-30	7.46314e-285	2.16475e-35	6.23379e-34	0	2.42091e-55	2.75354e-05	1.97939e-06	9.56745e-07	0.0141843	310	271	2848	45	39.9985	16	40	339.999	78.6471	3998.64
88.9	1.19606e-30	5.16452e-285	2.06967e-35	5.97126e-34	0	2.25551e-55	2.73732e-05	1.96481e-06	9.49312e-07	0.0141504	310	271	2848	45	39.9985	16	40	339.999	78.6503	3998.65
88.95	1.15059e-30	3.57387e-285	1.97876e-35	5.71979e-34	0	2.1014e-55	2.72119e-05	1.95034e-06	9.41937e-07	0.0141165	310	271	2848	45	39.9985	16	40	339.999	78.6536	3998.65
89	1.10686e-30	2.47313e-285	1.89185e-35	5.47891e-34	0	1.95783e-55	2.70516e-05	1.93598e-06	9.34619e-07	0.0140828	310	271	2848	45	39.9985	16	40	339.999	78.6568	3998.65
89.05	1.06479e-30	1.71142e-285	1.80875e-35	5.24817e-34	0	1.82406e-55	2.68922e-05	1.92173e-06	9.27358e-07	0.0140491	310	271	2848	45	39.9985	16	40	339.999	78.66	3998.66
89.1	1.02432e-30	1.18431e-285	1.7293e-35	5.02715e-34	0	1.69944e-55	2.67338e-05	1.90758e-06	9.20153e-07	0.0140155	310	271	2848	45	39.9985	16	40	339.999	78.6632	3998.66
89.15	9.85384e-31	8.19546e-286	1.65335e-35	4.81544e-34	0	1.58332e-55	2.65763e-05	1.89353e-06	9.13004e-07	0.013982	310	271	2848	45	39.9985	16	40	339.999	78.6664	3998.66
89.2	9.4793e-31	5.67129e-286	1.58073e-35	4.61264e-34	0	1.47514e-55	2.64197e-05	1.87959e-06	9.05911e-07	0.0139485	310	271	2848	45	39.9986	16	40	339.999	78.6696	3998.67
89.25	9.119e-31	3.92455e-286	1.51129e-35	4.41838e-34	0	1.37436e-55	2.62641e-05	1.86575e-06	8.98873e-07	0.0139151	310	271	2848	45	39.9986	16	40	339.999	78.6728	3998.67
89.3	8.77239e-31	2.71581e-286	1.44491e-35	4.23231e-34	0	1.28046e-55	2.61093e-05	1.85201e-06	8.91889e-07	0.0138819	310	271	2848	45	39.9986	16	40	339.999	78.6759	3998.67
89.35	8.43896e-31	1.87935e-286	1.38145e-35	4.05407e-34	0	1.19297e-55	2.59555e-05	1.83838e-06	8.8496e-07	0.0138487	310	271	2848	45	39.9986	16	40	339.999	78.6791	3998.68
89.4	8.1182e-31	1.30052e-286	1.32077e-35	3.88334e-34	0	1.11146e-55	2.58026e-05	1.82484e-06	8.78084e-07	0.0138155	310	271	2848	45	39.9986	16	40	339.999	78.6823	3998.68
89.45	7.80963e-31	8.99963e-287	1.26276e-35	3.71979e-34	0	1.03552e-55	2.56506e-05	1.8114e-06	8.71262e-07	0.0137825	310	271	2848	45	39.9986	16	40	339.999	78.6854	3998.68
89.5	7.51279e-31	6.22778e-287	1.20729e-35	3.56314e-34	0	9.64773e-56	2.54995e-05	1.79807e-06	8.64493e-07	0.0137495	310	271	2848	45	39.9986	16	40	339.999	78.6886	3998.69
89.55	7.22724e-31	4.30965e-287	1.15426e-35	3.41308e-34	0	8.98856e-56	2.53492e-05	1.78483e-06	8.57777e-07	0.0137166	310	271	2848	45	39.9986	16	40	339.999	78.6917	3998.69
89.6	6.95253e-31	2.98229e-287	1.10356e-35	3.26934e-34	0	8.37443e-56	2.51999e-05	1.77168e-06	8.51113e-07	0.0136838	310	271	2848	45	39.9986	16	40	339.999	78.6948	3998.69
89.65	6.68827e-31	2.06376e-287	1.05509e-35	3.13166e-34	0	7.80225e-56	2.50514e-05	1.75864e-06	8.445e-07	0.0136511	310	271	2848	45	39.9986	16	40	339.999	78.6979	3998.7
89.7	6.43405e-31	1.42813e-287	1.00875e-35	2.99977e-34	0	7.26918e-56	2.49038e-05	1.74569e-06	8.37939e-07	0.0136184	310	271	2848	45	39.9986	16	40	339.999	78.7011	3998.7
89.75	6.1895e-31	9.88271e-288	9.64441e-36	2.87344e-34	0	6.77252e-56	2.47571e-05	1.73284e-06	8.31429e-07	0.0135859	310	271	2848	45	39.9986	16	40	339.999	78.7042	3998.7
89.8	5.95424e-31	6.83887e-288	9.22079e-36	2.75243e-34	0	6.30979e-56	2.46113e-05	1.72008e-06	8.2497e-07	0.0135534	310	271	2848	45	39.9987	16	40	339.999	78.7073	3998.71
89.85	5.72792e-31	4.73253e-288	8.81578e-36	2.63651e-34	0	5.87869e-56	2.44663e-05	1.70741e-06	8.1856e-07	0.0135209	310	271	2848	45	39.9987	16	40	339.999	78.7104	3998.71
89.9	5.51021e-31	3.27493e-288	8.42856e-36	2.52548e-34	0	5.47703e-56	2.43221e-05	1.69484e-06	8.12201e-07	0.0134886	310	271	2848	45	39.9987	16	40	339.999	78.7134	3998.71
89.95	5.30077e-31	2.26626e-288	8.05835e-36	2.41912e-34	0	5.10282e-56	2.41788e-05	1.68236e-06	8.05891e-07	0.0134563	310	271	2848	45	39.9987	16	40	339.999	78.7165	3998.71
90	5.09929e-31	1.56826e-288	7.7044e-36	2.31724e-34	0	4.75418e-56	2.40364e-05	1.66997e-06	7.9963e-07	0.0134242	310	271	2848	45	39.9987	16	40	339.999	78.7196	3998.72
90.05	4.90547e-31	1.08524e-288	7.36599e-36	2.21965e-34	0	4.42935e-56	2.38948e-05	1.65768e-06	7.93417e-07	0.013392	310	271	2848	45	39.9987	16	40	340	78.7227	3998.72
90.1	4.71902e-31	7.50993e-289	7.04245e-36	2.12618e-34	0	4.12672e-56	2.3754e-05	1.64547e-06	7.87253e-07	0.01336	310	271	2848	45	39.9987	16	40	340	78.7257	3998.72
90.15	4.53965e-31	5.1969e-289	6.73312e-36	2.03663e-34	0	3.84477e-56	2.36141e-05	1.63336e-06	7.81137e-07	0.0133281	310	271	2848	45	39.9987	16	40	340	78.7288	3998.73
90.2	4.3671e-31	3.59628e-289	6.43738e-36	1.95086e-34	0	3.58208e-56	2.34749e-05	1.62133e-06	7.75068e-07	0.0132962	310	271	2848	45	39.9987	16	40	340	78.7318	3998.73
90.25	4.20111e-31	2.48864e-289	6.15463e-36	1.86871e-34	0	3.33734e-56	2.33366e-05	1.60939e-06	7.69046e-07	0.0132644	310	271	2848	45	39.9987	16	40	340	78.7348	3998.73
90.3	4.04143e-31	1.72215e-289	5.8843e-36	1.79001e-34	0	3.10932e-56	2.31991e-05	1.59754e-06	7.63071e-07	0.0132326	310	271	2848	45	39.9987	16	40	340	78.7379	3998.74
90.35	3.88782e-31	1.19173e-289	5.62584e-36	1.71462e-34	0	2.89688e-56	2.30625e-05	1.58578e-06	7.57143e-07	0.013201	310	271	2848	45	39.9987	16	40	340	78.7409	3998.74
90.4	3.74004e-31	8.24683e-290	5.37873e-36	1.64241e-34	0	2.69896e-56	2.29266e-05	1.5741e-06	7.51261e-07	0.0131694	310	271	2848	45	39.9987	16	40	340	78.7439	3998.74
90.45	3.59789e-31	5.70684e-290	5.14248e-36	1.57324e-34	0	2.51455e-56	2.27915e-05	1.56251e-06	7.45424e-07	0.0131379	310	271	2848	45	39.9988	16	40	340	78.7469	3998.75
90.5	3.46113e-31	3.94916e-290	4.9166e-36	1.50699e-34	0	2.34275e-56	2.26573e-05	1.55101e-06	7.39633e-07	0.0131065	310	271	2848	45	39.9988	16	40	340	78.7499	3998.75
90.55	3.32958e-31	2.73283e-290	4.70065e-36	1.44352e-34	0	2.18268e-56	2.25238e-05	1.53959e-06	7.33886e-07	0.0130751	310	271	2848	45	39.9988	16	40	340	78.7529	3998.75
90.6	3.20302e-31	1.89113e-290	4.49418e-36	1.38273e-34	0	2.03355e-56	2.23911e-05	1.52825e-06	7.28185e-07	0.0130439	310	271	2848	45	39.9988	16	40	340	78.7559	3998.75
90.65	3.08128e-31	1.30867e-290	4.29678e-36	1.3245e-34	0	1.89461e-56	2.22592e-05	1.517e-06	7.22527e-07	0.0130127	310	271	2848	45	39.9988	16	40	340	78.7588	3998.76
90.7	2.96416e-31	9.05605e-291	4.10805e-36	1.26872e-34	0	1.76517e-56	2.2128e-05	1.50583e-06	7.16914e-07	0.0129815	310	271	2848	45	39.9988	16	40	340	78.7618	3998.76
90.75	2.85149e-31	6.26682e-291	3.92761e-36	1.21529e-34	0	1.64456e-56	2.19977e-05	1.49474e-06	7.11344e-07	0.0129505	310	271	2848	45	39.9988	16	40	340	78.7648	3998.76
90.8	2.74311e-31	4.33666e-291	3.75509e-36	1.16411e-34	0	1.5322e-56	2.18681e-05	1.48373e-06	7.05817e-07	0.0129195	310	271	2848	45	39.9988	16	40	340	78.7677	3998.77
90.85	2.63885e-31	3.00099e-291	3.59016e-36	1.11508e-34	0	1.42752e-56	2.17392e-05	1.47281e-06	7.00334e-07	0.0128886	310	271	2848	45	39.9988	16	40	340	78.7707	3998.77
90.9	2.53854e-31	2.0767e-291	3.43246e-36	1.06812e-34	0	1.32998e-56	2.16111e-05	1.46196e-06	6.94893e-07	0.0128578	310	271	2848	45	39.9988	16	40	340	78.7736	3998.77
90.95	2.44206e-31	1.43708e-291	3.2817e-36	1.02314e-34	0	1.23911e-56	2.14838e-05	1.4512e-06	6.89494e-07	0.012827	310	271	2848	45	39.9988	16	40	340	78.7765	3998.77
91	2.34924e-31	9.94466e-292	3.13755e-36	9.80052e-35	0	1.15445e-56	2.13573e-05	1.44051e-06	6.84137e-07	0.0127963	310	271	2848	45	39.9988	16	40	340	78.7795	3998.78
91.05	2.25994e-31	6.88175e-292	2.99974e-36	9.38778e-35	0	1.07558e-56	2.12314e-05	1.42991e-06	6.78822e-07	0.0127657	310	271	2848	45	39.9988	16	40	340	78.7824	3998.78
91.1	2.17404e-31	4.7622e-292	2.86798e-36	8.99242e-35	0	1.00209e-56	2.11063e-05	1.41938e-06	6.73548e-07	0.0127352	310	271	2848	45	39.9988	16	40	340	78.7853	3998.78
91.15	2.09141e-31	3.29546e-292	2.74201e-36	8.61372e-35	0	9.33623e-57	2.0982e-05	1.40893e-06	6.68315e-07	0.0127047	310	271	2848	45	39.9989	16	40	340	78.7882	3998.79
91.2	2.01192e-31	2.28047e-292	2.62157e-36	8.25096e-35	0	8.69834e-57	2.08584e-05	1.39855e-06	6.63123e-07	0.0126743	310	271	2848	45	39.9989	16	40	340	78.7911	3998.79
91.25	1.93544e-31	1.57809e-292	2.50642e-36	7.90348e-35	0	8.10404e-57	2.07355e-05	1.38826e-06	6.57971e-07	0.012644	310	271	2848	45	39.9989	16	40	340	78.794	3998.79
91.3	1.86188e-31	1.09205e-292	2.39633e-36	7.57063e-35	0	7.55034e-57	2.06133e-05	1.37803e-06	6.52859e-07	0.0126138	310	271	2848	45	39.9989	16	40	340	78.7969	3998.8
91.35	1.79111e-31	7.55701e-293	2.29108e-36	7.2518e-35	0	7.03447e-57	2.04919e-05	1.36789e-06	6.47787e-07	0.0125836	310	271	2848	45	39.9989	16	40	340	78.7998	3998.8
91.4	1.72303e-31	5.22948e-293	2.19045e-36	6.9464e-35	0	6.55385e-57	2.03712e-05	1.35781e-06	6.42754e-07	0.0125535	310	271	2848	45	39.9989	16	40	340	78.8026	3998.8
91.45	1.65754e-31	3.61882e-293	2.09423e-36	6.65386e-35	0	6.10607e-57	2.02512e-05	1.34782e-06	6.37761e-07	0.0125235	310	271	2848	45	39.9989	16	40	340	78.8055	3998.8
91.5	1.59454e-31	2.50424e-293	2.00225e-36	6.37364e-35	0	5.68888e-57	2.01318e-05	1.33789e-06	6.32806e-07	0.0124935	310	271	2848	45	39.9989	16	40	340	78.8084	3998.81
91.55	1.53393e-31	1.73294e-293	1.9143e-36	6.10522e-35	0	5.30019e-57	2.00132e-05	1.32804e-06	6.27889e-07	0.0124636	310	271	2848	45	39.9989	16	40	340	78.8112	3998.81
91.6	1.47563e-31	1.1992e-293	1.83022e-36	5.84811e-35	0	4.93806e-57	1.98953e-05	1.31826e-06	6.23011e-07	0.0124338	310	271	2848	45	39.9989	16	40	340	78.814	3998.81
91.65	1.41954e-31	8.29853e-294	1.74983e-36	5.60182e-35	0	4.60068e-57	1.97781e-05	1.30856e-06	6.18171e-07	0.0124041	310	271	2848	45	39.9989	16	40	340	78.8169	3998.82
91.7	1.36558e-31	5.74262e-294	1.67297e-36	5.36591e-35	0	4.28634e-57	1.96616e-05	1.29892e-06	6.13368e-07	0.0123744	310	271	2848	45	39.9989	16	40	340	78.8197	3998.82
91.75	1.31368e-31	3.97391e-294	1.59949e-36	5.13993e-35	0	3.99348e-57	1.95458e-05	1.28936e-06	6.08603e-07	0.0123448	310	271	2848	45	39.9989	16	40	340	78.8225	3998.82
91.8	1.26375e-31	2.74996e-294	1.52923e-36	4.92347e-35	0	3.72063e-57	1.94306e-05	1.27986e-06	6.03874e-07	0.0123153	310	271	2848	45	39.9989	16	40	340	78.8254	3998.82
91.85	1.21571e-31	1.90299e-294	1.46206e-36	4.71612e-35	0	3.46643e-57	1.93161e-05	1.27044e-06	5.99183e-07	0.0122858	310	271	2848	45	39.9989	16	40	340	78.8282	3998.83
91.9	1.1695e-31	1.31687e-294	1.39784e-36	4.5175e-35	0	3.22959e-57	1.92023e-05	1.26109e-06	5.94528e-07	0.0122564	310	271	2848	45	39.9989	16	40	340	78.831	3998.83
91.95	1.12505e-31	9.11282e-295	1.33645e-36	4.32726e-35	0	3.00893e-57	1.90892e-05	1.2518e-06	5.89909e-07	0.0122271	310	271	2848	45	39.999	16	40	340	78.8338	3998.83
92	1.08229e-31	6.30611e-295	1.27774e-36	4.14502e-35	0	2.80335e-57	1.89767e-05	1.24258e-06	5.85326e-07	0.0121979	310	271	2848	45	39.999	16	40	340	78.8366	3998.84
92.05	1.04115e-31	4.36385e-295	1.22162e-36	3.97045e-35	0	2.61181e-57	1.88649e-05	1.23343e-06	5.80778e-07	0.0121687	310	271	2848	45	39.999	16	40	340	78.8393	3998.84
92.1	1.00158e-31	3.0198e-295	1.16796e-36	3.80324e-35	0	2.43336e-57	1.87538e-05	1.22435e-06	5.76266e-07	0.0121396	310	271	2848	45	39.999	16	40	340	78.8421	3998.84
92.15	9.63509e-32	2.08972e-295	1.11666e-36	3.64307e-35	0	2.26711e-57	1.86433e-05	1.21534e-06	5.71789e-07	0.0121106	310	271	2848	45	39.999	16	40	340	78.8449	3998.84
92.2	9.26887e-32	1.44609e-295	1.06761e-36	3.48965e-35	0	2.11221e-57	1.85335e-05	1.20639e-06	5.67347e-07	0.0120816	310	271	2848	45	39.999	16	40	340	78.8476	3998.85
92.25	8.91656e-32	1.0007e-295	1.02072e-36	3.34269e-35	0	1.9679e-57	1.84243e-05	1.1975e-06	5.62939e-07	0.0120527	310	271	2848	45	39.999	16	40	340	78.8504	3998.85
92.3	8.57765e-32	6.92489e-296	9.75887e-37	3.20191e-35	0	1.83344e-57	1.83157e-05	1.18869e-06	5.58565e-07	0.0120239	310	271	2848	45	39.999	16	40	340	78.8532	3998.85
92.35	8.25162e-32	4.79205e-296	9.33023e-37	3.06707e-35	0	1.70817e-57	1.82078e-05	1.17993e-06	5.54226e-07	0.0119951	310	271	2848	45	39.999	16	40	340	78.8559	3998.85
92.4	7.93798e-32	3.31612e-296	8.92041e-37	2.9379e-35	0	1.59147e-57	1.81006e-05	1.17125e-06	5.4992e-07	0.0119664	310	271	2848	45	39.999	16	40	340	78.8586	3998.86
92.45	7.63626e-32	2.29477e-296	8.5286e-37	2.81418e-35	0	1.48273e-57	1.79939e-05	1.16262e-06	5.45647e-07	0.0119378	310	271	2848	45	39.999	16	40	340	78.8614	3998.86
92.5	7.34601e-32	1.58799e-296	8.15399e-37	2.69566e-35	0	1.38143e-57	1.78879e-05	1.15406e-06	5.41408e-07	0.0119092	310	271	2848	45	39.999	16	40	340	78.8641	3998.86
92.55	7.0668e-32	1.09889e-296	7.79584e-37	2.58214e-35	0	1.28704e-57	1.77825e-05	1.14556e-06	5.37202e-07	0.0118807	310	271	2848	45	39.999	16	40	340	78.8668	3998.87
92.6	6.79819e-32	7.60439e-297	7.45342e-37	2.47339e-35	0	1.19911e-57	1.76778e-05	1.13713e-06	5.33028e-07	0.0118523	310	271	2848	45	39.999	16	40	340	78.8695	3998.87
92.65	6.5398e-32	5.26227e-297	7.12604e-37	2.36923e-35	0	1.11718e-57	1.75736e-05	1.12876e-06	5.28887e-07	0.011824	310	271	2848	45	39.999	16	40	340	78.8722	3998.87
92.7	6.29122e-32	3.64151e-297	6.81304e-37	2.26945e-35	0	1.04085e-57	1.74701e-05	1.12045e-06	5.24778e-07	0.0117957	310	271	2848	45	39.999	16	40	340	78.8749	3998.87
92.75	6.0521e-32	2.51994e-297	6.51379e-37	2.17387e-35	0	9.69734e-58	1.73672e-05	1.1122e-06	5.20701e-07	0.0117675	310	271	2848	45	39.999	16	40	340	78.8776	3998.88
92.8	5.82206e-32	1.74381e-297	6.22768e-37	2.08232e-35	0	9.03478e-58	1.72648e-05	1.10401e-06	5.16655e-07	0.0117393	310	271	2848	45	39.9991	16	40	340	78.8803	3998.88
92.85	5.60077e-32	1.20672e-297	5.95414e-37	1.99463e-35	0	8.41749e-58	1.71631e-05	1.09588e-06	5.12641e-07	0.0117112	310	271	2848	45	39.9991	16	40	340	78.883	3998.88
92.9	5.38789e-32	8.35056e-298	5.69261e-37	1.91063e-35	0	7.84238e-58	1.7062e-05	1.08781e-06	5.08659e-07	0.0116832	310	271	2848	45	39.9991	16	40	340	78.8856	3998.88
92.95	5.1831e-32	5.77862e-298	5.44257e-37	1.83016e-35	0	7.30656e-58	1.69615e-05	1.0798e-06	5.04707e-07	0.0116553	310	271	2848	45	39.9991	16	40	340	78.8883	3998.89
93	4.98609e-32	3.99883e-298	5.20351e-37	1.75309e-35	0	6.80735e-58	1.68616e-05	1.07185e-06	5.00786e-07	0.0116274	310	271	2848	45	39.9991	16	40	340	78.891	3998.89
93.05	4.79657e-32	2.7672e-298	4.97496e-37	1.67926e-35	0	6.34224e-58	1.67622e-05	1.06396e-06	4.96895e-07	0.0115996	310	271	2848	45	39.9991	16	40	340	78.8936	3998.89
93.1	4.61426e-32	1.91492e-298	4.75644e-37	1.60854e-35	0	5.90892e-58	1.66635e-05	1.05612e-06	4.93034e-07	0.0115719	310	271	2848	45	39.9991	16	40	340	78.8963	3998.9
93.15	4.43887e-32	1.32513e-298	4.54752e-37	1.5408e-35	0	5.5052e-58	1.65653e-05	1.04835e-06	4.89204e-07	0.0115442	310	271	2848	45	39.9991	16	40	340	78.8989	3998.9
93.2	4.27015e-32	9.16995e-299	4.34778e-37	1.47591e-35	0	5.12906e-58	1.64677e-05	1.04063e-06	4.85403e-07	0.0115166	310	271	2848	45	39.9991	16	40	340	78.9015	3998.9
93.25	4.10785e-32	6.34564e-299	4.15681e-37	1.41375e-35	0	4.77863e-58	1.63707e-05	1.03296e-06	4.81632e-07	0.011489	310	271	2848	45	39.9991	16	40	340	78.9042	3998.9
93.3	3.95171e-32	4.39121e-299	3.97422e-37	1.35421e-35	0	4.45213e-58	1.62742e-05	1.02536e-06	4.7789e-07	0.0114615	310	271	2848	45	39.9991	16	40	340	78.9068	3998.91
93.35	3.80151e-32	3.03873e-299	3.79966e-37	1.29718e-35	0	4.14795e-58	1.61784e-05	1.01781e-06	4.74177e-07	0.0114341	310	271	2848	45	39.9991	16	40	340	78.9094	3998.91
93.4	3.65702e-32	2.10282e-299	3.63277e-37	1.24255e-35	0	3.86454e-58	1.60831e-05	1.01031e-06	4.70493e-07	0.0114068	310	271	2848	45	39.9991	16	40	340	78.912	3998.91
93.45	3.51801e-32	1.45516e-299	3.4732e-37	1.19022e-35	0	3.6005e-58	1.59883e-05	1.00287e-06	4.66838e-07	0.0113795	310	271	2848	45	39.9991	16	40	340	78.9146	3998.91
93.5	3.3843e-32	1.00697e-299	3.32065e-37	1.1401e-35	0	3.3545e-58	1.58941e-05	9.9549e-07	4.63211e-07	0.0113523	310	271	2848	45	39.9991	16	40	340	78.9172	3998.92
93.55	3.25566e-32	6.9683e-300	3.17479e-37	1.09209e-35	0	3.12531e-58	1.58005e-05	9.8816e-07	4.59612e-07	0.0113251	310	271	2848	45	39.9991	16	40	340	78.9198	3998.92
93.6	3.13192e-32	4.82209e-300	3.03535e-37	1.04609e-35	0	2.91178e-58	1.57074e-05	9.80884e-07	4.56042e-07	0.011298	310	271	2848	45	39.9991	16	40	340	78.9224	3998.92
93.65	3.01287e-32	3.33691e-300	2.90202e-37	1.00204e-35	0	2.71284e-58	1.56148e-05	9.73662e-07	4.52499e-07	0.011271	310	271	2848	45	39.9991	16	40	340	78.925	3998.92
93.7	2.89836e-32	2.30915e-300	2.77456e-37	9.59838e-36	0	2.52748e-58	1.55229e-05	9.66493e-07	4.48983e-07	0.011244	310	271	2848	45	39.9992	16	40	340	78.9275	3998.93
93.75	2.78819e-32	1.59794e-300	2.65269e-37	9.19416e-36	0	2.3548e-58	1.54314e-05	9.59376e-07	4.45495e-07	0.0112171	310	271	2848	45	39.9992	16	40	340	78.9301	3998.93
93.8	2.68221e-32	1.10578e-300	2.53617e-37	8.80696e-36	0	2.19391e-58	1.53405e-05	9.52312e-07	4.42034e-07	0.0111903	310	271	2848	45	39.9992	16	40	340	78.9327	3998.93
93.85	2.58027e-32	7.65206e-301	2.42477e-37	8.43606e-36	0	2.04401e-58	1.52501e-05	9.453e-07	4.38599e-07	0.0111635	310	271	2848	45	39.9992	16	40	340	78.9352	3998.93
93.9	2.48219e-32	5.29525e-301	2.31827e-37	8.08079e-36	0	1.90436e-58	1.51603e-05	9.3834e-07	4.35192e-07	0.0111368	310	271	2848	45	39.9992	16	40	340	78.9378	3998.94
93.95	2.38784e-32	3.66434e-301	2.21644e-37	7.74047e-36	0	1.77425e-58	1.50709e-05	9.31431e-07	4.31811e-07	0.0111102	310	271	2848	45	39.9992	16	40	340	78.9403	3998.94
94	2.29708e-32	2.53574e-301	2.11909e-37	7.41449e-36	0	1.65302e-58	1.49822e-05	9.24573e-07	4.28456e-07	0.0110836	310	271	2848	45	39.9992	16	40	340	78.9428	3998.94
94.05	2.20977e-32	1.75474e-301	2.02601e-37	7.10224e-36	0	1.54008e-58	1.48939e-05	9.17765e-07	4.25127e-07	0.0110571	310	271	2848	45	39.9992	16	40	340	78.9454	3998.94
94.1	2.12578e-32	1.21429e-301	1.93702e-37	6.80313e-36	0	1.43486e-58	1.48061e-05	9.11007e-07	4.21824e-07	0.0110307	310	271	2848	45	39.9992	16	40	340	78.9479	3998.95
94.15	2.04498e-32	8.40291e-302	1.85194e-37	6.51663e-36	0	1.33682e-58	1.47189e-05	9.04299e-07	4.18547e-07	0.0110043	310	271	2848	45	39.9992	16	40	340	78.9504	3998.95
94.2	1.96725e-32	5.81485e-302	1.7706e-37	6.24219e-36	0	1.24549e-58	1.46322e-05	8.97641e-07	4.15295e-07	0.010978	310	271	2848	45	39.9992	16	40	340	78.9529	3998.95
94.25	1.89248e-32	4.0239e-302	1.69283e-37	5.9793e-36	0	1.16039e-58	1.4546e-05	8.91031e-07	4.12069e-07	0.0109517	310	271	2848	45	39.9992	16	40	340	78.9554	3998.95
94.3	1.82055e-32	2.78455e-302	1.61847e-37	5.72749e-36	0	1.08111e-58	1.44603e-05	8.8447e-07	4.08867e-07	0.0109255	310	271	2848	45	39.9992	16	40	340	78.9579	3998.96
94.35	1.75135e-32	1.92692e-302	1.54738e-37	5.48629e-36	0	1.00724e-58	1.43751e-05	8.77958e-07	4.05691e-07	0.0108994	310	271	2848	45	39.9992	16	40	340	78.9604	3998.96
94.4	1.68478e-32	1.33344e-302	1.47942e-37	5.25524e-36	0	9.38424e-59	1.42904e-05	8.71493e-07	4.02539e-07	0.0108733	310	271	2848	45	39.9992	16	40	340	78.9629	3998.96
94.45	1.62074e-32	9.22744e-303	1.41443e-37	5.03392e-36	0	8.74307e-59	1.42062e-05	8.65077e-07	3.99412e-07	0.0108473	310	271	2848	45	39.9992	16	40	340	78.9654	3998.96
94.5	1.55914e-32	6.38542e-303	1.35231e-37	4.82192e-36	0	8.14571e-59	1.41225e-05	8.58707e-07	3.96308e-07	0.0108213	310	271	2848	45	39.9992	16	40	340	78.9678	3998.97
94.55	1.49988e-32	4.41874e-303	1.29291e-37	4.61885e-36	0	7.58917e-59	1.40393e-05	8.52384e-07	3.93229e-07	0.0107955	310	271	2848	45	39.9992	16	40	340	78.9703	3998.97
94.6	1.44287e-32	3.05778e-303	1.23612e-37	4.42433e-36	0	7.07065e-59	1.39566e-05	8.46108e-07	3.90174e-07	0.0107696	310	271	2848	45	39.9992	16	40	340	78.9728	3998.97
94.65	1.38803e-32	2.116e-303	1.18183e-37	4.23801e-36	0	6.58756e-59	1.38744e-05	8.39878e-07	3.87143e-07	0.0107439	310	271	2848	45	39.9992	16	40	340	78.9752	3998.97
94.7	1.33527e-32	1.46428e-303	1.12992e-37	4.05953e-36	0	6.13747e-59	1.37927e-05	8.33694e-07	3.84135e-07	0.0107182	310	271	2848	45	39.9992	16	40	340	78.9777	3998.98
94.75	1.28452e-32	1.01329e-303	1.08029e-37	3.88857e-36	0	5.71813e-59	1.37114e-05	8.27555e-07	3.81151e-07	0.0106925	310	271	2848	45	39.9992	16	40	340	78.9801	3998.98
94.8	1.23569e-32	7.01199e-304	1.03284e-37	3.7248e-36	0	5.32745e-59	1.36306e-05	8.21462e-07	3.7819e-07	0.010667	310	271	2848	45	39.9993	16	40	340	78.9826	3998.98
94.85	1.18872e-32	4.85232e-304	9.8747e-38	3.56794e-36	0	4.96346e-59	1.35503e-05	8.15413e-07	3.75251e-07	0.0106414	310	271	2848	45	39.9993	16	40	340	78.985	3998.98
94.9	1.14354e-32	3.35783e-304	9.44097e-38	3.41768e-36	0	4.62434e-59	1.34705e-05	8.09409e-07	3.72336e-07	0.010616	310	271	2848	45	39.9993	16	40	340	78.9874	3998.99
94.95	1.10008e-32	2.32363e-304	9.02629e-38	3.27375e-36	0	4.30839e-59	1.33911e-05	8.03449e-07	3.69443e-07	0.0105906	310	271	2848	45	39.9993	16	40	340	78.9899	3998.99
95	1.05826e-32	1.60796e-304	8.62982e-38	3.13588e-36	0	4.01402e-59	1.33122e-05	7.97533e-07	3.66573e-07	0.0105653	310	271	2848	45	39.9993	16	40	340	78.9923	3998.99
95.05	1.01804e-32	1.11271e-304	8.25077e-38	3.00381e-36	0	3.73977e-59	1.32338e-05	7.91661e-07	3.63725e-07	0.01054	310	271	2848	45	39.9993	16	40	340	78.9947	3998.99
95.1	9.79344e-33	7.70003e-305	7.88837e-38	2.87731e-36	0	3.48425e-59	1.31558e-05	7.85832e-07	3.60899e-07	0.0105148	310	271	2848	45	39.9993	16	40	340	78.9971	3999
95.15	9.4212e-33	5.32845e-305	7.54188e-38	2.75613e-36	0	3.2462e-59	1.30783e-05	7.80046e-07	3.58095e-07	0.0104896	310	271	2848	45	39.9993	16	40	340	78.9995	3999
95.2	9.0631e-33	3.68731e-305	7.21062e-38	2.64006e-36	0	3.0244e-59	1.30013e-05	7.74302e-07	3.55313e-07	0.0104645	310	271	2848	45	39.9993	16	40	340	79.0019	3999
95.25	8.71862e-33	2.55163e-305	6.8939e-38	2.52888e-36	0	2.81777e-59	1.29247e-05	7.68601e-07	3.52553e-07	0.0104395	310	271	2848	45	39.9993	16	40	340	79.0043	3999
95.3	8.38723e-33	1.76574e-305	6.5911e-38	2.42238e-36	0	2.62524e-59	1.28485e-05	7.62941e-07	3.49814e-07	0.0104145	310	271	2848	45	39.9993	16	40	340	79.0067	3999.01
95.35	8.06844e-33	1.2219e-305	6.30159e-38	2.32036e-36	0	2.44588e-59	1.27728e-05	7.57324e-07	3.47096e-07	0.0103896	310	271	2848	45	39.9993	16	40	340	79.009	3999.01
95.4	7.76176e-33	8.45559e-306	6.0248e-38	2.22264e-36	0	2.27877e-59	1.26976e-05	7.51748e-07	3.44399e-07	0.0103648	310	271	2848	45	39.9993	16	40	340	79.0114	3999.01
95.45	7.46674e-33	5.8513e-306	5.76017e-38	2.12904e-36	0	2.12307e-59	1.26228e-05	7.46212e-07	3.41724e-07	0.01034	310	271	2848	45	39.9993	16	40	340	79.0138	3999.01
95.5	7.18294e-33	4.04912e-306	5.50717e-38	2.03938e-36	0	1.97802e-59	1.25484e-05	7.40718e-07	3.39069e-07	0.0103153	310	271	2848	45	39.9993	16	40	340	79.0161	3999.02
95.55	6.90992e-33	2.80201e-306	5.26527e-38	1.95349e-36	0	1.84287e-59	1.24745e-05	7.35264e-07	3.36434e-07	0.0102906	310	271	2848	45	39.9993	16	40	340	79.0185	3999.02
95.6	6.64728e-33	1.939e-306	5.034e-38	1.87122e-36	0	1.71696e-59	1.2401e-05	7.2985e-07	3.33821e-07	0.010266	310	271	2848	45	39.9993	16	40	340	79.0208	3999.02
95.65	6.39462e-33	1.3418e-306	4.81289e-38	1.79242e-36	0	1.59965e-59	1.23279e-05	7.24476e-07	3.31227e-07	0.0102414	310	271	2848	45	39.9993	16	40	340	79.0232	3999.02
95.7	6.15156e-33	9.28529e-307	4.60149e-38	1.71693e-36	0	1.49036e-59	1.22553e-05	7.19142e-07	3.28654e-07	0.0102169	310	271	2848	45	39.9993	16	40	340	79.0255	3999.02
95.75	5.91774e-33	6.42545e-307	4.39938e-38	1.64462e-36	0	1.38853e-59	1.21831e-05	7.13846e-07	3.261e-07	0.0101925	310	271	2848	45	39.9993	16	40	340	79.0278	3999.03
95.8	5.69281e-33	4.44644e-307	4.20614e-38	1.57536e-36	0	1.29366e-59	1.21113e-05	7.0859e-07	3.23567e-07	0.0101681	310	271	2848	45	39.9993	16	40	340	79.0302	3999.03
95.85	5.47643e-33	3.07695e-307	4.02139e-38	1.50902e-36	0	1.20527e-59	1.204e-05	7.03373e-07	3.21053e-07	0.0101438	310	271	2848	45	39.9993	16	40	340	79.0325	3999.03
95.9	5.26828e-33	2.12926e-307	3.84476e-38	1.44547e-36	0	1.12292e-59	1.1969e-05	6.98194e-07	3.18559e-07	0.0101195	310	271	2848	45	39.9993	16	40	340	79.0348	3999.03
95.95	5.06803e-33	1.47346e-307	3.67589e-38	1.38459e-36	0	1.0462e-59	1.18985e-05	6.93053e-07	3.16084e-07	0.0100953	310	271	2848	45	39.9993	16	40	340	79.0371	3999.04
96	4.8754e-33	1.01964e-307	3.51443e-38	1.32628e-36	0	9.74721e-60	1.18284e-05	6.8795e-07	3.13628e-07	0.0100712	310	271	2848	45	39.9994	16	40	340	79.0394	3999.04
96.05	4.69009e-33	7.05595e-308	3.36006e-38	1.27043e-36	0	9.08125e-60	1.17587e-05	6.82884e-07	3.11191e-07	0.0100471	310	271	2848	45	39.9994	16	40	340	79.0417	3999.04
96.1	4.51182e-33	4.88274e-308	3.21248e-38	1.21693e-36	0	8.46078e-60	1.16895e-05	6.77856e-07	3.08774e-07	0.010023	310	271	2848	45	39.9994	16	40	340	79.044	3999.04
96.15	4.34033e-33	3.37888e-308	3.07137e-38	1.16568e-36	0	7.88271e-60	1.16206e-05	6.72865e-07	3.06375e-07	0.00999906	310	271	2848	45	39.9994	16	40	340	79.0463	3999.05
96.2	4.17536e-33	2.3382e-308	2.93647e-38	1.11658e-36	0	7.34413e-60	1.15521e-05	6.67911e-07	3.03994e-07	0.00997514	310	271	2848	45	39.9994	16	40	340	79.0486	3999.05
96.25	4.01666e-33	0	2.80749e-38	1.06956e-36	0	6.84236e-60	1.14841e-05	6.62993e-07	3.01633e-07	0.00995128	310	271	2848	45	39.9994	16	40	340	79.0508	3999.05
96.3	3.86398e-33	0	2.68417e-38	1.02452e-36	0	6.37486e-60	1.14164e-05	6.58111e-07	2.99289e-07	0.00992748	310	271	2848	45	39.9994	16	40	340	79.0531	3999.05
96.35	3.71712e-33	0	2.56627e-38	9.81371e-37	0	5.93931e-60	1.13492e-05	6.53265e-07	2.96964e-07	0.00990373	310	271	2848	45	39.9994	16	40	340	79.0554	3999.05
96.4	3.57583e-33	0	2.45355e-38	9.40042e-37	0	5.53351e-60	1.12823e-05	6.48455e-07	2.94657e-07	0.00988004	310	271	2848	45	39.9994	16	40	340	79.0576	3999.06
96.45	3.43992e-33	0	2.34579e-38	9.00453e-37	0	5.15544e-60	1.12158e-05	6.4368e-07	2.92368e-07	0.00985641	310	271	2848	45	39.9994	16	40	340	79.0599	3999.06
96.5	3.30917e-33	0	2.24275e-38	8.62531e-37	0	4.8032e-60	1.11498e-05	6.38941e-07	2.90096e-07	0.00983283	310	271	2848	45	39.9994	16	40	340	79.0621	3999.06
96.55	3.18339e-33	0	2.14424e-38	8.26207e-37	0	4.47503e-60	1.10841e-05	6.34236e-07	2.87842e-07	0.00980931	310	271	2848	45	39.9994	16	40	340	79.0644	3999.06
96.6	3.06239e-33	0	2.05006e-38	7.91412e-37	0	4.16928e-60	1.10188e-05	6.29566e-07	2.85606e-07	0.00978585	310	271	2848	45	39.9994	16	40	340	79.0666	3999.07
96.65	2.94599e-33	0	1.96001e-38	7.58083e-37	0	3.88442e-60	1.09538e-05	6.24931e-07	2.83387e-07	0.00976244	310	271	2848	45	39.9994	16	40	340	79.0688	3999.07
96.7	2.83401e-33	0	1.87392e-38	7.26157e-37	0	3.61902e-60	1.08893e-05	6.20329e-07	2.81185e-07	0.00973909	310	271	2848	45	39.9994	16	40	340	79.0711	3999.07
96.75	2.7263e-33	0	1.79161e-38	6.95576e-37	0	3.37176e-60	1.08252e-05	6.15762e-07	2.79001e-07	0.00971579	310	271	2848	45	39.9994	16	40	340	79.0733	3999.07
96.8	2.62267e-33	0	1.71292e-38	6.66282e-37	0	3.14138e-60	1.07614e-05	6.11228e-07	2.76833e-07	0.00969255	310	271	2848	45	39.9994	16	40	340	79.0755	3999.07
96.85	2.52298e-33	0	1.63768e-38	6.38222e-37	0	2.92675e-60	1.0698e-05	6.06727e-07	2.74682e-07	0.00966937	310	271	2848	45	39.9994	16	40	340	79.0777	3999.08
96.9	2.42709e-33	0	1.56575e-38	6.11344e-37	0	2.72679e-60	1.0635e-05	6.0226e-07	2.72548e-07	0.00964624	310	271	2848	45	39.9994	16	40	340	79.0799	3999.08
96.95	2.33484e-33	0	1.49698e-38	5.85598e-37	0	2.54048e-60	1.05723e-05	5.97825e-07	2.70431e-07	0.00962317	310	271	2848	45	39.9994	16	40	340	79.0821	3999.08
97	2.24609e-33	0	1.43122e-38	5.60936e-37	0	2.36691e-60	1.051e-05	5.93423e-07	2.6833e-07	0.00960015	310	271	2848	45	39.9994	16	40	340	79.0843	3999.08
97.05	2.16072e-33	0	1.36836e-38	5.37313e-37	0	2.20519e-60	1.04481e-05	5.89054e-07	2.66245e-07	0.00957719	310	271	2848	45	39.9994	16	40	340	79.0865	3999.09
97.1	2.07859e-33	0	1.30826e-38	5.14685e-37	0	2.05452e-60	1.03865e-05	5.84717e-07	2.64177e-07	0.00955428	310	271	2848	45	39.9994	16	40	340	79.0887	3999.09
97.15	1.99958e-33	0	1.25079e-38	4.9301e-37	0	1.91415e-60	1.03254e-05	5.80411e-07	2.62124e-07	0.00953142	310	271	2848	45	39.9994	16	40	340	79.0909	3999.09
97.2	1.92358e-33	0	1.19585e-38	4.72247e-37	0	1.78337e-60	1.02645e-05	5.76138e-07	2.60088e-07	0.00950863	310	271	2848	45	39.9994	16	40	340	79.0931	3999.09
97.25	1.85047e-33	0	1.14333e-38	4.52359e-37	0	1.66152e-60	1.0204e-05	5.71895e-07	2.58067e-07	0.00948588	310	271	2848	45	39.9994	16	40	340	79.0952	3999.09
97.3	1.78013e-33	0	1.09311e-38	4.33308e-37	0	1.548e-60	1.01439e-05	5.67684e-07	2.56062e-07	0.00946319	310	271	2848	45	39.9994	16	40	340	79.0974	3999.1
97.35	1.71247e-33	0	1.04509e-38	4.1506e-37	0	1.44224e-60	1.00842e-05	5.63504e-07	2.54073e-07	0.00944056	310	271	2848	45	39.9994	16	40	340	79.0996	3999.1
97.4	1.64738e-33	0	9.9919e-39	3.9758e-37	0	1.3437e-60	1.00248e-05	5.59355e-07	2.52099e-07	0.00941797	310	271	2848	45	39.9995	16	40	340	79.1017	3999.1
97.45	1.58476e-33	0	9.55302e-39	3.80836e-37	0	1.25189e-60	9.9657e-06	5.55237e-07	2.5014e-07	0.00939545	310	271	2848	45	39.9995	16	40	340	79.1039	3999.1
97.5	1.52453e-33	0	9.13342e-39	3.64798e-37	0	1.16636e-60	9.90699e-06	5.51148e-07	2.48197e-07	0.00937297	310	271	2848	45	39.9995	16	40	340	79.106	3999.11
97.55	1.46658e-33	0	8.73225e-39	3.49435e-37	0	1.08667e-60	9.84862e-06	5.4709e-07	2.46269e-07	0.00935055	310	271	2848	45	39.9995	16	40	340	79.1081	3999.11
97.6	1.41084e-33	0	8.3487e-39	3.34719e-37	0	1.01242e-60	9.7906e-06	5.43062e-07	2.44355e-07	0.00932819	310	271	2848	45	39.9995	16	40	340	79.1103	3999.11
97.65	1.35721e-33	0	7.98199e-39	3.20623e-37	0	9.4325e-61	9.73292e-06	5.39063e-07	2.42457e-07	0.00930587	310	271	2848	45	39.9995	16	40	340	79.1124	3999.11
97.7	1.30563e-33	0	7.6314e-39	3.0712e-37	0	8.78804e-61	9.67557e-06	5.35094e-07	2.40573e-07	0.00928362	310	271	2848	45	39.9995	16	40	340	79.1145	3999.11
97.75	1.256e-33	0	7.2962e-39	2.94186e-37	0	8.1876e-61	9.61857e-06	5.31154e-07	2.38704e-07	0.00926141	310	271	2848	45	39.9995	16	40	340	79.1166	3999.12
97.8	1.20826e-33	0	6.97572e-39	2.81797e-37	0	7.6282e-61	9.5619e-06	5.27243e-07	2.3685e-07	0.00923926	310	271	2848	45	39.9995	16	40	340	79.1188	3999.12
97.85	1.16234e-33	0	6.66933e-39	2.69929e-37	0	7.10701e-61	9.50557e-06	5.23361e-07	2.35009e-07	0.00921716	310	271	2848	45	39.9995	16	40	340	79.1209	3999.12
97.9	1.11816e-33	0	6.37639e-39	2.58561e-37	0	6.62143e-61	9.44957e-06	5.19507e-07	2.33184e-07	0.00919511	310	271	2848	45	39.9995	16	40	340	79.123	3999.12
97.95	1.07566e-33	0	6.09631e-39	2.47672e-37	0	6.16903e-61	9.3939e-06	5.15682e-07	2.31372e-07	0.00917311	310	271	2848	45	39.9995	16	40	340	79.1251	3999.12
98	1.03477e-33	0	5.82854e-39	2.37242e-37	0	5.74754e-61	9.33855e-06	5.11885e-07	2.29574e-07	0.00915117	310	271	2848	45	39.9995	16	40	340	79.1272	3999.13
98.05	9.95439e-34	0	5.57253e-39	2.27251e-37	0	5.35485e-61	9.28354e-06	5.08116e-07	2.27791e-07	0.00912928	310	271	2848	45	39.9995	16	40	340	79.1292	3999.13
98.1	9.57603e-34	1.96339e-314	5.32777e-39	2.1768e-37	0	4.98898e-61	9.22884e-06	5.04375e-07	2.26021e-07	0.00910745	310	271	2848	45	39.9995	16	40	340	79.1313	3999.13
98.15	9.21205e-34	1.35867e-314	5.09375e-39	2.08513e-37	0	4.64812e-61	9.17447e-06	5.00661e-07	2.24265e-07	0.00908566	310	271	2848	45	39.9995	16	40	340	79.1334	3999.13
98.2	8.86191e-34	9.40207e-315	4.87002e-39	1.99732e-37	0	4.33054e-61	9.12042e-06	4.96974e-07	2.22523e-07	0.00906393	310	271	2848	45	39.9995	16	40	340	79.1355	3999.13
98.25	8.52507e-34	6.50627e-315	4.65611e-39	1.9132e-37	0	4.03466e-61	9.06669e-06	4.93315e-07	2.20794e-07	0.00904225	310	271	2848	45	39.9995	16	40	340	79.1375	3999.14
98.3	8.20104e-34	4.50236e-315	4.4516e-39	1.83263e-37	0	3.759e-61	9.01327e-06	4.89683e-07	2.19078e-07	0.00902062	310	271	2848	45	39.9995	16	40	340	79.1396	3999.14
98.35	7.88932e-34	3.11565e-315	4.25607e-39	1.75545e-37	0	3.50217e-61	8.96017e-06	4.86077e-07	2.17376e-07	0.00899904	310	271	2848	45	39.9995	16	40	340	79.1417	3999.14
98.4	7.58946e-34	2.15604e-315	4.06912e-39	1.68152e-37	0	3.26289e-61	8.90738e-06	4.82498e-07	2.15688e-07	0.00897752	310	271	2848	45	39.9995	16	40	340	79.1437	3999.14
98.45	7.30099e-34	1.49199e-315	3.89039e-39	1.6107e-37	0	3.03996e-61	8.85491e-06	4.78945e-07	2.14012e-07	0.00895604	310	271	2848	45	39.9995	16	40	340	79.1458	3999.15
98.5	7.02348e-34	1.03246e-315	3.71951e-39	1.54287e-37	0	2.83226e-61	8.80274e-06	4.75419e-07	2.12349e-07	0.00893462	310	271	2848	45	39.9995	16	40	340	79.1478	3999.15
98.55	6.75652e-34	7.14469e-316	3.55614e-39	1.4779e-37	0	2.63875e-61	8.75088e-06	4.71918e-07	2.10699e-07	0.00891325	310	271	2848	45	39.9995	16	40	340	79.1498	3999.15
98.6	6.49971e-34	4.94415e-316	3.39994e-39	1.41566e-37	0	2.45846e-61	8.69932e-06	4.68444e-07	2.09062e-07	0.00889193	310	271	2848	45	39.9995	16	40	340	79.1519	3999.15
98.65	6.25266e-34	3.42137e-316	3.2506e-39	1.35604e-37	0	2.29049e-61	8.64807e-06	4.64994e-07	2.07438e-07	0.00887066	310	271	2848	45	39.9995	16	40	340	79.1539	3999.15
98.7	6.015e-34	2.3676e-316	3.10783e-39	1.29893e-37	0	2.13399e-61	8.59712e-06	4.6157e-07	2.05827e-07	0.00884944	310	271	2848	45	39.9995	16	40	340	79.1559	3999.16
98.75	5.78637e-34	1.63839e-316	2.97132e-39	1.24423e-37	0	1.98819e-61	8.54647e-06	4.58172e-07	2.04227e-07	0.00882827	310	271	2848	45	39.9995	16	40	340	79.158	3999.16
98.8	5.56644e-34	1.13377e-316	2.84081e-39	1.19183e-37	0	1.85235e-61	8.49612e-06	4.54798e-07	2.02641e-07	0.00880716	310	271	2848	45	39.9995	16	40	340	79.16	3999.16
98.85	5.35486e-34	7.84576e-317	2.71603e-39	1.14163e-37	0	1.72579e-61	8.44607e-06	4.5145e-07	2.01066e-07	0.00878609	310	271	2848	45	39.9995	16	40	340	79.162	3999.16
98.9	5.15133e-34	5.4293e-317	2.59673e-39	1.09356e-37	0	1.60788e-61	8.39631e-06	4.48125e-07	1.99504e-07	0.00876507	310	271	2848	45	39.9995	16	40	340	79.164	3999.16
98.95	4.95553e-34	3.75709e-317	2.48268e-39	1.0475e-37	0	1.49802e-61	8.34684e-06	4.44826e-07	1.97954e-07	0.00874411	310	271	2848	45	39.9995	16	40	340	79.166	3999.17
99	4.76717e-34	2.59992e-317	2.37363e-39	1.00339e-37	0	1.39567e-61	8.29767e-06	4.41551e-07	1.96416e-07	0.00872319	310	271	2848	45	39.9995	16	40	340	79.168	3999.17
99.05	4.58597e-34	1.79916e-317	2.26937e-39	9.61131e-38	0	1.30031e-61	8.24878e-06	4.38299e-07	1.9489e-07	0.00870233	310	271	2848	45	39.9995	16	40	340	79.17	3999.17
99.1	4.41166e-34	1.24502e-317	2.16969e-39	9.20654e-38	0	1.21147e-61	8.20018e-06	4.35072e-07	1.93376e-07	0.00868151	310	271	2848	45	39.9996	16	40	340	79.1719	3999.17
[truncated: 3,018 more rows]

## Sheet: Error summary
	offset	center	sigma	offset	center	sigma			sigma	offset	center	sigma	offset	center	sigma
	0	24.0254	0.00585875	0	6.43693	0.000209881				0	0.798531	0.00107729	5.65381e-18	14.8747	0.00419447
		sum sqs	a2		sum sqs	a2		sum sqs	a2		sum sqs	a2		sum sqs	a2
		8.75726e-07	14566.6		0.00467127	1.13507e+07					4.65822e-05	430828		1.68796e-06	28419.4
Parameter	k1	error	quadratic	k2	error	quadratic	k3	error	quadratic	k4	error	quadratic	k5	error	quadratic
Low value	24.0254	1.4566e-08	1.45666e-08	6.43692	1.13508e-05	1.13507e-05	Not applicable			0.79853	4.30833e-07	4.30828e-07	14.8747	2.84203e-08	2.84194e-08
Fitted value	24.0254	1.27304e-17	0	6.43693	1.27304e-17	0	Constrained			0.798531	1.27304e-17	0	14.8747	1.27304e-17	5.65381e-18
High value	24.0254	1.45673e-08	1.45666e-08	6.43693	1.13507e-05	1.13507e-05				0.798532	4.30823e-07	4.30828e-07	14.8747	2.84185e-08	2.84194e-08
	offset	center	sigma			sigma	offset	center	sigma			sigma
	0	0.105046	0.000152163				0	1.32592	0.0043995
		sum sqs	a2		sum sqs	a2		sum sqs	a2		sum sqs	a2
		0.210023	2.1595e+07					5.91137e-07	25832.3
Parameter	k6	error	quadratic	k7	error	quadratic	k8	error	quadratic	k9	error	quadratic
Low value	0.105045	2.15953e-05	2.1595e-05	Not applicable			1.32592	2.58317e-08	2.58323e-08	Not applicable
Fitted value	0.105046	1.27304e-17	0	Constrained			1.32592	1.27304e-17	0	Constrained
High value	0.105047	2.15946e-05	2.1595e-05				1.32592	2.58328e-08	2.58323e-08
	offset	center	sigma	offset	center	sigma	offset	center	sigma	offset	center	sigma
	0	5.78683	0.000179417	0	7.51145	0.00215249	0	0.0956034	0.00130195	0	0.523362	0.00180684
		sum sqs	a2		sum sqs	a2		sum sqs	a2		sum sqs	a2
		0.00623496	1.55326e+07		6.55139e-06	107917		1.90636e-05	294975		2.68785e-06	153155
Parameter	beta	error	quadratic	gamma	error	quadratic	delta	error	quadratic	zeta	error	quadratic
Low value	5.78683	1.55326e-05	1.55326e-05	7.51145	1.07915e-07	1.07917e-07	0.0956024	2.94971e-07	2.94975e-07	0.523361	1.53156e-07	1.53155e-07
Fitted value	5.78683	1.27304e-17	0	7.51145	1.27304e-17	0	0.0956034	1.27304e-17	0	0.523362	1.27304e-17	0
High value	5.78683	1.55327e-05	1.55326e-05	7.51146	1.07919e-07	1.07917e-07	0.0956044	2.94978e-07	2.94975e-07	0.523363	1.53153e-07	1.53155e-07
	offset	center	sigma	offset	center	sigma	offset	center	sigma	offset	center	sigma	offset	center	sigma
	0	1.4154	0.00041553	0	0.118177	0.000157874	5.65381e-18	0.147808	0.00366172	0	0.15599	0.000353453	5.65381e-18	0.0478967	0.000903421
		sum sqs	a2		sum sqs	a2		sum sqs	a2		sum sqs	a2		sum sqs	a2
		3.17916e-08	2.89577e+06		1.3885e-06	2.0061e+07		2.26163e-10	37290.6		2.92401e-07	4.00227e+06		1.48703e-11	612618
Parameter	lam1	error	quadratic	lam2	error	quadratic	lam3	error	quadratic	lam4	error	quadratic	lam5	error	quadratic
Low value	1.4154	2.89579e-06	2.89577e-06	0.118176	2.0061e-05	2.0061e-05	0.147807	3.72917e-08	3.72906e-08	0.155989	4.00231e-06	4.00227e-06	0.0478957	6.12618e-07	6.12618e-07
Fitted value	1.4154	1.27304e-17	0	0.118177	1.27304e-17	0	0.147808	1.27304e-17	5.65381e-18	0.15599	1.27304e-17	0	0.0478967	1.27304e-17	1.27304e-17
High value	1.4154	2.89576e-06	2.89577e-06	0.118178	2.00609e-05	2.0061e-05	0.147809	3.72895e-08	3.72906e-08	0.155991	4.00223e-06	4.00227e-06	0.0478977	6.12618e-07	6.12618e-07
	FIT VALUES WITH 1 SIGMA UNCERTAINTY
	k1	k2	k3	k4	k5	k6	k7	k8	k9	beta	gamma	delta	zeta
	24.0254	6.43693	0.124915	0.798531	14.8747	0.105046	0.0525539	1.32592	0.0957933	5.78683	7.51145	0.0956034	0.523362
sigma	0.00585875	0.000209881		0.00107729	0.00419447	0.000152163		0.0043995		0.000179417	0.00215249	0.00130195	0.00180684
relative error	0.000243857	3.26058e-05		0.00134909	0.000281987	0.00144853		0.00331808		3.10043e-05	0.00028656	0.0136182	0.00345237
	lam1	lam2	lam3	lam4	lam5
	1.4154	0.118177	0.147808	0.15599	0.0478967
sigma	0.00041553	0.000157874	0.00366172	0.000353453	0.000903421
relative error	0.000293579	0.00133591	0.0247735	0.00226587	0.0188619

## Sheet: k1 low
CBC0	alpha	k1	k2	k3	k4	k5	k6	k7	k8	k9	beta	gamma	delta	zeta
10	24.0254	24.0254	6.43693	0.124915	0.798531	14.8747	0.105046	0.0525539	1.32592	0.0957933	5.78683	7.51145	0.0956034	0.523362
N	lam1	lam2	lam3	lam4	lam5	omeg d	omeg e	omeg m	omeg s		phi
4000	1.4154	0.118177	0.147808	0.15599	0.0478967	0.775012	7.36327	0.898347	0.860528		0.0952381
					Constrained	0.775011
					diff sq	1.04053e-15	Progenitor fractions			Days				TAC / EC	EEC/TC	GC/PC
	T infinity values					4.16217e-08	0.0678095	0.0113333	0.01	5				ratio	ratio	ratio
	TAC	EC	EEC	TC	GC	PC	AP	SP	GPP	Fraction EC at above time		Total cells		0.108848	2.5	4.25
Steady state	310	2848	40	16	340	80	271	45	40	0.95		4000		expt	expt	expt
Experiment	310	2848	40	16	340	80	271	45	40	0.95		global SUM		0.108848	2.5	4.25
Diff sqd	1.6648e-10	1.40514e-08	2.77178e-12	4.43485e-13	2.00324e-10	1.10906e-11	1.27226e-10	3.50913e-12	2.77264e-12	3.12789e-26		1.44325e-08		diff sqd	diff sqd	diff sqd
Scaled dsq	4.16217e-08	4.16216e-08	4.16216e-08	4.16216e-08	4.16281e-08	4.16281e-08	4.16216e-08	4.16281e-08	4.16281e-08	1.86167e-13				5.76256e-29	1.97215e-31	0
	abs sum	abs + pro	sec sum	sec + pro	pro sum		sum without EC fraction		Total sum
	8.32434e-08	2.08121e-07	1.665e-07	2.91378e-07	1.24878e-07		1.4566e-08		1.4566e-08
delta	1.4154	0.118176	0.147807	0.155989	0.0478957
0.05	Exponentials	24.0254	6.43692	0.124914	0.79853	14.8747	0.105045	0.0525529	1.32592	0.0957923	5.78683	7.51145	0.0956024	0.523361
time (days)	omeg d	omeg e	omeg m	omeg s	k5	lam 1	lam 2	lam 3	lam 4	lam 5	TAC	AP	EC	SP	EEC	TC	GPP	GC	PC	sum
0	1	1	1	1	1	1	1	1	1	1	0	0	0	0	0	0	0	0	0	10
0.05	0.961991	0.692004	0.956076	0.957886	0.475335	0.931676	0.994109	0.992637	0.992231	0.997608	11.7829	1.6936	0.426186	0.0365071	6.42571e-05	3.21354e-05	0.000483721	31.5502	5.82618e-07	55.49
0.1	0.925426	0.478869	0.914082	0.917546	0.225943	0.868021	0.988252	0.985328	0.984522	0.995222	23.118	5.97373	3.04428	0.142122	0.000502966	0.000251442	0.00374951	61.6562	9.08522e-06	103.939
0.15	0.890251	0.33138	0.873933	0.878904	0.107399	0.808714	0.98243	0.978073	0.976873	0.992841	34.0222	11.9256	9.20902	0.311248	0.00166101	0.000830057	0.0122621	90.375	4.48293e-05	155.858
0.2	0.856413	0.229316	0.835546	0.84189	0.0510502	0.75346	0.976642	0.970871	0.969284	0.990466	44.5119	18.9207	19.636	0.538629	0.00385282	0.00192465	0.0281664	117.762	0.000138105	211.403
0.25	0.823861	0.158688	0.798846	0.806435	0.0242659	0.701981	0.970888	0.963722	0.961753	0.988097	54.6029	26.5284	34.6169	0.819325	0.0073643	0.00367738	0.0533139	143.87	0.000328677	270.502
0.3	0.792547	0.109812	0.763758	0.772473	0.0115344	0.654019	0.965168	0.956626	0.954281	0.985734	64.3104	34.4548	54.1669	1.1487	0.0124546	0.00621686	0.0892882	168.749	0.000664425	332.939
0.35	0.762423	0.0759906	0.730211	0.739941	0.00548272	0.609334	0.959482	0.949583	0.946867	0.983376	73.6489	42.5006	78.1256	1.52241	0.0193578	0.00965896	0.137428	192.451	0.00120009	398.416
0.4	0.733444	0.0525858	0.698138	0.708779	0.00260613	0.567702	0.953829	0.942591	0.939511	0.981024	82.6325	50.5316	106.226	1.93637	0.0282846	0.0141077	0.198848	215.021	0.00199615	466.591
0.45	0.705566	0.0363896	0.667473	0.67893	0.00123878	0.528914	0.94821	0.93565	0.932211	0.978677	91.2746	58.4589	138.139	2.38675	0.0394238	0.019656	0.274461	236.507	0.00311777	537.102
0.5	0.678748	0.0251817	0.638155	0.650337	0.000588836	0.492777	0.942623	0.928761	0.924969	0.976336	99.5882	66.2242	173.508	2.86998	0.0529435	0.0263863	0.364995	256.951	0.00463389	609.59
0.55	0.652949	0.0174259	0.610125	0.622949	0.000279894	0.459109	0.93707	0.921922	0.917783	0.974001	107.586	73.7909	211.965	3.38271	0.0689929	0.0343716	0.47101	276.397	0.00661634	683.702
0.6	0.628131	0.0120588	0.583326	0.596714	0.000133043	0.427741	0.931549	0.915134	0.910652	0.971671	115.279	81.1367	253.149	3.92179	0.0877032	0.0436756	0.592915	294.885	0.0091391	759.105
0.65	0.604256	0.00834471	0.557705	0.571584	6.32401e-05	0.398516	0.926061	0.908396	0.903577	0.969347	122.681	88.2495	296.709	4.4843	0.109189	0.0543537	0.730982	312.455	0.0122776	835.486
0.7	0.581289	0.00577457	0.533208	0.547513	3.00602e-05	0.371288	0.920605	0.901707	0.896557	0.967028	129.801	95.1239	342.314	5.06749	0.133549	0.0664536	0.885363	329.145	0.0161081	912.553
0.75	0.559194	0.00399603	0.509788	0.524455	1.42886e-05	0.34592	0.915182	0.895068	0.889592	0.964715	136.65	101.759	389.652	5.66881	0.160869	0.0800154	1.0561	344.992	0.0207071	990.04
0.8	0.537939	0.00276527	0.487396	0.502368	6.79189e-06	0.322285	0.90979	0.888477	0.88268	0.962407	143.239	108.158	438.434	6.28588	0.191219	0.0950728	1.24313	360.03	0.026151	1067.7
0.85	0.517493	0.00191358	0.465988	0.481211	3.22842e-06	0.300266	0.90443	0.881935	0.875823	0.960105	149.577	114.323	488.392	6.91645	0.224657	0.111653	1.44631	374.294	0.0325153	1145.32
0.9	0.497823	0.0013242	0.44552	0.460946	1.53458e-06	0.27975	0.899101	0.875441	0.869018	0.957809	155.675	120.262	539.282	7.55848	0.261232	0.129777	1.66541	387.816	0.0398745	1222.69
0.95	0.478901	0.000916353	0.425951	0.441533	7.29439e-07	0.260637	0.893804	0.868995	0.862267	0.955518	161.541	125.98	590.878	8.21002	0.30098	0.149462	1.90015	400.627	0.0483019	1299.63
1	0.460698	0.00063412	0.407242	0.422939	3.46727e-07	0.242829	0.888539	0.862597	0.855568	0.953232	167.183	131.484	642.976	8.8693	0.343926	0.170718	2.15018	412.757	0.0578689	1375.99
1.05	0.443188	0.000438813	0.389355	0.405127	1.64812e-07	0.226238	0.883304	0.856245	0.848921	0.950952	172.612	136.782	695.392	9.53464	0.390088	0.193552	2.41509	424.236	0.0686449	1451.62
1.1	0.426342	0.000303661	0.372253	0.388066	7.83406e-08	0.210781	0.8781	0.849941	0.842325	0.948678	177.834	141.879	747.957	10.2045	0.439476	0.217965	2.69444	435.092	0.0806971	1526.4
1.15	0.410137	0.000210134	0.355902	0.371723	3.7238e-08	0.196379	0.872927	0.843683	0.835781	0.946408	182.857	146.785	800.52	10.8775	0.492088	0.243957	2.98773	445.35	0.0940905	1600.21
1.2	0.394548	0.000145414	0.34027	0.356068	1.77005e-08	0.182962	0.867784	0.83747	0.829288	0.944145	187.69	151.504	852.947	11.5522	0.547921	0.271523	3.29446	455.037	0.108887	1672.95
1.25	0.379552	0.000100627	0.325324	0.341073	8.41366e-09	0.170461	0.862671	0.831304	0.822845	0.941886	192.339	156.045	905.114	12.2275	0.60696	0.300652	3.61407	464.178	0.125147	1744.55
1.3	0.365125	6.96342e-05	0.311034	0.326709	3.99931e-09	0.158815	0.857589	0.825183	0.816452	0.939633	196.811	160.413	956.915	12.9023	0.669186	0.331335	3.946	472.797	0.142927	1814.93
1.35	0.351247	4.81872e-05	0.297373	0.31295	1.90101e-09	0.147964	0.852537	0.819107	0.810109	0.937386	201.113	164.616	1008.25	13.5754	0.734576	0.363556	4.28967	480.915	0.16228	1884.02
1.4	0.337896	3.33457e-05	0.284311	0.29977	9.03615e-10	0.137855	0.847514	0.813076	0.803815	0.935143	205.252	168.659	1059.04	14.246	0.803099	0.397299	4.64448	488.555	0.183258	1951.78
1.45	0.325053	2.30754e-05	0.271823	0.287146	4.29519e-10	0.128436	0.842521	0.807089	0.79757	0.932907	209.234	172.549	1109.21	14.9131	0.874722	0.432545	5.00982	495.739	0.205909	2018.17
1.5	0.312698	1.59682e-05	0.259884	0.275053	2.04165e-10	0.119661	0.837557	0.801146	0.791373	0.930675	213.064	176.291	1158.69	15.576	0.949405	0.469273	5.38508	502.486	0.230277	2083.14
1.55	0.300813	1.10501e-05	0.248469	0.263469	9.70469e-11	0.111485	0.832623	0.795247	0.785225	0.928449	216.748	179.89	1207.42	16.234	1.02711	0.507459	5.76964	508.816	0.256405	2146.67
1.6	0.289379	7.6467e-06	0.237555	0.252374	4.61297e-11	0.103868	0.827717	0.789392	0.779125	0.926228	220.293	183.353	1255.36	16.8864	1.10778	0.54708	6.16289	514.748	0.284331	2208.74
1.65	0.27838	5.29155e-06	0.227121	0.241745	2.19271e-11	0.0967713	0.822841	0.783579	0.773071	0.924013	223.702	186.685	1302.46	17.5325	1.19138	0.588108	6.56422	520.299	0.314091	2269.33
1.7	0.267799	3.66177e-06	0.217145	0.231564	1.04227e-11	0.0901595	0.817993	0.77781	0.767065	0.921802	226.982	189.889	1348.68	18.1719	1.27786	0.630518	6.97302	525.487	0.345718	2328.44
1.75	0.25762	2.53396e-06	0.207607	0.221812	4.95427e-12	0.0839995	0.813174	0.772083	0.761106	0.919598	230.138	192.972	1394.01	18.804	1.36715	0.674279	7.38868	530.327	0.379241	2386.06
1.8	0.247828	1.75351e-06	0.198488	0.212471	2.35493e-12	0.0782603	0.808383	0.766398	0.755193	0.917398	233.173	195.938	1438.41	19.4284	1.45921	0.719363	7.81062	534.837	0.414688	2442.19
1.85	0.238408	1.21344e-06	0.18977	0.203523	1.11938e-12	0.0729133	0.803621	0.760755	0.749325	0.915204	236.093	198.791	1481.87	20.0447	1.55398	0.76574	8.23824	539.031	0.452083	2496.84
1.9	0.229346	8.39703e-07	0.181435	0.194952	5.32081e-13	0.0679316	0.798886	0.755153	0.743504	0.913014	238.903	201.536	1524.36	20.6525	1.65139	0.813377	8.67098	542.923	0.491446	2550
1.95	0.220629	5.81078e-07	0.173465	0.186742	2.52916e-13	0.0632902	0.79418	0.749593	0.737727	0.91083	241.605	204.176	1565.88	21.2516	1.75139	0.862244	9.10827	546.528	0.532797	2601.7
2	0.212243	4.02108e-07	0.165846	0.178877	1.2022e-13	0.058966	0.789501	0.744073	0.731996	0.908652	244.205	206.716	1606.43	21.8417	1.85391	0.912307	9.54957	549.859	0.57615	2651.94
2.05	0.204176	2.7826e-07	0.158562	0.171344	5.71447e-14	0.0549372	0.78485	0.738595	0.726309	0.906478	246.705	209.159	1645.99	22.4225	1.9589	0.963535	9.99434	552.928	0.62152	2700.75
2.1	0.196415	1.92557e-07	0.151597	0.164128	2.71628e-14	0.0511837	0.780226	0.733156	0.720666	0.90431	249.111	211.51	1684.58	22.9938	2.06628	1.01589	10.4421	555.749	0.668916	2748.13
2.15	0.18895	1.3325e-07	0.144938	0.157216	1.29114e-14	0.0476866	0.775629	0.727758	0.715067	0.902147	251.426	213.771	1722.18	23.5555	2.176	1.06935	10.8922	558.333	0.718346	2794.12
2.2	0.181768	9.22098e-08	0.138572	0.150595	6.13725e-15	0.0444285	0.77106	0.722399	0.709512	0.899989	253.652	215.946	1758.8	24.1075	2.28799	1.12387	11.3444	560.691	0.769817	2838.72
2.25	0.174859	6.38095e-08	0.132486	0.144253	2.91725e-15	0.041393	0.766517	0.71708	0.703999	0.897836	255.794	218.039	1794.45	24.6495	2.40218	1.17942	11.798	562.834	0.823332	2881.97
2.3	0.168213	4.41564e-08	0.126666	0.138178	1.38667e-15	0.0385649	0.762001	0.7118	0.69853	0.895689	257.854	220.052	1829.14	25.1815	2.51851	1.23597	12.2527	564.772	0.878891	2923.89
2.35	0.161819	3.05564e-08	0.121103	0.132359	6.59132e-16	0.03593	0.757512	0.706559	0.693103	0.893546	259.836	221.988	1862.88	25.7035	2.63692	1.29348	12.708	566.515	0.936494	2964.5
2.4	0.155668	2.11452e-08	0.115783	0.126784	3.13308e-16	0.0334751	0.753049	0.701357	0.687718	0.891409	261.743	223.851	1895.68	26.2154	2.75733	1.35192	13.1635	568.074	0.996138	3003.83
2.45	0.149751	1.46325e-08	0.110698	0.121445	1.48926e-16	0.031188	0.748612	0.696192	0.682375	0.889277	263.577	225.643	1927.54	26.7172	2.87969	1.41126	13.6187	569.456	1.05782	3041.91
2.5	0.14406	1.01258e-08	0.105836	0.116331	7.07897e-17	0.0290571	0.744202	0.691066	0.677073	0.88715	265.342	227.367	1958.5	27.2088	3.00393	1.47146	14.0733	570.671	1.12153	3078.76
2.55	0.138584	7.00708e-09	0.101187	0.111431	3.36488e-17	0.0270718	0.739818	0.685978	0.671813	0.885028	267.039	229.026	1988.55	27.6903	3.12999	1.53249	14.527	571.727	1.18726	3114.41
2.6	0.133316	4.84892e-09	0.0967424	0.106739	1.59944e-17	0.0252222	0.735459	0.680927	0.666594	0.882911	268.672	230.621	2017.71	28.1617	3.2578	1.59432	14.9794	572.632	1.255	3148.89
2.65	0.128249	3.35547e-09	0.0924931	0.102243	7.60271e-18	0.0234989	0.731126	0.675913	0.661415	0.880799	270.243	232.156	2046.01	28.6231	3.3873	1.65692	15.43	573.393	1.32473	3182.22
2.7	0.123374	2.322e-09	0.0884305	0.0979375	3.61383e-18	0.0218934	0.726819	0.670936	0.656276	0.878692	271.754	233.632	2073.45	29.0744	3.51842	1.72024	15.8787	574.018	1.39646	3214.45
2.75	0.118685	1.60683e-09	0.0845463	0.093813	1.71778e-18	0.0203975	0.722537	0.665996	0.651177	0.87659	273.208	235.053	2100.06	29.5158	3.65112	1.78428	16.3252	574.514	1.47015	3245.58
2.8	0.114174	1.11194e-09	0.0808328	0.0898622	8.1652e-19	0.0190039	0.71828	0.661092	0.646118	0.874493	274.606	236.419	2125.85	29.9473	3.78531	1.84898	16.769	574.888	1.54579	3275.66
2.85	0.109834	7.69464e-10	0.0772823	0.0860777	3.8812e-19	0.0177055	0.714048	0.656225	0.641099	0.872402	275.951	237.733	2150.84	30.369	3.92095	1.91432	17.21	575.146	1.62337	3304.71
2.9	0.10566	5.32472e-10	0.0738878	0.0824527	1.84487e-19	0.0164958	0.709841	0.651393	0.636118	0.870315	277.246	238.998	2175.05	30.781	4.05797	1.98027	17.6479	575.294	1.70287	3332.76
2.95	0.101643	3.68473e-10	0.0706424	0.0789803	8.7693e-20	0.0153687	0.705659	0.646596	0.631176	0.868233	278.491	240.214	2198.49	31.1835	4.19631	2.04681	18.0825	575.338	1.78427	3359.83
3	0.0977801	2.54985e-10	0.0675395	0.0756541	4.16835e-20	0.0143187	0.701502	0.641835	0.626272	0.866156	279.688	241.384	2221.19	31.5764	4.33593	2.11389	18.5135	575.283	1.86754	3385.96
3.05	0.0940635	1.7645e-10	0.0645729	0.072468	1.98136e-20	0.0133404	0.697369	0.637109	0.621406	0.864084	280.84	242.51	2243.17	31.96	4.47675	2.1815	18.9408	575.135	1.95266	3411.16
3.1	0.0904882	1.22104e-10	0.0617367	0.0694161	9.4181e-21	0.0124289	0.693261	0.632418	0.616579	0.862018	281.949	243.593	2264.43	32.3343	4.61873	2.2496	19.364	574.9	2.03962	3435.48
3.15	0.0870488	8.44967e-11	0.059025	0.0664927	4.47675e-21	0.0115797	0.689176	0.627762	0.611788	0.859956	283.015	244.635	2285	32.6996	4.76181	2.31817	19.7831	574.581	2.12838	3458.92
3.2	0.0837401	5.8472e-11	0.0564324	0.0636924	2.12795e-21	0.0107885	0.685116	0.623139	0.607035	0.857899	284.041	245.637	2304.9	33.0558	4.90594	2.38718	20.1979	574.183	2.21892	3481.53
3.25	0.0805572	4.04629e-11	0.0539537	0.0610101	1.01149e-21	0.0100514	0.68108	0.618551	0.602319	0.855847	285.027	246.601	2324.15	33.4032	5.05106	2.4566	20.6082	573.712	2.31122	3503.32
3.3	0.0774953	2.80005e-11	0.0515838	0.0584407	4.80796e-22	0.00936468	0.677067	0.613997	0.597639	0.853799	285.976	247.528	2342.76	33.7418	5.19712	2.5264	21.0139	573.17	2.40526	3524.32
3.35	0.0745498	1.93764e-11	0.0493181	0.0559796	2.28539e-22	0.00872485	0.673078	0.609476	0.592996	0.851757	286.89	248.42	2360.76	34.0719	5.34407	2.59657	21.4148	572.563	2.50099	3544.56
3.4	0.0717162	1.34086e-11	0.0471519	0.053622	1.08632e-22	0.00812873	0.669113	0.604988	0.588389	0.84972	287.768	249.279	2378.15	34.3936	5.49186	2.66708	21.8108	571.894	2.59841	3564.05
3.45	0.0689903	9.27878e-12	0.0450808	0.0513638	5.16368e-23	0.00757335	0.665171	0.600533	0.583818	0.847687	288.613	250.104	2394.95	34.707	5.64044	2.7379	22.2018	571.167	2.69747	3582.82
3.5	0.066368	6.42095e-12	0.0431007	0.0492007	2.45447e-23	0.00705591	0.661252	0.596112	0.579282	0.84566	289.426	250.899	2411.19	35.0122	5.78977	2.809	22.5877	570.385	2.79816	3600.9
3.55	0.0638454	4.44333e-12	0.0412076	0.0471286	1.1667e-23	0.00657382	0.657356	0.591722	0.574782	0.843637	290.208	251.663	2426.88	35.3095	5.9398	2.88037	22.9685	569.552	2.90044	3618.31
3.6	0.0614187	3.0748e-12	0.0393976	0.0451439	5.54571e-24	0.00612467	0.653484	0.587365	0.570316	0.841619	290.96	252.398	2442.04	35.5989	6.09047	2.95198	23.3439	568.671	3.00428	3635.06
3.65	0.0590842	2.12777e-12	0.0376671	0.0432427	2.63607e-24	0.00570621	0.649634	0.583041	0.565885	0.839606	291.684	253.105	2456.68	35.8807	6.24176	3.02382	23.714	567.744	3.10966	3651.18
3.7	0.0568384	1.47243e-12	0.0360126	0.0414216	1.25301e-24	0.00531634	0.645806	0.578748	0.561489	0.837597	292.38	253.785	2470.81	36.1549	6.39361	3.09585	24.0787	566.776	3.21654	3666.69
3.75	0.054678	1.01893e-12	0.0344308	0.0396772	5.95601e-25	0.00495311	0.642002	0.574486	0.557126	0.835594	293.05	254.439	2484.46	36.4218	6.54598	3.16806	24.438	565.767	3.3249	3681.62
3.8	0.0525998	7.051e-13	0.0329185	0.0380062	2.8311e-25	0.0046147	0.638219	0.570256	0.552798	0.833595	293.694	255.069	2497.64	36.6814	6.69884	3.24043	24.7917	564.723	3.4347	3695.97
3.85	0.0506005	4.87932e-13	0.0314726	0.0364056	1.34572e-25	0.0042994	0.634459	0.566057	0.548503	0.831601	294.314	255.674	2510.36	36.934	6.85213	3.31293	25.1399	563.643	3.54592	3709.78
3.9	0.0486772	3.37651e-13	0.0300902	0.0348724	6.39667e-26	0.00400565	0.630722	0.561889	0.544242	0.829612	294.91	256.257	2522.64	37.1796	7.00582	3.38556	25.4826	562.532	3.65853	3723.05
3.95	0.046827	2.33656e-13	0.0287686	0.0334038	3.04056e-26	0.00373197	0.627006	0.557752	0.540013	0.827628	295.484	256.817	2534.49	37.4185	7.15988	3.45828	25.8196	561.392	3.7725	3735.81
4	0.0450471	1.61691e-13	0.0275049	0.031997	1.44528e-26	0.00347699	0.623312	0.553645	0.535818	0.825648	296.035	257.356	2545.92	37.6508	7.31427	3.53108	26.1511	560.224	3.88779	3748.07
4.05	0.0433349	1.11891e-13	0.0262968	0.0306495	6.86992e-27	0.00323943	0.61964	0.549569	0.531655	0.823673	296.566	257.875	2556.95	37.8765	7.46894	3.60395	26.4769	559.03	4.00438	3759.85
4.1	0.0416878	7.74288e-14	0.0251418	0.0293588	3.26551e-27	0.0030181	0.615989	0.545522	0.527525	0.821703	297.077	258.374	2567.6	38.096	7.62387	3.67686	26.7971	557.813	4.12223	3771.18
4.15	0.0401033	5.3581e-14	0.0240375	0.0281223	1.55221e-27	0.00281189	0.61236	0.541505	0.523426	0.819737	297.568	258.854	2577.86	38.3093	7.77902	3.74981	27.1117	556.575	4.24132	3782.05
4.2	0.038579	3.70783e-14	0.0229816	0.026938	7.3782e-28	0.00261977	0.608752	0.537518	0.51936	0.817777	298.041	259.315	2587.77	38.5165	7.93435	3.82276	27.4206	555.317	4.36162	3792.5
4.25	0.0371126	2.56583e-14	0.0219722	0.0258035	3.50711e-28	0.00244078	0.605166	0.53356	0.515325	0.815821	298.495	259.759	2597.32	38.7178	8.08984	3.89572	27.724	554.04	4.48309	3802.53
4.3	0.035702	1.77557e-14	0.0210071	0.0247168	1.66705e-28	0.00227402	0.601601	0.529632	0.511321	0.813869	298.932	260.187	2606.53	38.9134	8.24546	3.96865	28.0218	552.748	4.60571	3812.15
4.35	0.034345	1.2287e-14	0.0200844	0.0236759	7.92407e-29	0.00211865	0.598056	0.525732	0.507348	0.811922	299.353	260.598	2615.42	39.1034	8.40116	4.04156	28.314	551.44	4.72945	3821.4
4.4	0.0330395	8.50264e-15	0.0192022	0.0226788	3.76659e-29	0.00197389	0.594533	0.521861	0.503407	0.80998	299.758	260.993	2623.98	39.2879	8.55693	4.11442	28.6007	550.118	4.85428	3830.27
4.45	0.0317837	5.88386e-15	0.0183588	0.0217237	1.79039e-29	0.00183903	0.59103	0.518018	0.499496	0.808043	300.147	261.373	2632.24	39.4671	8.71273	4.18721	28.882	548.785	4.98017	3838.78
4.5	0.0305756	4.07165e-15	0.0175524	0.0208089	8.51033e-30	0.00171338	0.587548	0.514204	0.495615	0.80611	300.522	261.739	2640.2	39.641	8.86854	4.25994	29.1577	547.441	5.10709	3846.94
4.55	0.0294135	2.8176e-15	0.0167815	0.0199325	4.04526e-30	0.00159632	0.584087	0.510418	0.491764	0.804182	300.882	262.091	2647.88	39.8099	9.02433	4.33257	29.4281	546.087	5.23501	3854.77
4.6	0.0282955	1.94979e-15	0.0160444	0.0190931	1.92285e-30	0.00148725	0.580646	0.50666	0.487944	0.802258	301.228	262.43	2655.28	39.9738	9.18008	4.40511	29.693	544.724	5.3639	3862.28
4.65	0.02722	1.34926e-15	0.0153396	0.018289	9.13997e-31	0.00138564	0.577225	0.502929	0.484153	0.800339	301.562	262.756	2662.41	40.1328	9.33575	4.47753	29.9526	543.354	5.49375	3869.48
4.7	0.0261854	9.33695e-16	0.0146659	0.0175188	4.34454e-31	0.00129096	0.573824	0.499226	0.480391	0.798425	301.883	263.069	2669.29	40.2872	9.49132	4.54984	30.207	541.978	5.62451	3876.38
4.75	0.0251901	6.46121e-16	0.0140217	0.016781	2.06511e-31	0.00120276	0.570443	0.49555	0.476659	0.796515	302.191	263.37	2675.91	40.437	9.64678	4.62201	30.4561	540.597	5.75616	3882.99
4.8	0.0242326	4.47118e-16	0.0134058	0.0160743	9.81619e-32	0.00112058	0.567083	0.491901	0.472956	0.79461	302.488	263.66	2682.3	40.5824	9.80209	4.69403	30.7	539.211	5.88868	3889.33
4.85	0.0233116	3.09408e-16	0.012817	0.0153973	4.66598e-32	0.00104402	0.563742	0.488279	0.469282	0.792709	302.773	263.939	2688.45	40.7234	9.95723	4.7659	30.9388	537.821	6.02203	3895.39
4.9	0.0224255	2.14111e-16	0.012254	0.0147489	2.2179e-32	0.000972689	0.56042	0.484684	0.465636	0.790813	303.048	264.208	2694.38	40.8602	10.1122	4.8376	31.1725	536.429	6.1562	3901.21
4.95	0.0215731	1.48166e-16	0.0117158	0.0141278	1.05424e-32	0.000906231	0.557119	0.481115	0.462018	0.788921	303.312	264.466	2700.1	40.9928	10.2669	4.90913	31.4013	535.035	6.29115	3906.77
5	0.0207531	1.02531e-16	0.0112012	0.0135328	5.01119e-33	0.000844314	0.553837	0.477573	0.458428	0.787034	303.567	264.714	2705.6	41.1215	10.4215	4.98047	31.625	533.64	6.42686	3912.1
5.05	0.0199643	7.09521e-17	0.0107092	0.0129629	2.38199e-33	0.000786628	0.550574	0.474056	0.454867	0.785152	303.811	264.953	2710.9	41.2463	10.5757	5.05162	31.8439	532.245	6.56331	3917.19
5.1	0.0192055	4.90991e-17	0.0102388	0.012417	1.13224e-33	0.000732882	0.54733	0.470566	0.451333	0.783274	304.046	265.183	2716.01	41.3672	10.7298	5.12256	32.058	530.85	6.70046	3922.07
5.15	0.0184755	3.39768e-17	0.00978906	0.011894	5.38194e-34	0.000682809	0.544105	0.467101	0.447826	0.7814	304.273	265.404	2720.93	41.4845	10.8835	5.1933	32.2673	529.455	6.8383	3926.73
5.2	0.0177733	2.35121e-17	0.00935909	0.0113931	2.55822e-34	0.000636157	0.5409	0.463661	0.444347	0.779531	304.49	265.617	2725.68	41.5982	11.0369	5.26382	32.472	528.062	6.9768	3931.19
5.25	0.0170977	1.62704e-17	0.00894801	0.0109133	1.21601e-34	0.000592692	0.537713	0.460247	0.440895	0.777667	304.7	265.821	2730.24	41.7085	11.19	5.33411	32.672	526.672	7.11593	3935.46
5.3	0.0164478	1.12592e-17	0.00855498	0.0104537	5.78012e-35	0.000552198	0.534545	0.456859	0.43747	0.775806	304.901	266.018	2734.64	41.8153	11.3428	5.40417	32.8675	525.283	7.25568	3939.53
5.35	0.0158227	7.79142e-18	0.00817922	0.0100135	2.74749e-35	0.000514469	0.531396	0.453495	0.434071	0.773951	305.095	266.208	2738.88	41.9189	11.4952	5.47398	33.0585	523.898	7.39602	3943.42
5.4	0.0152213	5.39169e-18	0.00781996	0.00959176	1.30598e-35	0.000479319	0.528265	0.450156	0.430698	0.772099	305.281	266.39	2742.96	42.0192	11.6473	5.54356	33.245	522.516	7.53693	3947.14
5.45	0.0146427	3.73107e-18	0.00747648	0.00918781	6.20777e-36	0.00044657	0.525153	0.446841	0.427352	0.770253	305.461	266.565	2746.89	42.1164	11.799	5.61287	33.4273	521.138	7.67838	3950.69
5.5	0.0140861	2.58192e-18	0.00714808	0.00880088	2.95077e-36	0.000416059	0.522059	0.443551	0.424032	0.76841	305.633	266.734	2750.68	42.2107	11.9503	5.68193	33.6053	519.765	7.82036	3954.08
5.55	0.0135507	1.7867e-18	0.00683411	0.00843024	1.4026e-36	0.000387632	0.518984	0.440285	0.420738	0.766572	305.799	266.896	2754.32	42.302	12.1012	5.75072	33.779	518.396	7.96283	3957.31
5.6	0.0130357	1.2364e-18	0.00653394	0.00807521	6.66705e-37	0.000361148	0.515926	0.437043	0.417469	0.764739	305.959	267.052	2757.83	42.3904	12.2516	5.81924	33.9487	517.033	8.10579	3960.39
5.65	0.0125402	8.55594e-19	0.00624694	0.00773513	3.16908e-37	0.000336473	0.512886	0.433825	0.414226	0.762909	306.113	267.202	2761.21	42.4761	12.4017	5.88748	34.1143	515.674	8.24921	3963.33
5.7	0.0120636	5.92075e-19	0.00597255	0.00740937	1.50637e-37	0.000313484	0.509865	0.430631	0.411007	0.761084	306.26	267.346	2764.47	42.5591	12.5513	5.95545	34.2759	514.322	8.39307	3966.13
5.75	0.011605	4.09718e-19	0.00571022	0.00709734	7.16031e-38	0.000292065	0.506861	0.42746	0.407814	0.759264	306.402	267.485	2767.6	42.6394	12.7004	6.02312	34.4336	512.975	8.53734	3968.8
5.8	0.0111639	2.83526e-19	0.00545941	0.00679844	3.40354e-38	0.00027211	0.503875	0.424312	0.404646	0.757448	306.539	267.619	2770.62	42.7173	12.8491	6.0905	34.5875	511.635	8.68202	3971.34
5.85	0.0107396	1.96201e-19	0.00521961	0.00651213	1.61782e-38	0.000253519	0.500906	0.421188	0.401502	0.755636	306.671	267.747	2773.53	42.7927	12.9973	6.15759	34.7376	510.301	8.82708	3973.76
5.9	0.0103314	1.35772e-19	0.00499035	0.00623788	7.69007e-39	0.000236197	0.497955	0.418087	0.398383	0.753829	306.797	267.871	2776.32	42.8657	13.145	6.22438	34.884	508.975	8.9725	3976.06
5.95	0.00993871	9.39549e-20	0.00477115	0.00597518	3.65535e-39	0.000220059	0.495022	0.415008	0.395288	0.752025	306.919	267.99	2779.02	42.9363	13.2922	6.29087	35.0268	507.655	9.11826	3978.25
6	0.00956094	6.50171e-20	0.00456159	0.00572354	1.73752e-39	0.000205024	0.492105	0.411953	0.392217	0.750227	307.036	268.104	2781.61	43.0048	13.4389	6.35704	35.166	506.342	9.26435	3980.32
6.05	0.00919754	4.49921e-20	0.00436123	0.0054825	8.25901e-40	0.000191016	0.489206	0.408919	0.389169	0.748432	307.149	268.214	2784.11	43.071	13.5851	6.42291	35.3017	505.036	9.41075	3982.3
6.1	0.00884794	3.11347e-20	0.00416967	0.00525161	3.9258e-40	0.000177965	0.486324	0.405908	0.386146	0.746642	307.257	268.32	2786.51	43.1352	13.7308	6.48846	35.4341	503.739	9.55744	3984.17
6.15	0.00851164	2.15454e-20	0.00398652	0.00503044	1.86607e-40	0.000165806	0.483459	0.40292	0.383146	0.744856	307.361	268.422	2788.83	43.1973	13.876	6.5537	35.563	502.448	9.7044	3985.95
6.2	0.00818812	1.49095e-20	0.00381142	0.00481859	8.87006e-41	0.000154477	0.48061	0.399953	0.380169	0.743074	307.462	268.52	2791.05	43.2574	14.0206	6.61861	35.6887	501.166	9.85162	3987.64
6.25	0.00787689	1.03174e-20	0.00364401	0.00461566	4.21625e-41	0.000143923	0.477779	0.397008	0.377215	0.741297	307.558	268.614	2793.2	43.3155	14.1647	6.6832	35.8112	499.892	9.99908	3989.24
6.3	0.0075775	7.13969e-21	0.00348395	0.00442128	2.00413e-41	0.00013409	0.474964	0.394085	0.374285	0.739524	307.651	268.705	2795.26	43.3718	14.3082	6.74747	35.9305	498.625	10.1468	3990.75
6.35	0.00728948	4.94069e-21	0.00333092	0.00423508	9.52631e-42	0.000124928	0.472166	0.391183	0.371377	0.737755	307.74	268.792	2797.25	43.4263	14.4512	6.8114	36.0468	497.367	10.2947	3992.18
6.4	0.00701241	3.41898e-21	0.00318462	0.00405673	4.52818e-42	0.000116393	0.469384	0.388303	0.368492	0.73599	307.826	268.876	2799.16	43.479	14.5936	6.87501	36.16	496.117	10.4428	3993.53
6.45	0.00674587	2.36595e-21	0.00304474	0.00388588	2.1524e-42	0.00010844	0.466619	0.385444	0.365629	0.73423	307.909	268.957	2801	43.5301	14.7355	6.93828	36.2703	494.875	10.591	3994.81
6.5	0.00648947	1.63724e-21	0.002911	0.00372223	1.02311e-42	0.000101031	0.46387	0.382606	0.362788	0.732473	307.988	269.034	2802.78	43.5794	14.8768	7.00122	36.3777	493.642	10.7395	3996.02
6.55	0.00624281	1.13298e-21	0.00278314	0.00356547	4.8632e-43	9.41284e-05	0.461137	0.379788	0.35997	0.730721	308.065	269.109	2804.48	43.6272	15.0175	7.06383	36.4823	492.418	10.8881	3997.15
6.6	0.00600552	7.84026e-22	0.00266089	0.00341532	2.31165e-43	8.76972e-05	0.45842	0.376992	0.357173	0.728973	308.138	269.181	2806.12	43.6734	15.1576	7.12609	36.5841	491.202	11.0368	3998.22
6.65	0.00577726	5.42549e-22	0.00254402	0.00327149	1.09881e-43	8.17054e-05	0.455719	0.374216	0.354398	0.72723	308.209	269.25	2807.7	43.7181	15.2971	7.18802	36.6833	489.994	11.1857	3999.23
6.7	0.00555767	3.75446e-22	0.00243228	0.00313371	5.22301e-44	7.6123e-05	0.453035	0.371461	0.351645	0.72549	308.277	269.317	2809.23	43.7614	15.436	7.2496	36.7798	488.795	11.3346	4000.18
6.75	0.00534642	2.5981e-22	0.00232544	0.00300174	2.48268e-44	7.09219e-05	0.450366	0.368726	0.348913	0.723755	308.343	269.381	2810.69	43.8032	15.5744	7.31085	36.8737	487.605	11.4837	4001.06
6.8	0.00514321	1.7979e-22	0.0022233	0.00287532	1.1801e-44	6.60763e-05	0.447712	0.366011	0.346202	0.722024	308.406	269.442	2812.1	43.8437	15.7121	7.37174	36.9651	486.423	11.6328	4001.89
6.85	0.00494772	1.24415e-22	0.00212564	0.00275423	5.60943e-45	6.15617e-05	0.445075	0.363316	0.343512	0.720297	308.466	269.501	2813.45	43.8828	15.8493	7.4323	37.054	485.251	11.7821	4002.67
6.9	0.00475966	8.60958e-23	0.00203228	0.00263824	2.66636e-45	5.73556e-05	0.442452	0.36064	0.340843	0.718574	308.524	269.558	2814.76	43.9207	15.9858	7.49251	37.1405	484.087	11.9314	4003.4
6.95	0.00457875	5.95787e-23	0.00194301	0.00252713	1.26741e-45	5.34368e-05	0.439846	0.357985	0.338195	0.716855	308.581	269.613	2816.02	43.9573	16.1217	7.55238	37.2247	482.931	12.0807	4004.08
7	0.00440471	4.12287e-23	0.00185767	0.00242071	6.02444e-46	4.97858e-05	0.437254	0.355349	0.335568	0.71514	308.635	269.666	2817.22	43.9927	16.257	7.61189	37.3066	481.785	12.2301	4004.71
7.05	0.00423729	2.85304e-23	0.00177607	0.00231876	2.86363e-46	4.63843e-05	0.434678	0.352733	0.332961	0.71343	308.686	269.717	2818.39	44.0269	16.3917	7.67106	37.3862	480.647	12.3795	4005.29
7.1	0.00407623	1.97431e-23	0.00169806	0.00222111	1.36118e-46	4.32151e-05	0.432118	0.350135	0.330374	0.711723	308.736	269.765	2819.51	44.06	16.5258	7.72989	37.4637	479.518	12.5289	4005.84
7.15	0.0039213	1.36623e-23	0.00162348	0.00212757	6.47016e-47	4.02625e-05	0.429572	0.347557	0.327807	0.710021	308.784	269.812	2820.58	44.092	16.6593	7.78836	37.539	478.398	12.6783	4006.34
7.2	0.00377225	9.45439e-24	0.00155217	0.00203797	3.07549e-47	3.75116e-05	0.427041	0.344998	0.32526	0.708322	308.831	269.857	2821.62	44.123	16.7921	7.84649	37.6123	477.286	12.8278	4006.8
7.25	0.00362887	6.54247e-24	0.00148399	0.00195214	1.46189e-47	3.49487e-05	0.424525	0.342458	0.322733	0.706628	308.875	269.901	2822.62	44.1529	16.9243	7.90427	37.6835	476.183	12.9772	4007.22
7.3	0.00349094	4.52742e-24	0.00141881	0.00186993	6.94886e-48	3.25609e-05	0.422024	0.339936	0.320226	0.704938	308.918	269.943	2823.58	44.1818	17.0559	7.9617	37.7528	475.089	13.1266	4007.61
7.35	0.00335825	3.13299e-24	0.00135649	0.00179118	3.30303e-48	3.03362e-05	0.419538	0.337433	0.317738	0.703252	308.959	269.983	2824.5	44.2098	17.1869	8.01878	37.8201	474.003	13.276	4007.96
7.4	0.00323061	2.16804e-24	0.00129691	0.00171575	1.57005e-48	2.82635e-05	0.417066	0.334949	0.31527	0.701569	308.998	270.022	2825.39	44.2368	17.3172	8.07551	37.8855	472.926	13.4253	4008.28
7.45	0.00310781	1.50029e-24	0.00123994	0.00164349	7.46297e-49	2.63324e-05	0.414609	0.332482	0.31282	0.699891	309.037	270.059	2826.25	44.263	17.4469	8.1319	37.9491	471.858	13.5746	4008.57
7.5	0.00298969	1.03821e-24	0.00118548	0.00157428	3.54741e-49	2.45333e-05	0.412166	0.330034	0.31039	0.698217	309.073	270.094	2827.07	44.2882	17.576	8.18794	38.0109	470.798	13.7238	4008.82
7.55	0.00287605	7.18445e-25	0.00113341	0.00150798	1.68621e-49	2.28571e-05	0.409738	0.327604	0.307978	0.696547	309.108	270.129	2827.86	44.3126	17.7044	8.24363	38.071	469.747	13.873	4009.05
7.6	0.00276673	4.97167e-25	0.00108363	0.00144447	8.01512e-50	2.12954e-05	0.407324	0.325192	0.305586	0.694881	309.142	270.162	2828.63	44.3362	17.8322	8.29897	38.1293	468.704	14.0221	4009.25
7.65	0.00266157	3.44041e-25	0.00103603	0.00138364	3.80986e-50	1.98404e-05	0.404924	0.322798	0.303211	0.693219	309.175	270.194	2829.36	44.3591	17.9594	8.35397	38.186	467.67	14.1711	4009.43
7.7	0.00256041	2.38078e-25	0.000990525	0.00132537	1.81096e-50	1.84849e-05	0.402539	0.320421	0.300856	0.691561	309.206	270.224	2830.07	44.3811	18.086	8.40862	38.2411	466.644	14.32	4009.58
7.75	0.00246309	1.64751e-25	0.000947018	0.00126955	8.60812e-51	1.72219e-05	0.400167	0.318061	0.298518	0.689907	309.236	270.254	2830.75	44.4024	18.2119	8.46292	38.2946	465.627	14.4688	4009.7
7.8	0.00236947	1.14008e-25	0.000905421	0.00121609	4.09173e-51	1.60453e-05	0.39781	0.31572	0.296199	0.688256	309.265	270.282	2831.4	44.423	18.3372	8.51688	38.3466	464.617	14.6175	4009.81
7.85	0.00227941	7.88942e-26	0.000865652	0.00116487	1.94494e-51	1.4949e-05	0.395466	0.313395	0.293898	0.68661	309.293	270.31	2832.03	44.4429	18.4618	8.5705	38.3971	463.617	14.7661	4009.89
7.9	0.00219277	5.45951e-26	0.000827629	0.00111581	9.24499e-52	1.39276e-05	0.393136	0.311087	0.291615	0.684968	309.32	270.336	2832.63	44.4621	18.5859	8.62377	38.4461	462.624	14.9146	4009.95
7.95	0.00210942	3.778e-26	0.000791277	0.00106882	4.39446e-52	1.2976e-05	0.39082	0.308797	0.289349	0.683329	309.346	270.361	2833.22	44.4807	18.7093	8.6767	38.4938	461.639	15.063	4009.98
8	0.00202924	2.61439e-26	0.000756521	0.00102381	2.08884e-52	1.20895e-05	0.388518	0.306523	0.287101	0.681695	309.371	270.385	2833.78	44.4986	18.832	8.72928	38.54	460.663	15.2112	4010.01
8.05	0.00195211	1.80917e-26	0.000723292	0.000980694	9.92898e-53	1.12635e-05	0.386229	0.304266	0.28487	0.680064	309.395	270.409	2834.31	44.516	18.9541	8.78153	38.5849	459.695	15.3593	4010.01
8.1	0.00187791	1.25195e-26	0.000691523	0.000939393	4.71959e-53	1.04939e-05	0.383953	0.302026	0.282657	0.678437	309.418	270.431	2834.83	44.5327	19.0756	8.83343	38.6285	458.734	15.5073	4009.99
8.15	0.00180654	8.66356e-27	0.000661149	0.000899832	2.24338e-53	9.77691e-06	0.381691	0.299802	0.280461	0.676815	309.44	270.453	2835.33	44.5489	19.1965	8.885	38.6708	457.782	15.6551	4009.96
8.2	0.00173787	5.99522e-27	0.000632109	0.000861936	1.06636e-53	9.10892e-06	0.379442	0.297594	0.278282	0.675196	309.461	270.474	2835.81	44.5646	19.3168	8.93623	38.7119	456.837	15.8027	4009.92
8.25	0.00167182	4.14871e-27	0.000604344	0.000825637	5.06876e-54	8.48656e-06	0.377207	0.295403	0.27612	0.673581	309.482	270.494	2836.27	44.5797	19.4364	8.98712	38.7518	455.901	15.9502	4009.86
8.3	0.00160827	2.87093e-27	0.000577799	0.000790866	2.40936e-54	7.90673e-06	0.374985	0.293228	0.273975	0.67197	309.501	270.513	2836.72	44.5943	19.5554	9.03768	38.7905	454.972	16.0975	4009.78
8.35	0.00154714	1.98669e-27	0.00055242	0.00075756	1.14525e-54	7.36651e-06	0.372775	0.291069	0.271846	0.670362	309.52	270.531	2837.15	44.6084	19.6737	9.0879	38.828	454.051	16.2447	4009.69
8.4	0.00148834	1.3748e-27	0.000528156	0.000725656	5.44378e-55	6.86321e-06	0.370579	0.288926	0.269734	0.668759	309.539	270.549	2837.56	44.622	19.7915	9.13778	38.8645	453.137	16.3917	4009.59
8.45	0.00143177	9.51366e-28	0.000504958	0.000695096	2.58762e-55	6.39429e-06	0.368396	0.286798	0.267639	0.667159	309.556	270.566	2837.95	44.6351	19.9086	9.18734	38.8999	452.231	16.5385	4009.48
8.5	0.00137734	6.58349e-28	0.000482778	0.000665822	1.22998e-55	5.9574e-06	0.366226	0.284687	0.265559	0.665563	309.573	270.583	2838.34	44.6478	20.0251	9.23656	38.9342	451.333	16.6851	4009.35
8.55	0.00132499	4.5558e-28	0.000461573	0.000637782	5.84654e-56	5.55037e-06	0.364068	0.28259	0.263496	0.663971	309.589	270.599	2838.7	44.6601	20.1409	9.28546	38.9675	450.442	16.8315	4009.22
8.6	0.00127463	3.15263e-28	0.000441299	0.000610923	2.77906e-56	5.17115e-06	0.361923	0.28051	0.261449	0.662383	309.605	270.614	2839.05	44.672	20.2562	9.33402	38.9998	449.559	16.9777	4009.07
8.65	0.00122618	2.18163e-28	0.000421915	0.000585194	1.32098e-56	4.81784e-06	0.359791	0.278444	0.259418	0.660799	309.62	270.629	2839.39	44.6834	20.3708	9.38226	39.0312	448.683	17.1238	4008.92
8.7	0.00117958	1.5097e-28	0.000403383	0.000560549	6.27909e-57	4.48867e-06	0.357671	0.276394	0.257402	0.659218	309.634	270.643	2839.72	44.6945	20.4848	9.43018	39.0616	447.814	17.2696	4008.75
8.75	0.00113474	1.04472e-28	0.000385665	0.000536943	2.98467e-57	4.18198e-06	0.355564	0.274359	0.255403	0.657641	309.648	270.656	2840.03	44.7051	20.5982	9.47776	39.0911	446.953	17.4153	4008.58
8.8	0.00109161	7.22949e-29	0.000368726	0.00051433	1.41872e-57	3.89625e-06	0.353469	0.272339	0.253418	0.656068	309.662	270.669	2840.34	44.7154	20.711	9.52503	39.1197	446.099	17.5607	4008.4
8.85	0.00105012	5.00283e-29	0.00035253	0.000492669	6.74365e-58	3.63005e-06	0.351387	0.270333	0.251449	0.654499	309.674	270.682	2840.63	44.7254	20.8232	9.57198	39.1474	445.252	17.7059	4008.21
8.9	0.0010102	3.46198e-29	0.000337046	0.000471921	3.20549e-58	3.38203e-06	0.349317	0.268343	0.249496	0.652933	309.687	270.694	2840.91	44.735	20.9348	9.6186	39.1744	444.412	17.8509	4008.01
8.95	0.000971807	2.3957e-29	0.000322241	0.000452047	1.52368e-58	3.15096e-06	0.347259	0.266367	0.247558	0.651371	309.699	270.706	2841.18	44.7443	21.0457	9.66491	39.2005	443.579	17.9956	4007.81
9	0.000934869	1.65784e-29	0.000308087	0.000433009	7.24258e-59	2.93567e-06	0.345213	0.264406	0.245634	0.649813	309.71	270.717	2841.44	44.7533	21.1561	9.71089	39.2258	442.753	18.1402	4007.6
9.05	0.000899336	1.14723e-29	0.000294555	0.000414774	3.44265e-59	2.7351e-06	0.343179	0.262459	0.243726	0.648259	309.721	270.728	2841.68	44.7619	21.2658	9.75657	39.2503	441.934	18.2845	4007.39
9.1	0.000865152	7.93888e-30	0.000281617	0.000397306	1.63641e-59	2.54822e-06	0.341157	0.260526	0.241832	0.646708	309.732	270.738	2841.92	44.7703	21.375	9.80193	39.2741	441.121	18.4286	4007.17
9.15	0.000832269	5.49373e-30	0.000269248	0.000380574	7.77842e-60	2.37412e-06	0.339147	0.258608	0.239953	0.645162	309.742	270.748	2842.15	44.7783	21.4835	9.84697	39.2972	440.316	18.5725	4006.94
9.2	0.000800635	3.80169e-30	0.000257421	0.000364546	3.69735e-60	2.21191e-06	0.337149	0.256704	0.238089	0.643618	309.752	270.757	2842.38	44.7861	21.5915	9.89171	39.3196	439.517	18.7161	4006.71
9.25	0.000770203	2.63078e-30	0.000246114	0.000349194	1.75748e-60	2.06079e-06	0.335163	0.254814	0.236239	0.642079	309.761	270.767	2842.59	44.7936	21.6988	9.93613	39.3412	438.725	18.8595	4006.47
9.3	0.000740928	1.82051e-30	0.000235304	0.000334488	8.35391e-61	1.91998e-06	0.333188	0.252938	0.234404	0.640543	309.77	270.776	2842.8	44.8009	21.8056	9.98025	39.3623	437.939	19.0026	4006.23
9.35	0.000712766	1.2598e-30	0.000224969	0.000320401	3.9709e-61	1.7888e-06	0.331225	0.251075	0.232583	0.639011	309.779	270.784	2842.99	44.8079	21.9117	10.0241	39.3826	437.16	19.1455	4005.99
9.4	0.000685674	8.71787e-31	0.000215087	0.000306908	1.88751e-61	1.66659e-06	0.329274	0.249226	0.230776	0.637482	309.787	270.792	2843.18	44.8147	22.0173	10.0676	39.4024	436.388	19.2882	4005.74
9.45	0.000659612	6.0328e-31	0.00020564	0.000293983	8.97197e-62	1.55272e-06	0.327334	0.247391	0.228983	0.635958	309.796	270.8	2843.37	44.8212	22.1223	10.1108	39.4215	435.622	19.4306	4005.49
9.5	0.000634541	4.17472e-31	0.000196608	0.000281602	4.26469e-62	1.44663e-06	0.325406	0.24557	0.227204	0.634436	309.803	270.808	2843.54	44.8275	22.2267	10.1537	39.4401	434.862	19.5727	4005.24
9.55	0.000610422	2.88892e-31	0.000187972	0.000269743	2.02715e-62	1.34779e-06	0.323489	0.243762	0.225439	0.632919	309.811	270.815	2843.71	44.8336	22.3305	10.1963	39.4581	434.109	19.7147	4004.98
9.6	0.00058722	1.99915e-31	0.000179715	0.000258383	9.63576e-63	1.25571e-06	0.321583	0.241967	0.223687	0.631405	309.818	270.822	2843.87	44.8395	22.4338	10.2386	39.4755	433.362	19.8563	4004.72
9.65	0.0005649	1.38342e-31	0.000171822	0.000247501	4.58021e-63	1.16991e-06	0.319688	0.240185	0.22195	0.629895	309.825	270.829	2844.03	44.8451	22.5364	10.2806	39.4924	432.621	19.9977	4004.46
9.7	0.000543429	9.5733e-32	0.000164275	0.000237078	2.17713e-63	1.08998e-06	0.317805	0.238417	0.220225	0.628388	309.832	270.835	2844.18	44.8506	22.6385	10.3223	39.5087	431.886	20.1388	4004.19
9.75	0.000522773	6.62476e-32	0.000157059	0.000227094	1.03487e-63	1.01551e-06	0.315932	0.236661	0.218514	0.626885	309.838	270.842	2844.33	44.8559	22.74	10.3637	39.5246	431.157	20.2797	4003.93
9.8	0.000502903	4.58436e-32	0.000150161	0.00021753	4.91908e-64	9.46124e-07	0.314071	0.234919	0.216817	0.625385	309.844	270.848	2844.47	44.861	22.841	10.4049	39.5399	430.435	20.4203	4003.66
9.85	0.000483788	3.1724e-32	0.000143565	0.000208369	2.33821e-64	8.81482e-07	0.312221	0.233189	0.215132	0.623889	309.85	270.853	2844.6	44.8659	22.9414	10.4457	39.5548	429.718	20.5607	4003.39
9.9	0.0004654	2.19531e-32	0.000137259	0.000199594	1.11143e-64	8.21256e-07	0.310381	0.231472	0.213461	0.622397	309.856	270.859	2844.73	44.8707	23.0412	10.4863	39.5692	429.008	20.7007	4003.12
9.95	0.00044771	1.51916e-32	0.00013123	0.000191188	5.28302e-65	7.65144e-07	0.308553	0.229767	0.211802	0.620908	309.861	270.864	2844.85	44.8752	23.1404	10.5265	39.5832	428.303	20.8406	4002.85
10	0.000430693	1.05127e-32	0.000125466	0.000183136	2.5112e-65	7.12867e-07	0.306735	0.228076	0.210157	0.619423	309.866	270.87	2844.97	44.8797	23.2391	10.5665	39.5967	427.604	20.9801	4002.57
10.05	0.000414323	7.27481e-33	0.000119955	0.000175424	1.19366e-65	6.64161e-07	0.304928	0.226396	0.208524	0.617941	309.872	270.874	2845.09	44.8839	23.3372	10.6062	39.6098	426.91	21.1194	4002.3
10.1	0.000398574	5.0342e-33	0.000114686	0.000168036	5.67388e-66	6.18783e-07	0.303131	0.224729	0.206904	0.616463	309.876	270.879	2845.2	44.888	23.4348	10.6456	39.6225	426.223	21.2584	4002.03
10.15	0.000383425	3.48369e-33	0.000109649	0.000160959	2.69699e-66	5.76506e-07	0.301345	0.223075	0.205296	0.614989	309.881	270.884	2845.3	44.892	23.5318	10.6848	39.6348	425.541	21.3971	4001.75
10.2	0.000368851	2.41072e-33	0.000104833	0.000154181	1.28197e-66	5.37117e-07	0.29957	0.221432	0.203701	0.613518	309.886	270.888	2845.41	44.8959	23.6283	10.7236	39.6467	424.865	21.5356	4001.48
10.25	0.000354831	1.66823e-33	0.000100228	0.000147688	6.09366e-67	5.00419e-07	0.297805	0.219802	0.202119	0.61205	309.89	270.893	2845.51	44.8996	23.7242	10.7622	39.6582	424.194	21.6738	4001.2
10.3	0.000341344	1.15442e-33	9.58258e-05	0.000141468	2.89653e-67	4.66228e-07	0.296051	0.218183	0.200549	0.610586	309.894	270.897	2845.6	44.9031	23.8196	10.8005	39.6694	423.529	21.8117	4000.92
10.35	0.00032837	7.98865e-34	9.16168e-05	0.00013551	1.37682e-67	4.34374e-07	0.294307	0.216577	0.19899	0.609126	309.898	270.901	2845.69	44.9066	23.9144	10.8385	39.6802	422.87	21.9493	4000.65
10.4	0.000315889	5.52817e-34	8.75926e-05	0.000129803	6.5445e-68	4.04696e-07	0.292573	0.214982	0.197444	0.607669	309.902	270.904	2845.78	44.9099	24.0087	10.8763	39.6907	422.215	22.0866	4000.37
10.45	0.000303882	3.82552e-34	8.37453e-05	0.000124337	3.11083e-68	3.77045e-07	0.290849	0.213399	0.19591	0.606215	309.906	270.908	2845.86	44.9131	24.1024	10.9138	39.7008	421.566	22.2237	4000.1
10.5	0.000292332	2.64727e-34	8.00669e-05	0.0001191	1.47868e-68	3.51284e-07	0.289135	0.211828	0.194388	0.604765	309.909	270.911	2845.94	44.9162	24.1956	10.951	39.7106	420.923	22.3605	3999.82
10.55	0.00028122	1.83192e-34	7.655e-05	0.000114085	7.0287e-69	3.27283e-07	0.287432	0.210268	0.192878	0.603319	309.913	270.915	2846.02	44.9192	24.2883	10.988	39.7201	420.285	22.497	3999.55
10.6	0.000270531	1.2677e-34	7.31877e-05	0.00010928	3.34098e-69	3.04922e-07	0.285739	0.20872	0.19138	0.601876	309.916	270.918	2846.1	44.9221	24.3805	11.0247	39.7293	419.652	22.6332	3999.27
10.65	0.000260249	8.77252e-35	6.9973e-05	0.000104678	1.58808e-69	2.84089e-07	0.284055	0.207183	0.189893	0.600436	309.919	270.921	2846.17	44.9248	24.4721	11.0611	39.7382	419.024	22.7692	3999
10.7	0.000250357	6.07062e-35	6.68996e-05	0.000100269	7.54872e-70	2.64679e-07	0.282382	0.205657	0.188417	0.599	309.922	270.924	2846.24	44.9275	24.5632	11.0973	39.7468	418.401	22.9049	3998.73
10.75	0.000240841	4.20089e-35	6.39611e-05	9.60468e-05	3.58817e-70	2.46595e-07	0.280718	0.204143	0.186954	0.597567	309.925	270.927	2846.31	44.9301	24.6538	11.1332	39.7552	417.783	23.0402	3998.45
10.8	0.000231687	2.90703e-35	6.11517e-05	9.20019e-05	1.70558e-70	2.29747e-07	0.279064	0.20264	0.185501	0.596137	309.928	270.93	2846.37	44.9326	24.7438	11.1689	39.7632	417.171	23.1753	3998.18
10.85	0.00022288	2.01168e-35	5.84657e-05	8.81273e-05	8.10721e-71	2.14049e-07	0.27742	0.201148	0.18406	0.594712	309.931	270.932	2846.43	44.935	24.8333	11.2043	39.771	416.563	23.3101	3997.91
10.9	0.000214409	1.39209e-35	5.58977e-05	8.44159e-05	3.85364e-71	1.99425e-07	0.275786	0.199667	0.18263	0.593289	309.934	270.935	2846.49	44.9373	24.9224	11.2394	39.7786	415.96	23.4447	3997.64
10.95	0.000206259	9.63332e-36	5.34425e-05	8.08608e-05	1.83177e-71	1.85799e-07	0.274161	0.198197	0.181211	0.59187	309.936	270.938	2846.55	44.9396	25.0109	11.2743	39.7859	415.363	23.5789	3997.38
[truncated: 4,781 more rows]

## Sheet: k1 hi
CBC0	alpha	k1	k2	k3	k4	k5	k6	k7	k8	k9	beta	gamma	delta	zeta
[truncated: 5,017 more rows]

## Sheet: k2 low
CBC0	alpha	k1	k2	k3	k4	k5	k6	k7	k8	k9	beta	gamma	delta	zeta
[truncated: 5,017 more rows]

[truncated: 27 more sheets: k2 hi, k4 low, k4 hi, k5 low, k5 hi, k6 low, k6 hi, k8 low, k8 hi, beta low, beta hi, gamma low, gamma hi, delta low, delta hi, zeta low, zeta hi, lam1 low, lam1 hi, lam2 low …]
