# Supplementary material for: On the utility of a compartmental population kinetics model of intestinal epithelial stem cell proliferation and differentiation
Source: Theor Biol Med Model. 2017 Dec 19;14:25. doi: 10.1186/s12976-017-0071-8 (PMC5735948; doi:10.1186/s12976-017-0071-8)
Supplement: Supplementary file 3 — Uncertainties compiled. (XLSX 45 kb) [file 12976_2017_71_MOESM3_ESM.xlsx]

## Sheet: Slow fit quad addition
	EEC	EC	TC	GC	PC		omeg e	omeg s
time infintiy	40	2844	16	340	80		1.96123	0.428705
relative error	0.5	0.0261193	0.5	0.342997	0.25
total error	20	74.2832	8	116.619	20
							error	absolute
Unconstrd	value	sigma	relative error		Constrained	fit value	propagation	error
k2	1.7145	7.68417e-06	4.48189e-06		k3	0.0677631	0.889663	0.0602863
k4	1.67958	4.99378e-05	2.97323e-05		k7	0.142607	0.707107	0.100839
k5	3.71123	0.000912871	0.000245975		k9	0.0952381	0.469204	0.0446861
k6	0.356518	0.000229044	0.000642448		beta	1.75	N/A	0.25
k8	3.71225	0.00856858	0.00230819		gamma	1.75	N/A	0.25
lam1	0.353637	7.37207e-05	0.000208464		delta	1.75	N/A	0.25
lam2	0.436735	4.71929e-05	0.000108058		zeta	1.75	N/A	0.25
					lam3	0.436735	N/A	4.71929e-05
					lam4	0.436735	N/A	4.71929e-05
LITERATURE VALUES		error	relative
k1	1	---			This spreadsheet estimates the error of constrained fitting parameters based on the contributions
alpha	1	---			from the other fitting parameters (column D) as well as the errors in the
beta	1.75	0.25	0.142857		populations of the mature cell types (rows 2, 3) at long times (Value of 25%
lam5	0.047619	0.00952381	0.2		for Paneth cells from Spradling 2001)

## Sheet: Fast fit quad addition
	EEC	EC	TC	GC	PC		omeg e	omeg s
time infintiy	40	2848	16	340	80		7.36327	0.860528
relative error	0.5	0.0260826	0.5	0.342997	0.25
total error	20	74.2832	8	116.619	20
							error	absolute
Unconstrd	value	sigma	relative error		Constrained	fit value	propagation	error
k1	24.0254	0.00585875	0.000243857		k3	0.124915	0.866886	0.108287
k2	6.43693	0.000209881	3.26058e-05		k7	0.0525539	0.707543	0.0371842
k4	0.798531	0.00107729	0.00134909		k9	0.0957933	0.424875	0.0407002
k5	14.8747	0.00419447	0.000281987
k6	0.105046	0.000152163	0.00144853
k8	1.32592	0.0043995	0.00331808		This spreadsheet estimates the error of constrained fitting parameters based on the contributions
beta	5.78683	0.000179417	3.10043e-05		from the other fitting parameters (column D) as well as the errors in the
gamma	7.51145	0.00215249	0.00028656		populations of the mature cell types (rows 2, 3) at long times (Value of 25%
delta	0.0956034	0.00130195	0.0136182		for Paneth cells from Spradling 2001)
zeta	0.523362	0.00180684	0.00345237
lam1	1.4154	0.00041553	0.000293579
lam2	0.118177	0.000157874	0.00133591
lam3	0.147808	0.00366172	0.0247735
lam4	0.15599	0.000353453	0.00226587
lam5	0.0478967	0.000903421	0.0188619
