# Supplementary material for: On the utility of a compartmental population kinetics model of intestinal epithelial stem cell proliferation and differentiation
Source: Theor Biol Med Model. 2017 Dec 19;14:25. doi: 10.1186/s12976-017-0071-8 (PMC5735948; doi:10.1186/s12976-017-0071-8)
Supplement: Supplementary file 5 — Sensitivity Analsysis. (XLSX 26 kb) [file 12976_2017_71_MOESM5_ESM.xlsx]

## Sheet: Slow fit
CBC0	alpha	k1	k2	k3	k4	k5	k6	k7	k8	k9	beta	gamma	delta	zeta
10	1	1	1.7145	0.0677631	1.67958	3.71123	0.356518	0.142607	3.71225	0.0952381	1.75	1.75	1.75	1.75
N	lam1	lam2	lam3	lam4	lam5	omeg d	omeg e	omeg m	omeg s		phi
4000	0.353637	0.436735	0.436735	0.436735	0.047619	0.0322581	1.96123	2.05748	0.428705		0.0952381
Derivative Matrix S											Derivative Matrix S (correct format, rows are outputs, columns are parameters)																						Variance vector
	Cell populations											Variable	k1	k2	k3	k4	k5	k6	k7	k8	k9	alpha	beta	gamma	delta	zeta	lambda1	lambda2	lambda3	lambda4	lambda5		parameter	variance	sigma
Variable	TAC	AP	EC	SP	EEC	TC	GPP	GC	PC		Cell populations	TAC	310	-9610	-9610	0	0	0	0	0	0	310	9610	0	0	0	0	0	0	0	0		k1	0.0625	0.25	(estimated, since no experimental uncertainty in [1], see text of paper for details)
k1	310	271	2844	49	40	16	40	340	80			AP	271	-8242.94	-8401	0	-138.179	0	0	0	0	271	8401	138.179	0	0	0	0	0	0	0		k2	5.90465e-11	7.68417e-06
k2	-9610	-8242.94	-86505.2	-1519	-1240	-496	-1240	-10540	-2480			EC	2844	-86505.2	-88164	0	-683.787	0	0	0	0	2844	88164	1450.11	0	0	-8042.15	0	0	0	0		k3	0.00363443	0.0602863
k3	-9610	-8401	-88164	-795.892	-649.708	-259.883	-649.708	-5522.52	-1299.42			SP	49	-1519	-795.892	-114.298	0	-114.298	-114.298	0	0	49	1519	0	114.298	0	0	0	0	0	0		k4	2.49378e-09	4.99378e-05
k4	0	0	0	-114.298	-93.3042	-37.3217	-69.4888	-590.654	-138.978			EEC	40	-1240	-649.708	-93.3042	0	18.892	-93.3042	0	0	40	1240	0	93.3042	0	0	-91.5887	0	0	0		k5	8.33333e-07	0.000912871
k5	0	-138.179	-683.787	0	0	0	0	0	0			TC	16	-496	-259.883	-37.3217	0	-37.3217	74.8745	0	0	16	496	0	37.3217	0	0	0	-36.6355	0	0		k6	5.24613e-08	0.000229044
k6	0	0	0	-114.298	18.892	-37.3217	-93.3042	-793.086	-186.608			GPP	40	-1240	-649.708	-69.4888	0	-93.3042	-93.3042	-19.4412	-19.4412	40	1240	0	93.3042	19.4412	0	0	0	0	0		k7	0.0101684	0.100839
k7	0	0	0	-114.298	-93.3042	74.8745	-93.3042	-793.086	-186.608			GC	340	-10540	-5522.52	-590.654	0	-793.086	-793.086	-73.6616	-165.25	340	10540	0	793.086	165.25	0	0	0	-778.504	0		k8	7.34205e-05	0.00856858
k8	0	0	0	0	0	0	-19.4412	-73.6616	-38.8824			PC	80	-2480	-1299.42	-138.978	0	-186.608	-186.608	-38.8824	801.118	80	2480	0	186.608	38.8824	0	0	0	0	-1680		k9	0.00199685	0.0446861
k9	0	0	0	0	0	0	-19.4412	-165.25	801.118																								alpha	0.0625	0.25	(same as k1)
alpha	310	271	2844	49	40	16	40	340	80		Variance Matrix V (each element is Sij^2 * sigma_j^2)																						beta	0.0625	0.25
beta	9610	8401	88164	1519	1240	496	1240	10540	2480			variable	k1	k2	k3	k4	k5	k6	k7	k8	k9	alpha	beta	gamma	delta	zeta	lambda1	lambda2	lambda3	lambda4	lambda5		gamma	0.0625	0.25
gamma	0	138.179	1450.11	0	0	0	0	0	0		Cell population	TAC	6006.25	0.00545307	335648	0	0	0	0	0	0	6006.25	5.77201e+06	0	0	0	0	0	0	0	0		delta	0.0625	0.25
delta	0	0	0	114.298	93.3042	37.3217	93.3042	793.086	186.608			AP	4590.06	0.00401198	256507	0	0.0159111	0	0	0	0	4590.06	4.41105e+06	1193.33	0	0	0	0	0	0	0		zeta	0.0625	0.25
zeta	0	0	0	0	0	0	19.4412	165.25	38.8824			EC	505521	0.441854	2.82501e+07	0	0.389638	0	0	0	0	505521	4.85806e+08	131426	0	0	0.351498	0	0	0	0		lambda1	5.43474e-09	7.37207e-05
lambda1	0	0	-8042.15	0	0	0	0	0	0			SP	150.063	0.000136242	2302.21	3.25787e-05	0	0.000685352	132.84	0	0	150.063	144210	0	816.498	0	0	0	0	0	0		lambda2	2.22717e-09	4.71929e-05
lambda2	0	0	0	0	-91.5887	0	0	0	0			EEC	100	9.079e-05	1534.17	2.17101e-05	0	1.87238e-05	88.5231	0	0	100	96100	0	544.105	0	0	1.86826e-05	0	0	0		lambda3	2.22717e-09	4.71929e-05
lambda3	0	0	0	0	0	-36.6355	0	0	0			TC	16	1.45264e-05	245.467	3.47362e-06	0	7.30738e-05	57.0062	0	0	16	15376	0	87.0568	0	0	0	2.98921e-06	0	0		lambda4	2.22717e-09	4.71929e-05
lambda4	0	0	0	0	0	0	0	-778.504	0			GPP	100	9.079e-05	1534.17	1.20417e-05	0	0.000456711	88.5231	0.0277501	0.75473	100	96100	0	544.105	23.6225	0	0	0	0	0		lambda5	9.07029e-05	0.00952381
lambda5	0	0	0	0	0	0	0	0	-1680			GC	7225	0.00655957	110844	0.000870013	0	0.0329974	6395.8	0.398381	54.5292	7225	6.94323e+06	0	39311.6	1706.73	0	0	0	0.00134982	0
												PC	400	0.00036316	6136.68	4.81668e-05	0	0.00182684	354.093	0.111	1281.56	400	384400	0	2176.42	94.4902	0	0	0	0	256

## Sheet: Fast fit
CBC0	alpha	k1	k2	k3	k4	k5	k6	k7	k8	k9	beta	gamma	delta	zeta
10	24.0254	24.0254	6.43693	0.124915	0.798531	14.8747	0.105046	0.0525539	1.32592	0.0957933	5.78683	7.51145	0.0956034	0.523362
N	lam1	lam2	lam3	lam4	lam5	omeg d	omeg e	omeg m	omeg s		phi
4000	1.4154	0.118177	0.147808	0.15599	0.0478967	0.775012	7.36327	0.898347	0.860528		0.0952381
Derivative Matrix S											Derivative Matrix S (correct format, rows are outputs, columns are parameters)																						Variance vector
	Cell populations											Variable	k1	k2	k3	k4	k5	k6	k7	k8	k9	alpha	beta	gamma	delta	zeta	lambda1	lambda2	lambda3	lambda4	lambda5		parameter	variance	sigma
Variable	TAC	AP	EC	SP	EEC	TC	GPP	GC	PC		Cell populations	TAC	12.903	-399.994	-399.994	0	0	0	0	0	0	12.903	399.994	0	0	0	0	0	0	0	0		k1	3.4325e-05	0.00585875
k1	12.903	11.2797	118.541	1.87302	1.66491	0.665963	1.66491	14.1517	3.32982			AP	11.2797	-307.571	-349.672	0	-36.8043	0	0	0	0	11.2797	349.672	36.8043	0	0	0	0	0	0	0		k2	4.40501e-08	0.000209881
k2	-399.994	-307.571	-3232.34	-58.0637	-51.6121	-20.6449	-51.6121	-438.703	-103.224			EC	118.541	-3232.34	-3674.78	0	-195.319	0	0	0	0	118.541	3674.78	386.785	0	0	-2012.16	0	0	0	0		k3	0.0117262	0.108288
k3	-399.994	-349.672	-3674.78	302.18	268.605	107.442	268.605	2283.14	537.209			SP	1.87302	-58.0637	302.18	-52.2935	0	-52.2935	-52.2935	0	0	1.87302	58.0637	0	52.2935	0	0	0	0	0	0		k4	1.16056e-06	0.00107729
k4	0	0	0	-52.2935	-46.4831	-18.5932	3.60888	30.6755	7.21777			EEC	1.66491	-51.6121	268.605	-46.4831	0	334.301	-46.4831	0	0	1.66491	51.6121	0	46.4831	0	0	-338.475	0	0	0		k5	1.75936e-05	0.00419447
k5	0	-36.8043	-195.319	0	0	0	0	0	0			TC	0.665963	-20.6449	107.442	-18.5932	0	-18.5932	285.856	0	0	0.665963	20.6449	0	18.5932	0	0	0	-108.249	0	0		k6	2.31536e-08	0.000152163
k6	0	0	0	-52.2935	334.301	-18.5932	-46.4831	-395.106	-92.9662			GPP	1.66491	-51.6121	268.605	3.60888	0	-46.4831	-46.4831	-44.5262	-44.5262	1.66491	51.6121	0	46.4831	44.5262	0	0	0	0	0		k7	0.00138266	0.0371842
k7	0	0	0	-52.2935	-46.4831	285.856	-46.4831	-395.106	-92.9662			GC	14.1517	-438.703	2283.14	30.6755	0	-395.106	-395.106	-122.046	-378.473	14.1517	438.703	0	395.106	378.473	0	0	0	-2179.62	0		k8	1.93556e-05	0.0043995
k8	0	0	0	0	0	0	-44.5262	-122.046	-89.0524			PC	3.32982	-103.224	537.209	7.21777	0	-92.9662	-92.9662	-89.0524	746.079	3.32982	103.224	0	92.9662	89.0524	0	0	0	0	-1670.26		k9	0.00165651	0.0407002
k9	0	0	0	0	0	0	-44.5262	-378.473	746.079																								alpha	3.4325e-05	0.00585875	(same as k1)
alpha	12.903	11.2797	118.541	1.87302	1.66491	0.665963	1.66491	14.1517	3.32982		Variance Matrix V (each element is Sij^2 * sigma_j^2)																						beta	3.21903e-08	0.000179417
beta	399.994	349.672	3674.78	58.0637	51.6121	20.6449	51.6121	438.703	103.224			variable	k1	k2	k3	k4	k5	k6	k7	k8	k9	alpha	beta	gamma	delta	zeta	lambda1	lambda2	lambda3	lambda4	lambda5		gamma	4.6332e-06	0.00215249
gamma	0	36.8043	386.785	0	0	0	0	0	0		Cell population	TAC	0.00571471	0.0070478	1876.13	0	0	0	0	0	0	0.00571471	0.0051503	0	0	0	0	0	0	0	0		delta	1.69506e-06	0.00130195
delta	0	0	0	52.2935	46.4831	18.5932	46.4831	395.106	92.9662			AP	0.00436726	0.00416714	1433.77	0	0.0238315	0	0	0	0	0.00436726	0.00393593	0.00627592	0	0	0	0	0	0	0		zeta	3.26468e-06	0.00180684
zeta	0	0	0	0	0	0	44.5262	378.473	89.0524			EC	0.482337	0.460235	158351	0	0.671186	0	0	0	0	0.482337	0.434699	0.693137	0	0	0.699083	0	0	0	0		lambda1	1.72665e-07	0.00041553
lambda1	0	0	-2012.16	0	0	0	0	0	0			SP	0.000120419	0.00014851	1070.75	0.00317367	0	6.33159e-05	3.78104	0	0	0.000120419	0.000108526	0	0.00463533	0	0	0	0	0	0		lambda2	2.4924e-08	0.000157874
lambda2	0	0	0	0	-338.475	0	0	0	0			EEC	9.51461e-05	0.000117341	846.027	0.00250759	0	0.00258758	2.98749	0	0	9.51461e-05	8.57489e-05	0	0.00366248	0	0	0.00285543	0	0	0		lambda3	1.34082e-05	0.00366172
lambda3	0	0	0	0	0	-108.249	0	0	0			TC	1.52234e-05	1.87746e-05	135.364	0.000401214	0	8.00438e-06	112.982	0	0	1.52234e-05	1.37198e-05	0	0.000585997	0	0	0	0.157114	0	0		lambda4	1.24929e-07	0.000353453
lambda4	0	0	0	0	0	0	0	-2179.62	0			GPP	9.51461e-05	0.000117341	846.027	1.51151e-05	0	5.00274e-05	2.98749	0.0383741	3.28416	9.51461e-05	8.57489e-05	0	0.00366248	0.00647249	0	0	0	0	0		lambda5	8.16169e-07	0.000903421
lambda5	0	0	0	0	0	0	0	0	-1670.26			GC	0.0068743	0.00847789	61125.4	0.00109207	0	0.00361448	215.846	0.288308	237.281	0.0068743	0.00619536	0	0.264614	0.467638	0	0	0	0.593508	0
												PC	0.000380584	0.000469364	3384.11	6.04605e-05	0	0.00020011	11.9499	0.153497	922.068	0.000380584	0.000342996	0	0.0146499	0.02589	0	0	0	0	2.27693
